# Supplementary material for: Transcriptomic analysis of paired healthy human skeletal muscles to identify modulators of disease severity in DMD
Source: Front Genet. 2023 Jul 27;14:1216066. doi: 10.3389/fgene.2023.1216066 (PMC10415210; doi:10.3389/fgene.2023.1216066)
Supplement: Supplementary file 1 [file Table2.xlsx]

## Sheet: 2A
Category	Term	TermID	Size	TotalGO	Genes	Adjusted.P.value	Combined.Score	P.value	Odds.Ratio
GO_BP	Cytoplasmic Translation	GO:0002181	71	93	EIF4A2;RPL4;RPL5;RPL3;RPL32;RPL31;RPL34;RPLP1;MRPS12;RPLP0;RPL10A;RPL8;RPL9;RPL6;RPL7;RPS15;RPS4X;RPL7A;RPS14;RPS16;RPL18A;RPS19;RPL36AL;RPS18;RACK1;RPL36;RPL35;RPLP2;RPL38;RPL37;RPS11;RPL39;RPS13;RPL21;RPS7;RPS8;RPS5;RPL22;RPS6;RPL13A;RPS3A;RPSA;RPL37A;RPL24;RPL27;RPL29;RPL28;UBA52;RPL10;RPL12;RPS15A;RPL14;RPS3;RPL13;RPL15;RPS2;RPL18;RPS27A;ZC3H15;RPL19;RWDD1;RPL41;RPL23A;RPS26;RPS25;RPS28;RPS27…	9.774e-36	1628.08	2.079e-39	18.28
GO_BP	Peptide Biosynthetic Process	GO:0043043	82	158	RPL4;RPL5;HBS1L;MRPS15;RPL3;RPL32;RPL31;RPL34;RPLP1;MRPS12;RPLP0;RPL10A;RPL8;RPL9;PCSK5;RPL6;RPL7;RPS15;MRPL41;RPS4X;RPS14;MRPL3;RPL7A;RPS16;RPL18A;RPS19;RPL36AL;RPS18;RPL36;RPL35;RPLP2;RPL38;RPL37;RPS11;RPL39;RPS13;RPL21;RPS7;RPS8;RPS5;PABPC4;RPL22;RPS6;RPL13A;RPSA;RPS3A;MRPL51;EEF1A2;RPL37A;RPL24;RPL27;RPL29;RPL28;RPL10;RPL12;RRBP1;GSPT1;RPS15A;RPL14;RPS3;RPL13;DMD;RPL15;RPS2;RPL18;RPS27A;RPL19…	2.986e-26	468.66	1.27e-29	7.04
GO_BP	Macromolecule Biosynthetic Process	GO:0009059	85	183	RPL4;RPL5;HBS1L;MRPS15;RPL3;RPL32;RPL31;RPL34;RPLP1;MRPS12;RPLP0;RPL10A;RPL8;RPL9;RPL6;RPL7;EEF1B2;RPS15;MRPL41;RPS4X;RPS14;MRPL3;RPL7A;RPS16;EEF2K;RPL18A;RPS19;RPL36AL;RPS18;RPL36;RPL35;RPLP2;RPL38;RPL37;RPS11;RPL39;RPS13;RPL21;RPS7;RPS8;RPS5;PABPC4;RPL22;RPS6;RPL13A;RPSA;RPS3A;MRPL51;EEF1A2;RPL37A;RPL24;RPL27;RPL29;RPL28;B4GALT5;RPL10;RPL12;GCNT1;RRBP1;GSPT1;RPS15A;ST3GAL4;RPL14;RPS3;RPL13;APOE…	2.355e-22	309.38	1.503e-25	5.41
GO_BP	Translation	GO:0006412	88	234	RPL4;RPL5;HBS1L;MRPS15;RPL3;RPL32;RPL31;RPL34;RPLP1;MRPS12;RPLP0;RPL8;RPL10A;RPL9;RPL6;RPL7;RPS15;MRPL41;EEF1B2;RPS4X;RPS14;MRPL3;RPL7A;RPS16;EEF2K;RPL18A;RPS19;RPL36AL;RPS18;RPL36;RACK1;RPL35;RPLP2;RPL38;RPL37;RPS11;RPL39;RPS13;MRPS27;RPL21;RPS7;RPS8;PABPC4;RPS5;RPL22;RPS6;RPL13A;RPSA;RPS3A;MRPL48;MRPL51;LARS1;EEF1A2;RPL37A;RPL24;RPL27;RPL29;RPL28;UBA52;RPL10;RPL12;RRBP1;GSPT1;RPS15A;RPL14;RPS3;…	7.215e-15	140.93	6.139e-18	3.56
GO_BP	Muscle Contraction	GO:0006936	48	94	RYR1;MYLK2;RYR2;OXTR;MYL6B;MYOM2;SLC8A1;CACNA1H;CLCN1;LMOD2;MYLK;TTN;CKMT2;CHRND;EDNRA;SGCA;SCN7A;MYH11;NOS1;CACNA1S;GAMT;TMOD1;DTNA;TPM4;TMOD4;TPM3;KCNJ12;TMOD3;MYOF;TPM1;KLHL41;TRDN;GNAO1;MYH1;MYH2;MYL6;MYH3;ASPH;MYL1;MYOT;CASQ2;ALDOA;MYH4;UTRN;CRYAB;MYH6;SNTB1;MYH7	7.559e-15	272.27	8.04e-18	6.92
GO_BP	Gene Expression	GO:0010467	98	296	RPL4;RPL5;NUP107;RPL3;RPL32;RPL31;RPL34;HNRNPU;ADARB1;RPL8;RPL10A;RPL9;RPL6;RPL7;RPS15;RPS14;RPS16;RPL18A;RPS19;RPL36AL;RPS18;RPL36;RPL35;RPL38;RPL37;RPS11;RPL39;RPS13;TGM2;DDX17;RPL21;RPS7;RPS8;RPS5;RPL22;RPS6;RPSA;EEF1A2;RPL24;RPL27;RPL29;RPL28;GSPT1;ATXN1;RPL41;RBPMS;RPL3L;RPS26;RPS25;RPS28;RPS27;COPS5;PRPH2;RPL27A;RPS20;RPS21;RPS24;HBS1L;MRPS15;RPLP1;CELF2;MRPS12;RPLP0;ADAR;BICD1;MRPL41;RPS4X…	9.624e-14	111.84	1.433e-16	3.07
GO_BP	Actomyosin Structure Organization	GO:0031032	39	77	ITGB5;SRC;CUL3;ARRB1;TNFAIP1;F11R;MYLK3;MYOM2;MYPN;LMOD2;TTN;PDLIM1;FAM171A1;CSRP1;EPB41L1;EPB41L3;CAPN3;MYH11;MYOZ1;MYOZ2;MYH10;TMOD1;MYH7B;TMOD4;TMOD3;TPM1;CDC42BPB;SORBS1;KLHL41;TJP1;MYH3;TNNT1;TNNT3;ZYX;MYH9;CASQ1;MYL9;MYH6;MYH7	7.495e-11	180.31	1.275e-13	6.07
GO_BP	Striated Muscle Contraction	GO:0006941	30	57	RYR1;MYLK2;RYR2;ATP1A2;RCSD1;SLC8A1;TTN;TNNI1;TNNI2;DMD;NOS1;MYH7B;DTNA;STAC;TNNC1;TNNC2;TPM1;ATP1B1;KLHL41;MYH3;JSRP1;TNNT1;MYL2;MYL3;TNNT3;CASQ2;SCN4B;MYH6;MYH7;SCN2B	3.562e-09	177.79	9.091e-12	6.99
GO_BP	Regulation Of Cell Migration	GO:0030334	121	434	IFITM1;RIPOR1;CSF1;PLXND1;SERPINE1;TNC;ADARB1;LDLRAD4;MYLK;ACTG1;AMOT;CDH5;FGF9;KDR;AKT1;TMSB10;ACVR1;PDGFRB;EPHA4;LIMCH1;SEMA6D;APLP2;TPM1;ADAM10;ACTN4;CLDN5;TIAM1;SFRP1;ADAM15;RUFY3;SPATA13;MYADM;CBLL1;EPHA2;CSF1R;NOTCH1;PDGFB;CHRD;TWIST2;PIK3R3;STC1;THY1;FOXO3;SDCBP;PODXL;PLXNA2;PLXNA4;ARSB;SCAI;CCR1;JAG1;TGFB1;CAV1;DAB2;SNAI2;PLXNB2;PLXNB1;AMOTL1;OGT;PTPRU;CLIC4;ROBO4;FLT1;LDB1;PTPRJ;VSIR;SYN…	2.462e-14	104.48	3.143e-17	2.75
GO_BP	Myofibril Assembly	GO:0030239	24	46	PDGFRB;TMOD1;TMOD4;TMOD3;TPM1;MYLK3;MYOM2;MYPN;KLHL41;LMOD2;TTN;MYH3;CSRP1;TNNT1;MYL2;TNNT3;CAPN3;CASQ1;MYOZ1;MYOZ2;MYL9;OBSL1;MYH6;MYH7	4.488e-07	134.92	1.814e-09	6.7
GO_BP	Muscle Cell Development	GO:0055001	18	32	RAMP2;MEGF10;ACTN3;CAV3;ANK2;ACTN4;SLC8A1;TTN;VEGFA;EFEMP2;BIN1;DMD;MYH11;ALPK3;ALPK2;ASB2;MYH6;ENG	5.296e-07	222.17	2.253e-09	11.16
GO_BP	Positive Regulation Of Calcium Ion Transmembrane Transporter Activity	GO:1901021	16	27	RYR2;GSTO1;STAC;HTT;ATP2A1;ANK2;PKD2;ATP1B1;SLC9A1;TRDN;PPP3CA;PPP3CB;PPP3R1;CASQ1;CALM1;CALM2	5.607e-06	168.15	4.294e-08	9.91
GO_BP	Regulation Of Heart Contraction	GO:0008016	28	69	RYR2;CELF2;ATP2A3;ATP2A2;ATP2A1;ATP1A2;CACNA1C;SLC8A1;CACNA1H;TMEM65;GJA5;NOS1;CAV3;DMPK;S100A1;KCNJ12;PDE4D;TPM1;ATP2B4;ANK2;ATP2B2;APLN;TBX2;P2RX4;RNF207;CALM1;CALM2;MYH6	2.129e-07	122.38	6.792e-10	5.8
GO_BP	Regulation Of Calcium Ion Transmembrane Transporter Activity	GO:1901019	17	32	YWHAE;CAV3;PDE4D;CACNA1A;ANK2;JPH1;CACNB1;FKBP1A;SELENON;CACNB3;JSRP1;SLN;DMD;NOS1;CALM1;STRIT1;CALM2	6.371e-06	144.87	5.015e-08	8.62
GO_BP	Regulation Of Muscle Contraction	GO:0006937	16	29	MYLK2;CAV1;TNNC1;TNNC2;TPM1;ATP1A2;CACNB1;CNN1;TNNT1;MYL2;MYL3;TNNT3;TNNI1;CACNA1S;CACNG1;MYL9	5.607e-06	168.15	4.294e-08	9.91
GO_BP	Sarcomere Organization	GO:0045214	16	29	TPM1;MYLK3;MYOM2;MYPN;LMOD2;TTN;MYH3;CSRP1;TNNT1;TNNT3;CAPN3;CASQ1;MYOZ1;MYOZ2;MYH6;MYH7	1.934e-05	125.02	2.016e-07	8.11
GO_BP	Skeletal Muscle Tissue Development	GO:0007519	20	42	RYR1;MYLK2;POPDC3;MYH7B;EGR2;CAV2;CAV1;SIX1;MYL6B;KLHL41;SKI;PPP3CA;SELENON;PPP3CB;MYL6;DMD;MYOZ1;BVES;MYOZ2;MYORG	1.572e-05	91.89	1.605e-07	5.87
GO_BP	Negative Regulation Of Cold-Induced Thermogenesis	GO:0120163	21	46	RB1;TLE3;NOTCH1;ACTN3;IL15;PLCL1;NPR3;ACOT11;NRDC;PLCL2;NR1H3;ACVR2B;HOXC10;ADAMTS5;DDIT3;NOVA2;ALDH1A1;ID1;TLR4;LGR4;ATF4	3.388e-05	75.32	3.795e-07	5.09
GO_BP	Negative Regulation Of Cell Adhesion	GO:0007162	28	72	RIPOR2;NOTCH1;PLXND1;PDE3B;SERPINE1;ADAM22;CX3CL1;PODXL;DACT2;PLXNA2;SPOCK1;PLXNA4;JAM3;EPHA4;DMTN;JAG1;TGFB1;SEMA4D;TBCD;ADAM10;CORO2B;CDH13;PLXNB2;SNAI2;PLXNB1;TGFBI;CBLL1;SIPA1	1.026e-06	96.26	5.238e-09	5.05
GO_BP	Skeletal Muscle Contraction	GO:0003009	12	19	MYH7B;JSRP1;MYH3;STAC;TNNT1;TNNC1;TNNC2;TNNT3;TNNI1;TNNI2;RCSD1;MYH7	3.93e-05	195.18	4.567e-07	13.37
GO_BP	Regulation Of Release Of Sequestered Calcium Ion Into Cytosol By Sarcoplasmic Reticulum	GO:0010880	13	22	RYR2;GSTO1;PDE4D;ANK2;ATP1A2;CACNA1C;SLC8A1;TRDN;CASQ2;DMD;CASQ1;CALM1;CALM2	9.981e-05	121.75	1.444e-06	9.05
GO_BP	Cellular Response To Growth Factor Stimulus	GO:0071363	48	155	FOXC1;RAMP2;NOTCH1;FLT1;SHC1;HDAC1;PDGFB;TWF2;NDNF;IQGAP1;NR3C1;CORO1B;ZFP36L2;EGFR;ZFP36L1;DLL4;CLEC3B;HJV;HYAL2;KDR;RACK1;AKT1;SOX9;PLCG1;NOS1;SOX6;ACVR1;STAT5B;SMAD4;EGR3;SMAD3;TGFB1;APLP2;NTRK3;WNT5A;SMAD9;KLF4;BMP7;ACVR2B;VEGFA;ERN1;SLC4A7;SFRP1;RPS6KB1;SNAI2;PRKD2;BMPR1B;CD44	9.701e-07	59.28	4.746e-09	3.09
GO_BP	Positive Regulation Of Cell Motility	GO:2000147	63	221	RIPOR1;FLT1;CSF1;VSIR;SYNE2;MYLK;PPP3CA;CDH5;C1QTNF8;KDR;RACK1;HRAS;ACVR1;PDGFRB;EPHA4;SUN2;MYOC;SEMA6D;ADAM10;ACTN4;RHOC;RHOD;TIAM1;MMP14;RUFY3;MYADM;PECAM1;CDH13;ITGA6;CBLL1;EPHA2;CSF1R;GRN;NOTCH1;PDGFB;TWIST2;SEMA3G;PIK3R3;NEDD9;SEMA3F;NTN1;THBS1;EGFR;SDCBP;PAK1;PODXL;MGAT5;SPOCK2;NTF3;PDPN;CCR1;TGFB1;SEMA4D;CAV1;NTRK3;SEMA4C;LAMB1;VEGFA;TJP1;SH3RF2;DAB2;MYO1C;SNAI2	2.635e-07	57.16	8.967e-10	2.74
GO_BP	Actin-Myosin Filament Sliding	GO:0033275	9	12	MYH2;MYL6;MYH3;MYL1;TPM1;MYL6B;MYH4;MYH6;MYH7	0.0001158	331.02	1.824e-06	25.05
GO_BP	Ameboidal-Type Cell Migration	GO:0001667	12	20	NANOS1;PDLIM1;CENPV;SMAD4;PKN3;FAT2;CCN3;IQGAP1;AMOTL1;MEGF8;AMOT;TNS1	0.0001522	122.25	2.752e-06	9.55
GO_BP	Regulation Of Cardiac Muscle Contraction By Calcium Ion Signaling	GO:0010882	12	20	RYR2;GSTO1;CASQ2;ATP2A2;ATP1A2;DMD;CACNA1C;ATP1B1;CALM1;CALM2;SLC8A1;SLC9A1	0.0001522	122.25	2.752e-06	9.55
GO_BP	Actin Filament Organization	GO:0007015	45	144	HIP1;WIPF1;SH3KBP1;AVIL;NEDD9;PPP1R9A;CORO1B;CNN3;LMOD2;PPP1R9B;TTN;CNN2;CNN1;PLS3;FLNA;VILL;GAS2L1;MARCKSL1;DMTN;GSN;TPM4;TPM3;ACTN1;TPM1;MYO7B;RFLNB;COBL;MYO7A;PROX1;SERPINB8;SHROOM4;MYO1D;ACTA1;MYO1B;MYO1C;RUFY3;ELMO1;FAT1;GAS2;HCLS1;TAGLN2;EVL;ARHGEF2;ALDOA;DBN1	1.534e-06	58.34	9.139e-09	3.15
GO_BP	Regulation Of Cell Adhesion	GO:0030155	45	144	RIPOR2;TNXB;PLXND1;SRC;PDE3B;TNC;CHRD;ADAM22;PTPRJ;PRKX;NID1;FUT1;DLL1;PPP3CA;ADGRG1;NUAK1;PODXL;PLXNA2;DACT2;RSU1;STX3;TNPO1;PLXNA4;TGM2;LYN;EPHA4;SEMA4D;LAMB2;TPM1;ADAM10;GPR4;LAMB1;RHOD;VEGFA;FES;MYADM;PLXNB2;CDH13;PRKD2;PLXNB1;TGFBI;P4HB;CBLL1;SIPA1;EPHA2	3.966e-07	69.21	1.518e-09	3.41
GO_BP	Muscle Filament Sliding	GO:0030049	8	10	MYL6;MYH3;MYL1;TPM1;MYL6B;MYH4;MYH6;MYH7	0.0004055	256.64	9.834e-06	22.26
GO_BP	Negative Regulation Of Metabolic Process	GO:0009892	22	53	RB1;TLE3;NOTCH1;ACTN3;IL15;PLCL1;ACOT11;NPR3;NRDC;PLCL2;NR1H3;ACVR2B;HOXC10;ADAMTS5;DDIT3;NOVA2;ALDH1A1;ID1;CCDC3;TLR4;LGR4;ATF4	4.093e-05	68.63	4.876e-07	4.72
GO_BP	Vascular Wound Healing	GO:0061042	6	6	MCAM;KDR;NDNF;GATA2;CD34;VEGFA	0.0004891	#DIV/0!	1.259e-05	#DIV/0!
GO_BP	Cardiac Muscle Contraction	GO:0060048	16	33	MYLK2;RYR2;GSN;TNNC1;TPM1;ATP1B1;SLC8A1;TTN;MYL2;MYL3;CASQ2;DMD;SCN4B;MYH6;MYH7;SCN2B	0.0003135	62.11	7.203e-06	5.25
GO_BP	Regulation Of Rho Protein Signal Transduction	GO:0035023	27	73	KANK2;RIPOR2;CUL3;ARRB1;TNFAIP1;F11R;ARHGAP35;RASIP1;ADGRG1;OPHN1;ARHGDIA;MCF2L;ARHGDIB;EPS8L1;APOE;SCAI;GPR17;MYOC;HEG1;STARD8;GPR4;MYO9B;BCR;KCTD10;ARHGEF2;RAF1;MET	7.112e-06	73.63	6.203e-08	4.44
GO_BP	Regulation Of Ryanodine-Sensitive Calcium-Release Channel Activity	GO:0060314	13	24	GSTO1;PDE4D;PKD2;JPH1;TRDN;FKBP1A;SELENON;JSRP1;CASQ2;DMD;NOS1;CALM1;CALM2	0.0002739	87.07	6e-06	7.24
GO_BP	Negative Regulation Of Apoptotic Process	GO:0043066	116	482	RB1;CNTFR;PARK7;PHB2;MPO;IFIT3;IL27RA;COMP;RPS6KA3;ARHGDIA;ZC3H12A;CFL1;PIM1;KDR;PDK4;AKT1;CAPN3;PIM3;SOX8;SOX9;TLE1;CSNK2A1;UNC5B;PRKCD;WNT5A;SFRP1;MSH2;YME1L1;RAF1;NOTCH2;NOTCH1;SHC1;GLO1;AGAP2;GATA6;PIK3R3;HIGD1A;FOXO1;MTDH;GRK5;APOE;SNX6;BARD1;PLK3;EGR3;NIBAN2;BDNF;WFS1;TGFB3;PLK2;CAV1;FZD9;DHCR24;SMAD6;NFATC4;TNFRSF10D;NR4A2;DAB2;COPS5;BCL2;SNAI2;CPEB4;BCL2L1;TNFAIP8;APIP;SIX1;CX3CL1;SH3RF1;…	1.327e-10	69.29	2.541e-13	2.39
GO_BP	Negative Regulation Of Protein Phosphorylation	GO:0001933	45	149	RB1;ERRFI1;MVP;PRKAG2;LDLRAD4;PARK7;THY1;KLHL31;SPRED1;DEPTOR;RASSF2;CAMK2N1;ZC3H12A;NTF3;INPP5J;RACK1;AKT1;CHP1;DMD;NCK1;LYN;NIBAN1;TGFB1;DMTN;CAV3;SEMA4D;CAV1;PDE4D;NTRK3;PRKCD;SMAD6;WARS1;DNAJC3;MLXIPL;SFRP1;CNKSR3;MYADM;TRIB3;GPD1L;TRIB1;CALM1;TARDBP;TRIB2;CALM2;ENG	3.135e-05	39.97	3.335e-07	2.68
GO_BP	Heart Contraction	GO:0060047	18	41	MYLK2;RYR2;TNNC1;TPM1;ATP1A2;ATP1B1;SLC8A1;TTN;TRDN;SGCD;MYL2;MYL3;CASQ2;DMD;SCN4B;MYH6;MYH7;SCN2B	0.0001598	63.89	2.958e-06	5.02
GO_BP	Regulation Of Cold-Induced Thermogenesis	GO:0120161	44	146	RB1;OXTR;CEBPB;NOTCH1;NPR3;ADRB1;HOXC10;ADAMTS5;SLN;ACADL;PRDM16;LEPR;STAT6;SLC25A44;CMKLR1;TLE3;PRKAB2;IL4R;ACTN3;ACSL1;IL15;APLP2;CAV1;PLCL1;ACOT11;NRDC;PLCL2;DIO2;TRPV2;NR1H3;ESRRG;ACVR2B;GADD45G;VEGFA;GATM;FABP5;DDIT3;NOVA2;ID1;ALDH1A1;OGT;TLR4;LGR4;ATF4	7.196e-06	48.58	6.43e-08	2.93
GO_BP	Skeletal Muscle Fiber Development	GO:0048741	8	11	RYR1;SKI;PPP3CA;SELENON;PPP3CB;CAV2;SIX1;MYORG	0.0004055	256.64	9.834e-06	22.26
GO_BP	Regulation Of Cardiac Muscle Contraction	GO:0055117	16	35	RYR2;CAV3;PDE4D;ATP2A2;STC1;ANK2;ATP1B1;SLC8A1;SLC9A1;P2RX4;GJA5;RNF207;ZC3H12A;NOS1;CALM1;CALM2	5.856e-05	96.56	7.723e-07	6.86
GO_BP	Regulation Of Angiogenesis	GO:0045765	57	205	FLT1;PLXND1;HSPB6;SERPINE1;PDE3B;ETS1;HK2;AMOT;CDH5;SPRED1;ADGRA2;ADAMTS1;ZC3H12A;STAB1;KDR;CD34;HOXA5;CCR3;GTF2I;CEMIP2;WNT5A;VASH1;HSPG2;PGF;CLDN5;SFRP1;COL4A2;PRKD2;ANGPTL4;EPHA2;FOXC1;GRN;RAMP2;NPR1;GATA6;GATA2;THBS2;THBS1;MTDH;PGK1;KRIT1;PLCG1;SASH1;EGLN1;NIBAN2;JUP;NOS3;TNFSF12;VEGFB;ATP2B4;SULF1;KLF4;PML;WARS1;HIPK2;VEGFA;RGCC	7.893e-07	54.01	3.694e-09	2.78
GO_BP	Cellular Response To Hypoxia	GO:0071456	26	72	NOTCH1;HP1BP3;GATA6;RORA;AK4;NDNF;NDRG1;ZFP36L1;NPEPPS;LMNA;PGK1;EGLN1;PLK3;EGLN3;TIGAR;TGFB1;BMP7;HIPK2;VEGFA;SFRP1;CPEB1;PINK1;RGCC;HYOU1;P4HB;NOP53	4.805e-05	56.32	5.838e-07	3.92
GO_BP	Regulation Of Peptidyl-Serine Phosphorylation	GO:0033135	31	93	BCAR3;APP;CSF3;PARK7;EGFR;PAK1;RASSF2;NTF3;RACK1;INPP5J;AKT1;DMD;NOS1;NCK1;DMTN;TGFB1;BDNF;PDE4D;CAV1;NTRK3;SH2D3C;ATP2B4;VEGFA;MLXIPL;PINK1;CNKSR3;HCLS1;PRKD2;GPD1L;RAF1;CD44	5.527e-05	47.19	7.055e-07	3.33
GO_BP	Positive Regulation Of Cell Migration	GO:0030335	71	272	RIPOR1;FLT1;CSF1;VSIR;SYNE2;MYLK;SRGAP2C;PPP3CA;CDH5;SYDE1;KDR;RACK1;SOX9;HRAS;ACVR1;PDGFRB;EPHA4;SUN2;MYOC;SEMA6D;ADAM10;ACTN4;RHOC;RHOD;TIAM1;MMP14;RUFY3;MYADM;PECAM1;CDH13;ITGA6;ARHGEF2;PFN1;CBLL1;EPHA2;CSF1R;GRN;NOTCH1;SRC;PDGFB;TWIST2;SEMA3G;PIK3R3;NEDD9;SEMA3F;THBS1;EGFR;SDCBP;PAK1;PODXL;MGAT5;NTF3;PDPN;PLCG1;S100A11;CLASP1;CLASP2;CCR1;DMTN;TGFB1;SEMA4D;CAV1;NTRK3;SEMA4C;LAMB1;VEGFA;TJP1;SH…	1.411e-06	44.52	8.103e-09	2.39
GO_BP	Regulation Of Striated Muscle Contraction	GO:0006942	14	29	RYR2;CAV3;ATP1A2;P2RX4;GJA5;MYL2;RNF207;MYL3;TNNT3;TNNI1;DMD;NOS1;CALM1;CALM2	0.0001042	104.35	1.551e-06	7.8
GO_BP	Cellular Response To Decreased Oxygen Levels	GO:0036294	26	73	NOTCH1;HP1BP3;GATA6;RORA;AK4;NDNF;NDRG1;ZFP36L1;NPEPPS;LMNA;PGK1;EGLN1;EGLN3;TIGAR;TGFB1;BMP7;HIPK2;VEGFA;SFRP1;CPEB1;PINK1;RGCC;HYOU1;P4HB;NOP53;CPEB4	6.276e-05	53.44	8.41e-07	3.82
GO_BP	Cardiac Cell Development	GO:0055006	9	14	JAG1;NOTCH1;ALPK3;MYH11;ASB2;SLC8A1;MYH6;TTN;VEGFA	0.0001158	331.02	1.824e-06	25.05
GO_BP	Axon Guidance	GO:0007411	44	149	EPHB6;NOTCH2;CYFIP1;NOTCH3;ROBO3;ROBO4;TRIO;NOTCH1;PLXND1;ARHGEF25;SEMA3G;SEMA3F;KALRN;NTN1;ARHGAP35;MYPN;EFNB1;RPS6KA5;OPHN1;BOC;PLXNA2;NRCAM;NCAM1;EPHB1;PLXNA4;VASP;LGI1;EPHA4;PLEKHG4;NIBAN2;SEMA4D;UNC5B;BDNF;SEMA6D;WNT5A;SEMA4C;VEGFA;KIAA1755;KLF7;NFASC;PALLD;FEZ2;PLXNB2;PLXNB1	1.956e-06	57.51	1.248e-08	3.16
GO_BP	Cardiac Muscle Cell Development	GO:0055013	13	26	PDGFRB;SORBS2;MYLK3;SLC8A1;TTN;VEGFA;MYL2;MYH11;ALPK3;ALPK2;ASB2;OBSL1;MYH6	9.981e-05	121.75	1.444e-06	9.05
GO_BP	Regulation Of Cardiac Muscle Cell Contraction	GO:0086004	13	26	RYR2;CAV3;JUP;CAV1;PDE4D;ATP2A2;STC1;ATP2A1;ANK2;CACNA1C;GJA5;CTNNA3;FGF13	0.0004475	75.01	1.126e-05	6.58
GO_BP	Regulation Of Potassium Ion Transmembrane Transporter Activity	GO:1901016	13	26	YWHAE;KCNE1;CAB39;CAV3;STK39;NEDD4L;ANK2;WWP2;ATP1B2;ATP1B1;NEDD4;AKAP9;CASQ2	0.0001603	102.24	3.034e-06	8.05
GO_BP	Regulation Of Intracellular Signal Transduction	GO:1902531	76	297	RPL5;TRIO;DYRK2;ITSN1;FAM13A;ARHGAP1;ARHGAP6;ARHGAP35;PREX1;SPRED1;RASSF2;LBH;TMSB4X;MCF2L;KDR;WWC3;AKT1;CAPN3;CMKLR1;PLEKHG3;PLEKHG4;PLEKHG1;MYOC;ARHGEF15;VWF;SWAP70;ARHGEF17;WNT5A;ARAP1;RHOD;MLF1;BCR;TIAM1;ARHGEF9;TRAF4;TRAF3;SPATA13;TRAF5;ARHGEF4;PRKD2;ARHGEF1;TNFRSF25;ARHGEF2;UBE2V1;EZR;SGK1;NGEF;CSF1R;PHLPP1;ARHGEF25;PRDM11;ARHGAP15;KALRN;EGFR;STYXL1;NUAK1;PAK1;TMEM127;SMYD2;GPAT3;PIP5K1C;GB…	3.944e-06	38.72	2.768e-08	2.23
GO_BP	Negative Regulation Of Cell Migration	GO:0030336	47	163	PTPRU;IFITM1;NDRG4;CLIC4;PTPRR;MACIR;HDAC1;SERPINE1;CHRD;STC1;NEDD9;PTPRJ;ADARB1;LDLRAD4;THY1;FOXO3;CX3CL1;ADGRG1;ING2;DUSP10;RBBP4;HYAL2;ARHGDIB;TIMP1;RBBP7;SCAI;CLASP1;CLASP2;EPHA4;CD74;JAG1;LIMCH1;TPM1;ATP1B2;SULF1;TBX5;CLDN5;SFRP1;RAP2A;ADAM15;MMRN2;EVL;EPPK1;TRIB1;PHLDB2;OGT;ENG	6.606e-06	47.41	5.34e-08	2.83
GO_BP	Negative Regulation Of Rho Protein Signal Transduction	GO:0035024	10	17	RIPOR2;MYOC;KCTD10;CUL3;HEG1;TNFAIP1;MET;ARHGAP35;RASIP1;SCAI	0.001413	79.3	4.668e-05	7.95
GO_BP	Inositol Lipid-Mediated Signaling	GO:0048017	15	33	PDGFRB;CSF1R;EXOC7;OCRL;GAB2;PLCB3;PLCB4;RPS6KB1;PITPNM2;TNFAIP8L3;PLCG1;EZR;PLCB1;OGT;FGFR1	0.0002413	72.84	5.03e-06	5.97
GO_BP	Ventricular Cardiac Muscle Tissue Morphogenesis	GO:0055010	15	33	RYR2;SMAD4;NOTCH1;TGFB1;TNNC1;TPM1;PROX1;DLL4;FKBP1A;MYL2;MYL3;ZFPM2;MYH6;ENG;MYH7	0.0001042	93.29	1.529e-06	6.97
GO_BP	Endothelial Cell Migration	GO:0043542	17	40	EGR3;PLXND1;NOS3;TNFSF12;PRKX;FSTL1;CORO1B;LOXL2;VEGFA;CDH5;ADGRA2;SOX18;ID1;CDH13;MYH9;CCN3;TNFRSF25	0.0001835	65.98	3.614e-06	5.27
GO_BP	Cell Migration Involved In Heart Development	GO:0060973	6	7	PDGFRB;NOTCH1;FLRT3;SNAI2;PITX2;TBX5	0.0004891	#DIV/0!	1.259e-05	#DIV/0!
GO_BP	Negative Regulation Of Calcium Ion Transmembrane Transporter Activity	GO:1901020	14	30	YWHAE;GSTO1;ATP1A2;PKD2;TRDN;FKBP1A;PPP3CA;PPP3CB;PPP3R1;SLN;CASQ2;GNB5;CALM1;CALM2	0.000265	78.56	5.638e-06	6.5
GO_BP	Regulation Of Stress Fiber Assembly	GO:0051492	26	75	FHOD1;F11R;ARHGAP6;ACTG1;SLC9A1;PAK1;CCN2;WASF2;CLASP1;CLASP2;S100A10;ARHGEF15;MYOC;LIMCH1;TGFB3;TPM1;ARHGAP28;ARAP1;RHOC;TJP1;SFRP1;RGCC;EVL;PFN1;MET;PHLDB2	0.0002769	39.59	6.125e-06	3.3
GO_BP	Negative Regulation Of Potassium Ion Transport	GO:0043267	8	12	CAB39;CAV3;BIN1;CAV1;CASQ2;STK39;NEDD4L;NOS1	0.001033	153.96	3.12e-05	14.84
GO_BP	Regulation Of Cell Communication By Electrical Coupling	GO:0010649	8	12	CAV1;IRX3;PDE4D;CASQ2;CALM1;CALM2;SLC8A1;TRDN	0.002176	104.84	8.099e-05	11.13
GO_BP	Positive Regulation Of Supramolecular Fiber Organization	GO:1902905	31	96	RB1;APP;NCKAP1;CSF3;TNXB;SYNPO2;CX3CL1;MYLK3;LMOD2;EFEMP2;PAK1;RPS3;TOGARAM1;APOE;CLASP1;CDK5RAP2;NCK1;VASP;GSN;CAV3;PROX1;FCHSD1;CTTN;BIN1;CDC42EP5;FES;CDC42EP4;CDC42EP1;EVL;PFN1;MET	5.527e-05	47.19	7.055e-07	3.33
GO_BP	Regulation Of Small GTPase Mediated Signal Transduction	GO:0051056	36	118	TRIO;ARHGEF25;SRC;FAM13A;ITSN1;ARHGAP1;ARHGAP15;KALRN;ARHGAP6;ARHGAP35;PREX1;SYDE1;MCF2L;TGM2;PLEKHG3;PLEKHG4;PLEKHG1;ARHGEF15;SWAP70;ARHGEF17;ARHGAP28;MYO9B;ARHGAP27;ARAP1;RHOD;ARHGAP23;BCR;TIAM1;ARHGAP31;ARHGEF9;SPATA13;ARHGEF4;ARHGEF1;TNFRSF25;ARHGEF2;NGEF	0.0001835	34.06	3.63e-06	2.72
GO_BP	Regulation Of Anoikis	GO:2000209	11	21	NOTCH1;TLE1;SRC;CAV1;PTRH2;BCL2;PDK4;PIK3R3;SNAI2;SIK1;ITGA5	0.0008145	81.58	2.356e-05	7.66
GO_BP	Regulation Of Cardiac Conduction	GO:1903779	11	21	RYR2;TMEM65;GJA5;ATP2A3;ATP2B4;ATP2A2;ANK2;ATP2A1;ATP2B2;TBX5;SLC8A1	0.0001335	160	2.13e-06	12.25
GO_BP	Positive Regulation Of Extracellular Matrix Organization	GO:1903055	10	18	RB1;EFEMP2;SMAD3;TGFB1;TNXB;RGCC;PDPN;FSCN1;CLASP1;CLASP2	0.002351	64.77	9.064e-05	6.96
GO_BP	Positive Regulation Of Cation Channel Activity	GO:2001259	16	38	GSTO1;STAC;LRRC38;HTT;ANK2;PKD2;LRRC52;TRDN;PPP3CA;EDNRA;PPP3CB;PPP3R1;TMSB4X;CASQ1;CALM1;CALM2	0.0002139	68.85	4.323e-06	5.57
GO_BP	Cardiac Muscle Tissue Morphogenesis	GO:0055008	14	31	MYLK2;NOTCH1;TGFB1;TNNC1;TPM1;PROX1;TTN;FKBP1A;MYL2;MYL3;S1PR1;MYH6;ENG;MYH7	0.0001603	90.12	3.028e-06	7.09
GO_BP	Transport Across Blood-Brain Barrier	GO:0150104	28	85	SLC22A3;SLC22A5;SLC24A3;ATP2A3;SLC2A3;ATP1A2;SLC1A5;SLC5A1;SLC6A1;SLC4A4;SLC7A1;SLC7A2;SLCO2B1;LEPR;SLC16A7;SLC19A1;ABCC3;SLC12A2;ABCC4;ABCC1;SLC38A1;KCNJ8;ATP2B4;SLC16A12;ATP1B2;SLC6A6;FABP5;SLC29A2	0.0001424	43.02	2.424e-06	3.33
GO_BP	Cardiac Ventricle Morphogenesis	GO:0003208	17	42	NOTCH1;JAG1;TGFB1;TNNC1;TPM1;GATA3;PROX1;DLL4;FKBP1A;HEYL;HEY1;MYL2;MYL3;CPE;MYH6;ENG;MYH7	0.000134	72.71	2.167e-06	5.58
GO_BP	Angiogenesis Involved In Wound Healing	GO:0060055	7	10	MCAM;KDR;NDNF;HPSE;GATA2;CD34;VEGFA	0.00325	114.29	0.00015	12.98
GO_BP	Regulation Of Mitochondrial Depolarization	GO:0051900	7	10	MLLT11;MYOC;SRC;BCL2;FZD9;KDR;RACK1	0.00325	114.29	0.00015	12.98
GO_BP	Ventricular Cardiac Muscle Tissue Development	GO:0003229	12	25	FKBP1A;TGFB1;IRX3;TNNC1;ID2;MYL2;TPM1;MYL3;PROX1;TBX5;MYH6;MYH7	0.0002729	100.56	5.921e-06	8.35
GO_BP	Regulation Of Blood Vessel Endothelial Cell Migration	GO:0043535	20	54	TGFB1;JUP;NOS3;PDGFB;ATP2B4;VASH1;GATA2;ETS1;THBS1;VEGFA;P2RX4;RGCC;TMSB4X;KDR;AKT1;PRKD2;APOE;PLCG1;EPHA2;FGFR1	0.0002926	49.28	6.597e-06	4.13
GO_BP	Calcium Ion Transport	GO:0006816	34	112	RYR1;CATSPER1;RYR2;RAMP2;SLC24A3;CAMK2A;ITPR1;ATP2A3;CACNA1A;ATP2A2;ATP2A1;CACNA1C;PKD2;ATP2C1;SLC8A1;CACNA1H;CACNG6;SLN;CACNA1S;CACNG1;CCR1;CAV1;TRPV2;ATP2B4;ANO6;ATP2B2;CACNA2D4;CACNB1;FKBP1A;CACNB3;P2RX4;ORAI2;RAMP1;TPT1	6.502e-05	42.72	8.852e-07	3.07
GO_BP	Negative Regulation Of Multicellular Organismal Process	GO:0051241	60	231	RB1;PTPRR;LDLRAD4;HOXC10;LOXL2;ADAMTS5;ING2;SPRED1;RPS6KA5;DUSP10;RPS19;ARHGDIB;WWC3;SPX;SOX9;TIMP1;EPHA4;TLE3;MYOCD;ACTN3;IL15;ACOT11;SFRP1;TNNT1;DDIT3;ALDH1A1;EVL;ALPK2;TLR4;ATF4;ZNF750;GRN;NOTCH1;HDAC1;NPR3;STC1;GATA3;EGFR;ZNF706;CHSY1;RBBP4;RBBP7;MARK1;PLCL1;NRDC;PLCL2;ATP2B4;NR1H3;SMAD6;TBX5;ACVR2B;VASN;KLF7;RGCC;SYT11;NOVA2;ID1;IL17D;OGT;LGR4	1.087e-06	50.29	5.83e-09	2.65
GO_BP	Positive Regulation Of Cell-Matrix Adhesion	GO:0001954	17	43	CSF1;JUP;MYOC;PLEKHA2;PTPRJ;THY1;FUT1;CX3CL1;VEGFA;EFEMP2;SFRP1;ENC1;KDR;CDH13;UTRN;RIN2;S100A10	0.0007816	46.18	2.203e-05	4.31
GO_BP	Negative Regulation Of Myoblast Differentiation	GO:0045662	8	13	NOTCH1;TGFB1;MSTN;SOX8;PRICKLE1;SOX9;DLL1;TBX3	0.002176	104.84	8.099e-05	11.13
GO_BP	Regulation Of Epithelial To Mesenchymal Transition	GO:0010717	27	83	PHLDB1;FOXC1;TNXB;TGFB1I1;LDLRAD4;GATA3;LOXL2;SDCBP;SPRED1;MCRIP1;PDPN;CLASP1;CLASP2;MARK1;EPHA4;SMAD4;SMAD3;TGFB1;TGFB3;TBX5;VASN;TIAM1;SFRP1;DAB2;RGCC;PHLDB2;ZNF750	0.0002173	40.36	4.484e-06	3.28
GO_BP	Vascular Transport	GO:0010232	27	83	SLC22A3;SLC22A5;SLC24A3;ATP2A3;SLC2A3;ATP1A2;SLC1A5;SLC5A1;SLC6A1;SLC4A4;SLC7A1;SLC7A2;SLCO2B1;LEPR;SLC16A7;SLC19A1;ABCC3;SLC12A2;ABCC4;ABCC1;SLC38A1;KCNJ8;ATP2B4;SLC16A12;ATP1B2;SLC6A6;SLC29A2	0.0002173	40.36	4.484e-06	3.28
GO_BP	Cardiac Ventricle Development	GO:0003231	10	19	DLL4;HEYL;NOTCH1;HECTD1;HEY1;TMEM65;GJA5;GATA3;TBX5;ENG	0.0007816	99.39	2.228e-05	9.28
GO_BP	Negative Regulation Of Calcium Ion Transmembrane Transport	GO:1903170	10	19	YWHAE;FKBP1A;PPP3CA;PPP3CB;PPP3R1;SLN;BIN1;ATP1A2;NOS1;CALM2	0.0007816	99.39	2.228e-05	9.28
GO_BP	Negative Regulation Of Peptidyl-Serine Phosphorylation	GO:0033137	10	19	MLXIPL;DMTN;RASSF2;PDE4D;CNKSR3;INPP5J;RACK1;DMD;GPD1L;NCK1	0.002351	64.77	9.064e-05	6.96
GO_BP	Negative Regulation Of Anoikis	GO:2000811	9	16	NOTCH1;TLE1;SRC;CAV1;PTRH2;PDK4;PIK3R3;SNAI2;ITGA5	0.001331	100.78	4.276e-05	10.02
GO_BP	Regulation Of Cardiac Muscle Contraction By Regulation Of The Release Of Sequestered Calcium Ion	GO:0010881	9	16	RYR2;GSTO1;CASQ2;ATP1A2;DMD;CACNA1C;CALM1;CALM2;SLC8A1	0.002351	77.55	9.236e-05	8.35
GO_BP	Cellular Response To Transforming Growth Factor Beta Stimulus	GO:0071560	30	96	USP15;ITGB5;ZFYVE9;SRC;LRRC32;NR3C1;ZFP36L2;ZFP36L1;CDH5;CLEC3B;ZMIZ1;HYAL2;ZMIZ2;SOX9;SOX6;SMAD4;SMAD3;TGFB1;TGFB3;USP9X;APLP2;WNT5A;SMAD9;SMAD6;SKI;CLDN5;SFRP1;ID1;ZYX;ENG	0.0001147	42.71	1.757e-06	3.22
GO_BP	Cell-Cell Junction Assembly	GO:0007043	24	71	PATJ;RAMP2;JUP;TBCD;RHOC;ACTG1;CDH6;TJP1;CDH5;CLDN5;CDH4;GJA5;GJA4;EPB41L3;CDHR3;FSCN1;CDH13;CD9;DCHS1;CDH15;TLN2;PIP5K1C;TLN1;JAM3	3.93e-05	63.07	4.598e-07	4.32
GO_BP	Positive Regulation Of Extracellular Matrix Assembly	GO:1901203	6	8	PHLDB1;RGCC;SMAD3;TGFB1;PHLDB2;CLASP2	0.005032	137.31	0.0002665	16.68
GO_BP	Regulation Of Potassium Ion Transmembrane Transport	GO:1901379	14	33	YWHAE;KCNE1;CAB39;CAV3;CAV1;KCNIP3;STK39;NEDD4L;WWP2;KCNAB2;BIN1;NEDD4;FLNA;KCNN2	0.001413	48.64	4.635e-05	4.87
GO_BP	Sprouting Angiogenesis	GO:0002040	19	52	RAMP2;EGR3;TGFB1;VEGFB;PIK3R3;NRARP;DLL1;THBS1;PGF;LOXL2;VEGFA;RNF213;ADGRA2;KDR;AKT1;CDH13;EPHB4;ENG;E2F8	0.0006823	42.71	1.872e-05	3.92
GO_BP	Homophilic Cell Adhesion Via Plasma Membrane Adhesion Molecules	GO:0007156	21	60	ROBO3;ROBO4;CADM3;TENM3;CADM1;CADM2;AMIGO2;PVR;MYPN;IGSF21;CDH4;MYOT;PALLD;PECAM1;CDH13;FAT2;PLXNB2;ESAM;NECTIN2;MPZL2;NECTIN1	0.0003148	46.18	7.299e-06	3.9
GO_BP	Muscle Cell Differentiation	GO:0042692	15	37	POPDC3;MYOCD;MEGF10;ACTN3;SEMA4C;GATA6;MRTFB;RORA;ACTN4;DUSP29;FBXO40;TMEM204;DMD;BVES;HDGFL2	0.002919	35.77	0.0001248	3.98
GO_BP	Regulation Of Sodium Ion Transmembrane Transporter Activity	GO:2000649	15	37	CAV3;STK39;NEDD4L;GLRX;FXYD4;HECW2;NEDD4;DMD;FXYD6;FXYD5;GPD1L;FGF13;UTRN;SCN4B;SCN2B	0.0008096	52.45	2.325e-05	4.92
GO_BP	Negative Regulation Of Potassium Ion Transmembrane Transport	GO:1901380	7	11	CAB39;CAV3;BIN1;CAV1;CASQ2;STK39;NEDD4L	0.006187	77.24	0.000358	9.73
GO_BP	Regulation Of Muscle System Process	GO:0090257	7	11	SLN;TNNC1;TNNC2;TPM1;ATP1A2;DMD;MYL9	0.00325	114.29	0.00015	12.98
GO_BP	Angiotensin-Activated Signaling Pathway	GO:0038166	5	6	AHCYL1;CA2;SRC;CAV1;CAMK2A	0.007164	215.34	0.0004326	27.8
GO_BP	Establishment Of Mitotic Sister Chromatid Cohesion	GO:0034087	5	6	STAG1;STAG2;RAD21;SMC1A;SMC3	0.007164	215.34	0.0004326	27.8
GO_BP	Regulation Of Extracellular Matrix Assembly	GO:1901201	5	6	NOTCH1;RGCC;SMAD3;TGFB1;TIE1	0.007164	215.34	0.0004326	27.8
GO_BP	Heart Development	GO:0007507	46	171	POPDC3;NDRG4;FOXC1;RAMP2;NOTCH1;PDGFB;ECE1;LDB3;CACNA1C;PKD2;PCSK5;CRIP1;PDLIM1;SCUBE1;SGCD;PDLIM2;SOX18;FLRT3;GJA5;SOX9;NDUFV2;BVES;PDLIM4;EPHB4;PDLIM7;MYOCD;TGFB1;HEG1;NTRK3;CACYBP;TBX5;BMP7;TBX3;APLN;TBX2;VEGFA;FKBP1A;MYL2;ID2;ALPK3;ALPK2;ZFPM2;MEGF8;MYH6;FBN1;MYH7	1.521e-05	43.03	1.52e-07	2.74
GO_BP	Aorta Morphogenesis	GO:0035909	9	17	PDGFRB;DLL4;EFEMP2;JAG1;HEY1;PROX1;MYLK;TBX2;ENG	0.003717	61.6	0.0001825	7.16
GO_BP	Contractile Actin Filament Bundle Assembly	GO:0030038	8	14	PDLIM1;FAM171A1;ITGB5;SRC;CUL3;ZYX;SORBS1;TNFAIP1	0.006246	58.65	0.0003684	7.42
GO_BP	Myotube Cell Development	GO:0014904	8	14	RYR1;SKI;PPP3CA;SELENON;PPP3CB;CAV2;SIX1;MYORG	0.003717	76.65	0.0001823	8.9
GO_BP	Stress Fiber Assembly	GO:0043149	8	14	PDLIM1;FAM171A1;ITGB5;SRC;CUL3;ZYX;SORBS1;TNFAIP1	0.006246	58.65	0.0003684	7.42
GO_BP	Striated Muscle Cell Development	GO:0055002	8	14	TMOD1;TMOD4;TMOD3;MYOZ1;MYL9;KLHL41;MYH6;LMOD2	0.003717	76.65	0.0001823	8.9
GO_BP	Transmembrane Receptor Protein Serine/Threonine Kinase Signaling Pathway	GO:0007178	37	130	DDX5;USP15;ITGB5;MSTN;ZFYVE9;SRC;TGFB1I1;LRRC32;CDH5;ZMIZ1;HJV;ZMIZ2;LEFTY2;ACVR1;GDF11;SMAD4;SMAD3;TGFB1;TGFB3;USP9X;APLP2;SMAD9;BMP8B;SMAD6;RGMB;BMP7;ACVR2B;INHBE;HIPK2;FKBP1A;SKI;CLDN5;ID1;ZYX;BMPR1B;MEGF8;ENG	0.0001496	34.96	2.641e-06	2.72
GO_BP	In Utero Embryonic Development	GO:0001701	12	27	ARNT2;PTPRR;MBNL1;TGFB3;ESRRB;PDGFB;IGF2;TFEB;SOX8;PKD2;MYH6;VEGFA	0.001954	53.29	6.982e-05	5.57
GO_BP	Negative Regulation Of Notch Signaling Pathway	GO:0045746	12	27	DLL4;LFNG;EGFL7;MMP14;NIBAN2;HEY1;TCIM;NEURL1;ARRB1;NRARP;WWP2;GATA2	0.002763	46.59	0.0001157	5.14
GO_BP	Positive Regulation Of Protein Polymerization	GO:0032273	23	70	VASP;NCKAP1;CSF3;CAV3;LMOD2;FCHSD1;PAK1;PINK1;CTTN;BIN1;CDC42EP5;FES;CDC42EP4;RPS3;CDC42EP1;TOGARAM1;EVL;TPPP;PFN1;MET;CLASP1;CDK5RAP2;NCK1	0.0009675	33.56	2.861e-05	3.21
GO_BP	Regulation Of Actin Filament Polymerization	GO:0030833	23	70	VASP;NCKAP1;CSF3;PLEKHG2;PRKCD;TWF2;ARHGAP28;LMOD2;FCHSD1;CTTN;BIN1;CDC42EP5;CDC42EP4;COTL1;MYADM;CDC42EP1;HCLS1;EVL;ESAM;PFN1;KANK4;NCK1;KANK3	0.000761	35.4	2.121e-05	3.29
GO_BP	Cell Morphogenesis Involved In Differentiation	GO:0000904	11	24	RB1;OPHN1;RILPL1;ACTN1;TBCD;DACT2;PROX1;SIPA1L3;SIPA1;ATF4;EPHA2	0.001396	68.09	4.513e-05	6.8
GO_BP	Regulation Of Focal Adhesion Assembly	GO:0051893	19	54	DMTN;LDB1;MYOC;LIMCH1;SRC;PTPRJ;THY1;ARHGAP6;THBS1;ACTG1;SLC9A1;VEGFA;SFRP1;KDR;TLN1;PHLDB2;CLASP1;CLASP2;S100A10	0.003083	28.55	0.0001371	3.21
GO_BP	Positive Regulation Of Plasma Membrane Bounded Cell Projection Assembly	GO:0120034	27	88	CYFIP1;NCKAP1;RIPOR2;MSTN;AVIL;TWF2;CCP110;HTT;ARHGAP35;PALM;EPS8L1;MARK4;HRAS;WASF2;TAPT1;ACTR3;TGFB3;ARAP1;ARPC2;CDC42EP5;CDC42EP4;NEURL1;FSCN1;PLEKHM1;CDC42EP1;PFN1;AGRN	0.0003419	36.82	8.074e-06	3.14
GO_BP	Negative Regulation Of Cell Population Proliferation	GO:0008285	88	379	APP;COL18A1;PTPRU;IFITM1;RARG;TES;ATP8A2;MSTN;TGFB1I1;PTPRJ;ADARB1;PKD2;ETS1;IFIT3;DUSP10;ADAMTS1;CCN3;SOX9;B2M;HRAS;TNS2;RBM5;KLF10;MORC3;MYOCD;APLP2;WNT5A;LDOC1;PROX1;WNT9A;TENT5B;SFRP1;DDAH1;MMRN2;CDH13;IRF6;TRIB1;RAF1;KANK2;NDRG4;NOTCH1;MAGED1;GATA6;GATA3;GATA2;TOB2;DLL1;THBS1;RNF2;DLL4;PAK1;ADGRG1;RBBP4;FRZB;TMEM127;LMNA;PDPN;SMYD2;ZNF503;IGFBP7;E2F3;APOE;TP53I11;SH2B3;S100A11;ZBTB7C;LYN;NIB…	1.087e-06	41.14	6.012e-09	2.17
GO_BP	Positive Regulation Of Cellular Biosynthetic Process	GO:0031328	46	174	RPL5;NNMT;SLC45A3;DYRK2;TYRP1;PDGFB;RPS27L;IRS2;PARK7;PKD2;ARPP19;THBS1;FOXO1;FXR1;RPS4X;AKT1;METTL5;LDLR;PDGFRB;NIBAN1;EGR1;ADSL;SMAD3;ELOVL5;IGF2;NR1H3;SIRT7;SORBS1;TENT5B;KLF4;LARP6;ASS1;KLF2;MLXIPL;RGCC;P2RX4;DDAH1;RPS6KB1;DDAH2;PLXNB2;PRKD2;EIF3E;OGT;TLR4;EIF3D;PLIN5	0.0001135	32.56	1.714e-06	2.45
GO_BP	Positive Regulation Of Angiogenesis	GO:0045766	34	119	GRN;RAMP2;FLT1;HSPB6;SERPINE1;GATA6;GATA2;ETS1;FUT1;DLL1;THBS1;HK2;MTDH;CDH5;ZC3H12A;KDR;PLCG1;CD34;CCR3;SASH1;JUP;S100A1;NOS3;TNFSF12;WNT5A;VEGFB;KLF4;PGF;HIPK2;VEGFA;TJP1;PRKD2;ANGPTL4;ITGA5	0.0002567	33.39	5.407e-06	2.75
GO_BP	Regulation Of Protein-Containing Complex Assembly	GO:0043254	34	119	RB1;NAPA;FBLIM1;SRC;STXBP1;PARK7;CDH5;LGALS3;CHAF1B;SUMO1;RACK1;RPS3;APOE;TPPP;ANKS1B;SH3GLB1;ATF7IP;FARP2;VPS18;TGFB1;GSN;SLF2;RHOC;SEPTIN9;WARS1;SEPTIN8;VEGFA;SELP;PINK1;TAL1;RAF1;CRYAB;NOP53;TRABD2B	0.0001472	37.06	2.567e-06	2.88
GO_BP	Negative Regulation Of Actin Filament Bundle Assembly	GO:0032232	12	28	TJP1;MYOC;ARHGAP28;F11R;PFN1;ARHGAP6;WASF2;MET;PHLDB2;SHANK3;CLASP1;CLASP2	0.003717	41.02	0.000185	4.77
GO_BP	Regulation Of Cardiac Muscle Cell Action Potential	GO:0098901	12	28	RYR2;CAV3;JUP;GJA5;CAV1;ATP2A2;CTNNA3;ANK2;CACNA1C;CALM1;FGF13;HCN1	0.001954	53.29	6.982e-05	5.57
GO_BP	Ribosomal Small Subunit Biogenesis	GO:0042274	26	84	MRPS12;RPS27L;RPS15;RPS4X;RPS14;RPS16;RPS15A;RPS19;RRP36;RPS11;RPS13;NOM1;RPS7;UTP11;RPS8;KRR1;RPS5;RPS6;RPS3A;RPSA;DDX52;UTP18;RPS25;RPS28;RPS27;RPS24	0.003681	22.01	0.0001754	2.54
GO_BP	Regulation Of miRNA Transcription	GO:1902893	20	59	EGR1;DDX5;SMAD3;TGFB1;MRTFB;PDGFB;NFATC3;GATA3;NR3C1;FOXO3;GATA2;KLF4;ETS1;EGFR;GNL3;APLN;NFATC4;SOX9;PPARA;TEAD1	0.001243	35.34	3.94e-05	3.48
GO_BP	Neuron Projection Guidance	GO:0097485	35	124	EPHB6;NOTCH2;CYFIP1;NOTCH3;ROBO3;ROBO4;TRIO;NOTCH1;ARHGEF25;SEMA3G;SEMA3F;KALRN;ARHGAP35;MYPN;EFNB1;RPS6KA5;OPHN1;BOC;NRCAM;EPHB1;VASP;LGI1;EPHA4;PLEKHG4;NIBAN2;SEMA4D;BDNF;SEMA6D;WNT5A;SEMA4C;KIAA1755;KLF7;NFASC;PALLD;FEZ2	8.024e-05	40.65	1.109e-06	2.96
GO_BP	Regulation Of Release Of Sequestered Calcium Ion Into Cytosol	GO:0051279	18	51	GSTO1;PDE4D;ANK2;THY1;JPH1;CX3CL1;TRDN;FKBP1A;SELENON;JSRP1;CASQ2;CAPN3;DMD;NOS1;CASQ1;PLCG1;CALM1;CALM2	0.0006239	45.95	1.686e-05	4.18
GO_BP	Positive Regulation Of Macrophage Migration	GO:1905523	9	18	CSF1R;P2RX4;CSF1;MSTN;IL34;CXCL17;THBS1;CX3CL1;CMKLR1	0.002351	77.55	9.236e-05	8.35
GO_BP	Regulation Of Epithelial Cell Differentiation	GO:0030856	9	18	KLF7;CEBPB;CAV1;MAFF;PRKX;GATA3;SOX9;DLL1;APOLD1	0.000282	199.97	6.298e-06	16.7
GO_BP	Negative Regulation Of Signal Transduction	GO:0009968	65	267	RB1;PTPRJ;ARRB1;NRARP;TSKU;CX3CL1;HEY1;PALM;RACK1;AKT1;PIP4K2A;DACT3;PIP4K2B;PIP4K2C;TNS2;NCK1;ACVR1;EGFL7;TLE1;CSNK2A1;PRKCD;IRAK3;HIC1;DKK3;SFRP1;MMP14;MMRN2;TMBIM1;TRIB1;RAB7B;TRABD2B;PLIN5;KANK2;NDRG4;TULP3;GATA3;GATA2;THBS1;NKD1;FSTL3;GLIS2;DLL4;FRZB;INPP5D;LYN;NIBAN2;BDNF;SPRY4;WWP2;SULF1;SULF2;APLN;NR4A2;ASXL1;MFHAS1;RPS6KB1;TCIM;CILP;NEDD4;NEURL1;BCL2;SNAI2;NOTUM;MEGF8;LGR4	7.112e-06	38.83	6.166e-08	2.34
GO_BP	Negative Regulation Of Platelet Activation	GO:0010544	8	15	THBD;C1QTNF1;NOS3;PRKCD;PDGFB;CD9;APOE;SH2B3	0.006246	58.65	0.0003684	7.42
GO_BP	Positive Regulation Of Cyclin-Dependent Protein Serine/Threonine Kinase Activity	GO:0045737	8	15	CCND3;RGCC;CCND1;PDGFB;AKT1;PROX1;PKD2;EGFR	0.01001	46.34	0.0006838	6.36
GO_BP	Endothelium Development	GO:0003158	7	12	JAG1;SCUBE1;KDR;KRIT1;PECAM1;CD34;FSTL1	0.006187	77.24	0.000358	9.73
GO_BP	Negative Regulation Of Cardiac Muscle Hypertrophy	GO:0010614	7	12	MLIP;SMAD4;NOTCH1;P2RX4;CAV3;LMNA;FOXO1	0.006187	77.24	0.000358	9.73
GO_BP	Negative Regulation Of Intrinsic Apoptotic Signaling Pathway In Response To DNA Damage By P53 Class Mediator	GO:1902166	7	12	CD74;ING2;BCL2;MARCHF7;TAF9B;CD44;ZNF385A	0.01046	56.08	0.0007458	7.79
GO_BP	Negative Regulation Of Stress Fiber Assembly	GO:0051497	11	25	TJP1;MYOC;ARHGAP28;F11R;PFN1;ARHGAP6;WASF2;MET;PHLDB2;CLASP1;CLASP2	0.004542	42.69	0.0002328	5.1
GO_BP	Notch Signaling Pathway	GO:0007219	15	40	NOTCH2;NOTCH3;NOTCH1;JAG1;NOTCH4;NRARP;SORBS2;DLL1;APH1A;DLL4;HEYL;HEY1;SNAI2;SUSD5;MAML3	0.004879	30.04	0.0002563	3.63
GO_BP	Regulation Of Cation Channel Activity	GO:2001257	19	56	KCNE1;HOMER1;STAC;PDE4D;CACNA1A;ANK2;JPH1;CACNB1;FKBP1A;SELENON;EDNRA;CACNB3;JSRP1;DMD;NOS1;CALM1;FGF13;CALM2;HCN1	0.0002664	53.29	5.724e-06	4.41
GO_BP	Rho Protein Signal Transduction	GO:0007266	18	52	RIPOR1;ARHGAP1;MYO9B;CELSR1;ARHGAP6;RHOD;NTN1;ARHGAP35;RHOBTB1;RHOBTB2;ARHGDIA;ARHGDIB;CFL1;PDPN;CDH13;EPS8L1;ARHGEF1;TNFRSF25	0.002519	31.82	0.0001013	3.46
GO_BP	Regulation Of Peptidyl-Tyrosine Phosphorylation	GO:0050730	27	90	APP;CSF3;CD81;SRC;PDGFB;PTPRJ;EGFR;GHR;NTF3;TNFRSF14;ACVR1;CD74;DMTN;TGFB1;SEMA4D;IL15;TNK2;PRKCD;IGF2;VEGFA;SFRP1;CNOT7;PECAM1;HCLS1;ARHGEF2;ITGA5;CD44	0.0001424	44.32	2.414e-06	3.43
GO_BP	Blood Vessel Endothelial Cell Migration	GO:0043534	10	22	CDH5;EGR3;SOX18;ID1;KDR;PIK3R3;AKT1;MYH9;EPHB4;VEGFA	0.00532	45.43	0.0002852	5.57
GO_BP	Regulation Of Mononuclear Cell Migration	GO:0071675	10	22	LYN;CSF1R;LGALS3;CSF1;MSTN;IL34;CXCL17;MSN;THBS1;CMKLR1	0.00532	45.43	0.0002852	5.57
GO_BP	Positive Regulation Of Cellular Component Organization	GO:0051130	32	113	RB1;CAMK2B;PPP1R15A;ASAP1;PARK7;DLL1;CDH5;LGALS3;CHAF1B;SUMO1;RACK1;RPS3;APOE;TPPP;S100A10;SH3GLB1;TGFB1;SLF2;ANXA2;TGFB3;RHOC;BMP7;WARS1;VEGFA;CLIP3;DAB2;TAL1;NEURL1;ADGRL1;CBLL1;SHANK3;TRABD2B	0.0001571	38.02	2.875e-06	2.98
GO_BP	Negative Regulation Of Blood Vessel Endothelial Cell Migration	GO:0043537	13	33	CARD10;NOTCH1;TGFB1;JUP;ATP2B4;VASH1;KLF4;THBS1;DLL4;RGCC;TBXA2R;MMRN2;APOE	0.002351	44.83	9.252e-05	4.83
GO_BP	Negative Regulation Of Cell Differentiation	GO:0045596	52	207	RB1;TRIO;MSTN;HNRNPU;RORA;LDLRAD4;LIMD1;TSKU;SPRED1;HEY1;SOX8;SOX9;EPHA4;MYOCD;WNT5A;WNT9A;SFRP1;TRIB3;PPARA;TRIB2;ZNF750;NOTCH1;NOTCH4;TWIST2;CHRD;GATA3;DLL1;EGFR;FOXO1;ZFP36L2;MARK1;ANKRD26;JAG1;SMAD3;TGFB1;ABCA5;SEMA4D;CAV1;ESRRB;IGF2;CRIM1;NR1H3;SMAD6;TBX5;BMP7;VASN;TBX3;SKI;ASXL1;MEIS1;ID2;SNAI2	4.805e-05	34.52	5.929e-07	2.41
GO_BP	Mitotic Sister Chromatid Cohesion	GO:0007064	9	19	NAA50;RB1;MAU2;STAG1;STAG2;ESCO1;RAD21;SMC1A;SMC3	0.006028	50.09	0.0003352	6.26
GO_BP	Regulation Of Granulocyte Chemotaxis	GO:0071622	9	19	CSF1R;CAMK1D;CSF1;MSTN;IL34;CXCL17;THBS1;CMKLR1;JAM3	0.006028	50.09	0.0003352	6.26
GO_BP	Positive Regulation Of miRNA Metabolic Process	GO:2000630	17	49	EGR1;SMAD3;TGFB1;MRTFB;PDGFB;GATA3;NR3C1;FOXO3;GATA2;KLF4;ETS1;EGFR;GNL3;APLN;ZC3H12A;HRAS;TEAD1	0.001442	39.24	4.822e-05	3.95
GO_BP	Negative Regulation Of Muscle Hypertrophy	GO:0014741	5	7	MLIP;SMAD4;NOTCH1;P2RX4;CAV3	0.01636	92.13	0.001323	13.9
GO_BP	Negative Regulation Of MAPK Cascade	GO:0043409	30	105	PTPRR;PTPRJ;FOXO1;SPRED1;UCHL1;DUSP10;HYAL2;TIMP3;APOE;GBP1;SH2B3;LYN;IGBP1;EPHA4;DUSP5;SMAD4;CAV3;LMO3;CAV1;PRKCD;SPRY4;IRAK3;DUSP29;DUSP8;BMP7;DUSP6;DUSP7;CNKSR3;EZR;TLR4	0.001732	24.63	6.08e-05	2.54
GO_BP	Regulation Of Notch Signaling Pathway	GO:0008593	22	70	EGFL7;JAG1;NIBAN2;SRC;NOS3;ARRB1;NRARP;WWP2;GATA2;DLL1;LFNG;DLL4;MMP14;TSPAN14;HEY1;TCIM;ZMIZ1;MFNG;NEURL1;AKT1;CCN3;TP63	0.002839	26.36	0.0001202	2.92
GO_BP	Positive Regulation Of Neuron Projection Development	GO:0010976	27	92	SCARB2;CAMK2B;NDRG4;TENM3;AVIL;TWF2;NDNF;ARHGAP35;CX3CL1;STYXL1;CUX2;APOE;SCARF1;ARSB;LYN;CAMK1D;BDNF;NTRK3;WNT5A;COBL;ATP1B2;BMP7;LRRC7;FES;PLXNB2;ITGA6;DBN1	0.0008242	30.82	2.402e-05	2.9
GO_BP	Hemopoiesis	GO:0030097	29	101	NOTCH2;CSF1R;CEBPB;NOTCH4;PDGFB;PRKX;BMI1;DLL1;ZFP36L2;FSTL3;LYL1;KDR;CD34;SH2B3;LYN;JAG1;TGFB1;WNT5A;KLF3;ETV6;MFAP5;SFRP1;KITLG;MEIS1;PINK1;SNRK;TAL1;OGT;ATF4	0.0011	27.77	3.394e-05	2.7
GO_BP	Negative Regulation Of Peptidyl-Tyrosine Phosphorylation	GO:0050732	12	30	SFRP1;DMTN;SEMA4D;MVP;HYAL2;CAV1;NTF3;PRKCD;OCRL;THY1;PIBF1;SH2B3	0.007164	32.34	0.0004328	4.18
GO_BP	Cell Communication By Electrical Coupling Involved In Cardiac Conduction	GO:0086064	8	16	RYR2;GJA5;ATP1A2;ATP1B2;CACNA1C;ATP1B1;TBX5;SLC8A1	0.003717	76.65	0.0001823	8.9
GO_BP	Cell Surface Receptor Signaling Pathway Involved In Heart Development	GO:0061311	8	16	NOTCH2;DLL4;HEYL;JAG1;NOTCH1;TGFB1;HEY1;SNAI2	0.01502	37.48	0.001185	5.56
GO_BP	Negative Regulation Of Intrinsic Apoptotic Signaling Pathway By P53 Class Mediator	GO:1902254	8	16	CD74;ING2;BCL2;MARCHF7;PTTG1IP;TAF9B;CD44;ZNF385A	0.01502	37.48	0.001185	5.56
GO_BP	Positive Regulation Of Positive Chemotaxis	GO:0050927	8	16	NTRK3;NTF3;VEGFB;KDR;CDH13;IL16;PGF;VEGFA	0.003717	76.65	0.0001823	8.9
GO_BP	Regulation Of Fatty Acid Oxidation	GO:0046320	8	16	FABP3;NR4A3;ACADL;APLP2;PDK4;PRKAG2;SOX9;PPARA	0.01502	37.48	0.001185	5.56
GO_BP	Positive Regulation Of Cell Differentiation	GO:0045597	67	283	RIPOR2;IFITM1;CSF3;CSF1;TGFB1I1;LOXL2;RPS6KA3;PPP3CA;PPP1R13L;ZC3H12A;BOC;KDR;AKT1;NRCAM;CCN2;SOX9;SOX6;CD34;HOXA5;TP63;ZNF385A;CMKLR1;ACVR1;EDN3;TCF15;LMO3;ADRA2B;ARID1B;TIAM1;SFRP1;GPRC5B;HOXB4;ARHGEF2;PLCB1;NBL1;RIN2;RBM24;FOXC1;CEBPB;TNXB;NID1;ZFP36L1;SDCBP;FRZB;PDPN;LRRC8A;APOB;SMAD4;SMAD3;TGFB1;PHF10;TGFB3;LAMB2;LAMB1;BMP7;ACVR2B;SLC6A6;HEYL;KITLG;DAB2;RGCC;FES;ID2;CARM1;ASB4;BMPR1B;FGFR1	1.054e-05	36.5	1.009e-07	2.27
GO_BP	Muscle Organ Development	GO:0007517	19	58	TAGLN;EGR3;MSTN;CAV3;FHL3;ZBTB42;CACNA1H;KY;FXR1;COPRS;SGCD;MYH3;SGCA;CAPN3;DMD;SOX6;UTRN;BVES;MYH6	0.004697	25.18	0.0002428	3.03
GO_BP	Regulation Of Fat Cell Differentiation	GO:0045598	23	75	PTPRR;CEBPB;ANKRD26;TRIO;SMAD3;TGFB1;LMO3;WNT5A;RORA;FOXO1;ZFP36L2;ZFP36L1;ASXL1;SFRP1;FRZB;CARM1;ID2;ZC3H12A;AKT1;TRIB3;TRIB2;ZNF385A;CMKLR1	0.001888	28.69	6.668e-05	2.98
GO_BP	Semaphorin-Plexin Signaling Pathway	GO:0071526	13	34	FARP2;PLXND1;SEMA4D;SEMA6D;SEMA4C;SEMA3G;SEMA3F;PLXNA2;FLNA;PLXNB2;PLXNB1;MET;PLXNA4	0.005902	32.3	0.0003252	4.02
GO_BP	Endothelial Cell Differentiation	GO:0045446	7	13	JAG1;SCUBE1;SOX18;TIE1;KDR;PROX1;FSTL1	0.01046	56.08	0.0007458	7.79
GO_BP	Positive Regulation Of Macrophage Chemotaxis	GO:0010759	7	13	CSF1R;CSF1;MSTN;IL34;CXCL17;THBS1;CMKLR1	0.01705	42.63	0.001403	6.49
GO_BP	Regulation Of Intrinsic Apoptotic Signaling Pathway In Response To DNA Damage By P53 Class Mediator	GO:1902165	7	13	CD74;ING2;BCL2;MARCHF7;TAF9B;CD44;ZNF385A	0.01705	42.63	0.001403	6.49
GO_BP	Response To Progesterone	GO:0032570	7	13	TGFB1;SRC;TGFB3;CAV1;NR1H3;UBE3A;THBS1	0.006187	77.24	0.000358	9.73
GO_BP	Notch Signaling Involved In Heart Development	GO:0061314	6	10	NOTCH2;HEYL;JAG1;NOTCH1;HEY1;SNAI2	0.01793	54.16	0.001515	8.34
GO_BP	calcineurin-NFAT Signaling Cascade	GO:0033173	6	10	PPP3CA;PPP3CB;PPP3R1;NFATC3;NFATC2;NFATC4	0.01003	80.87	0.0006958	11.12
GO_BP	Sarcoplasmic Reticulum Calcium Ion Transport	GO:0070296	6	10	RYR1;RYR2;SLN;ATP2A2;ATP2A1;TRDN	0.01003	80.87	0.0006958	11.12
GO_BP	Cardiac Conduction	GO:0061337	16	46	YWHAE;KCNE1;JUP;KCNE4;KCND3;CAV1;ANK2;CACNA1C;SLC9A1;BIN1;AKAP9;CTNNA3;SCN4B;KCNJ3;HCN1;SCN2B	0.003037	33.13	0.0001337	3.71
GO_BP	Ras Protein Signal Transduction	GO:0007265	38	144	RB1;CYFIP1;NCKAP1;GPSM2;RIPOR1;GARRE1;GDI1;ARHGAP1;PARK7;CELSR1;ARHGAP6;NTN1;ARHGAP35;RASGRP3;RASSF1;ADGRG1;ARHGDIA;ARHGDIB;CFL1;G3BP1;PDPN;EPS8L1;HRAS;RALGPS2;FARP2;PLK2;MYO9B;RHOD;TIAM1;RAP2A;DOK5;ELMO1;CDH13;ARHGEF1;TNFRSF25;RAPGEF5;SOS2;RAPGEF4	0.001561	22.23	5.313e-05	2.26
GO_BP	Cardiac Muscle Cell Differentiation	GO:0055007	11	27	MYOCD;IRX3;MYH11;ALPK3;SIK1;ALPK2;ASB2;SLC8A1;MYH6;TTN;VEGFA	0.003109	49.37	0.0001409	5.57
GO_BP	Calcium-Mediated Signaling	GO:0019722	25	85	RYR2;ATP2A2;PTPRJ;CACNA1C;PPP1R9A;SLC8A1;NCALD;PPP1R9B;CAMKK2;SLC9A1;PPP3CA;PPP3CB;PPP3R1;KDR;PLCG1;DMTN;DMPK;ANK2;ATP1B1;LAT2;SELP;RCAN1;P2RX4;RCAN2;RCAN3	0.000351	38.84	8.363e-06	3.32
GO_BP	Endothelial Cell Development	GO:0001885	9	20	ROBO4;SOX18;PDE4D;MYADM;PECAM1;MSN;STC1;MET;ICAM1	0.008822	41.47	0.0005799	5.56
GO_BP	Response To Fibroblast Growth Factor	GO:0071774	9	20	DLL4;SFRP1;EGR3;HYAL2;NDNF;ZFP36L2;CD44;IER2;ZFP36L1	0.008822	41.47	0.0005799	5.56
GO_BP	Positive Regulation Of Protein Phosphorylation	GO:0001934	85	377	BCAR3;APP;CSF3;MSTN;CSF1;CD81;PRKAG2;PTPRJ;ARRB1;PARK7;CX3CL1;GHR;CCND3;RASSF2;CCND1;FGF9;KDR;RACK1;LEPR;AKT1;SOX9;NOS1;HRAS;ACVR1;LIMCH1;IL15;AKTIP;SH2D3C;PGF;CLIP3;RAP2A;TRAF4;AKAP9;PECAM1;HCLS1;PRKD2;LCP2;ARHGEF2;ITGA5;RAF1;CD44;ENG;CSF1R;TNXB;CAB39;SRC;AGAP2;PDGFB;PIK3R3;IQGAP1;EGFR;CAMKK2;FXR1;SDCBP;PAK1;NTF3;P2RY1;TNFRSF14;S1PR2;LEFTY2;LYN;NIBAN1;CD74;GDF11;SMAD4;TGFB1;RBPMS;SEMA4D;BDNF;TGF…	7.683e-06	33.94	7.027e-08	2.06
GO_BP	Regulation Of Cell Differentiation	GO:0045595	48	193	PTPRR;PHLDB1;DDX5;CEBPB;TNXB;PLEKHB2;CSF1;MEGF10;HDAC1;NOTCH4;SIX1;CHD4;GATA3;DLL1;ZFP36L1;RPS6KA3;HEY1;RBBP4;PPP1R13L;MCRIP1;SPOCK2;NTF3;CCN2;RBBP7;CLASP1;CDK5RAP2;CLASP2;DDX17;TGFB1;EDN3;PHF10;BDNF;IGF2;KLF4;ARID1B;KLHL41;TIAM1;SLC6A6;BIN1;FES;ID2;ST7;SNAI2;SIK1;RAF1;PHLDB2;ATF4;FGFR1	0.0001835	29.02	3.613e-06	2.32
GO_BP	Epithelial To Mesenchymal Transition	GO:0001837	16	47	DDX17;DDX5;SMAD4;NOTCH1;TGFB1;NOTCH4;WNT5A;BMP7;TBX3;LOXL2;HEYL;HEY1;SNAI2;S100A4;SOX9;FGFR1	0.007783	24.3	0.0004834	3.18
GO_BP	Regulation Of Protein Tyrosine Kinase Activity	GO:0061097	14	39	APP;CSF1R;EPHA4;SHC1;MVP;CAV1;IL34;PDGFB;NEDD9;THY1;GPRC5B;HYAL2;DOK7;UNC119	0.007813	27.01	0.0004903	3.54
GO_BP	Positive Regulation Of miRNA Transcription	GO:1902895	15	43	EGR1;SMAD3;TGFB1;PDGFB;MRTFB;GATA3;FOXO3;GATA2;NR3C1;KLF4;ETS1;EGFR;APLN;GNL3;TEAD1	0.002919	35.77	0.0001248	3.98
GO_BP	Cell-Cell Signaling Involved In Cardiac Conduction	GO:0086019	4	5	RYR2;RNF207;CASQ2;TBX5	0.02514	134.33	0.002378	22.23
GO_BP	Ornithine Transport	GO:0015822	4	5	SLC25A29;SLC7A6;SLC7A1;SLC7A2	0.008517	#DIV/0!	0.0005417	#DIV/0!
GO_BP	Pericardium Morphogenesis	GO:0003344	4	5	DLL4;NOTCH1;FLRT3;BMP7	0.008517	#DIV/0!	0.0005417	#DIV/0!
GO_BP	Positive Regulation Of Endothelial Cell Development	GO:1901552	4	5	CDH5;CLDN5;S1PR2;F11R	0.02514	134.33	0.002378	22.23
GO_BP	Positive Regulation Of Establishment Of Endothelial Barrier	GO:1903142	4	5	CDH5;CLDN5;S1PR2;F11R	0.02514	134.33	0.002378	22.23
GO_BP	Regulation Of Plasma Membrane Repair	GO:1905684	4	5	RAB3A;ANXA2;MYH9;S100A10	0.02514	134.33	0.002378	22.23
GO_BP	Venous Blood Vessel Morphogenesis	GO:0048845	4	5	NOTCH1;PROX1;ENG;VEGFA	0.008517	#DIV/0!	0.0005417	#DIV/0!
GO_BP	Embryonic Organ Development	GO:0048568	23	77	COL18A1;NDRG4;TGFB1;RPL10;ESRRB;TFEB;PDGFB;IGF2;COBL;GATA3;PKD2;PCSK5;TBX2;KITLG;HEY1;SOX18;TAL1;KDR;TEAD1;SH2B3;NES;TEAD2;ATF4	0.0004475	39.5	1.133e-05	3.47
GO_BP	Negative Regulation Of Angiogenesis	GO:0016525	25	86	FOXC1;NPR1;PDE3B;SERPINE1;THBS2;THBS1;AMOT;SPRED1;STAB1;KRIT1;PGK1;HOXA5;GTF2I;SLC12A2;NIBAN2;ATP2B4;VASH1;KLF4;SULF1;HSPG2;KLF2;PML;CLDN5;RGCC;COL4A2	0.0005669	35.18	1.52e-05	3.17
GO_BP	Negative Regulation Of Ion Transmembrane Transporter Activity	GO:0032413	10	24	YWHAE;CAB39;CAV3;SLN;HECW2;NEDD4;STK39;CASQ2;NEDD4L;CALM2	0.00532	45.43	0.0002852	5.57
GO_BP	Positive Regulation Of Cell Projection Organization	GO:0031346	32	118	SCARB2;CAMK2B;NDRG4;TENM3;PLXND1;AVIL;TWF2;NEDD9;NDNF;ARHGAP35;CX3CL1;STYXL1;CUX2;PLXNA2;APOE;SCARF1;ARSB;PLXNA4;LYN;CAMK1D;BDNF;NTRK3;WNT5A;NRDC;ATP1B2;TIAM1;FES;LRRC7;PLXNB2;PLXNB1;ITGA6;OBSL1	0.002044	22.95	7.435e-05	2.41
GO_BP	Long-Chain fatty-acyl-CoA Biosynthetic Process	GO:0035338	8	17	ELOVL1;HACD1;ACSL1;ELOVL5;ELOVL2;TECR;ACSL3;HSD17B12	0.02167	30.88	0.001941	4.94
GO_BP	Neuron Maturation	GO:0042551	8	17	FARP2;APP;C1QA;MTCH1;SCARF1;CX3CL1;CLN5;B4GALT5	0.01001	46.34	0.0006838	6.36
GO_BP	Ribosomal Small Subunit Assembly	GO:0000028	8	17	RPS15;RPS14;RPS28;RPS27;RPS19;RPS5;RPS27L;RPSA	0.01502	37.48	0.001185	5.56
GO_BP	Circulatory System Development	GO:0072359	35	132	POPDC3;FOXC1;RAMP2;NOTCH1;NOTCH4;PDGFB;ECE1;LDB3;CACNA1C;PKD2;PCSK5;CRIP1;PDLIM1;CDH5;PDLIM2;HEY1;SOX18;FLRT3;GJA5;SOX9;BVES;PDLIM4;PDLIM7;TGFB1;HEG1;NTRK3;CACYBP;TBX5;HSPG2;HEYL;MYL2;ID2;ALPK3;ZFPM2;FBN1	0.0009733	25.54	2.898e-05	2.44
GO_BP	Cellular Response To Salt	GO:1902075	30	109	RYR1;CLIC4;PRKAA2;PDGFB;CACNA1A;IQGAP1;PKD2;ADCY7;CACNA1H;PPP1R9B;P2RY2;ZC3H12A;P2RY1;CAPN3;CPNE2;HNRNPA1;TGM2;SLC12A2;EGR1;DMTN;WNT5A;NEK7;ATP2B4;SYT13;SYT6;ITPKB;P2RX4;P2RX3;RASA4;SYT11	0.0001418	40.98	2.353e-06	3.16
GO_BP	Protein Localization To Cell Periphery	GO:1990778	37	142	RAMP2;RAB3A;CD81;STXBP1;ZDHHC23;F11R;ZDHHC3;SLC9A3R2;IKBKB;EPB41L3;P2RY1;FLNA;S100A10;CLASP2;FYB2;TMEM150A;CAV3;JUP;CAV1;KCNIP3;TTC7B;ANK2;ATP1B1;RAB10;EHD2;CACNB3;RAP2A;TSPAN14;RABEP1;PRPH2;RAB12;MYADM;EZR;FGF13;RAMP1;EPHA2;PALS1	0.001732	22.07	6.015e-05	2.27
GO_BP	Negative Regulation Of Cytoskeleton Organization	GO:0051494	11	28	IQCJ-SCHIP1;SMAD4;CAV3;PRKCD;TWF2;MYADM;PFN1;SHANK3;CLASP1;KANK4;KANK3	0.02012	22.82	0.00177	3.6
GO_BP	Regulation Of DNA Damage Response, Signal Transduction By P53 Class Mediator	GO:0043516	11	28	CD74;COPS3;DDX5;SPRED1;SMYD2;MARCHF7;SNAI2;PTTG1IP;MSX1;HIC1;CD44	0.01161	28.84	0.0008544	4.08
GO_BP	Regulation Of MAP Kinase Activity	GO:0043405	31	114	FLT1;DIRAS1;PDGFB;PTPRJ;THBS1;EGFR;GHR;UCHL1;HYAL2;NTF3;APOE;HRAS;SH2B3;PDGFRB;LYN;TGFB1;CAV3;EDN3;IL34;NTRK3;PRKCD;SPRY4;IRAK3;BMP7;DUSP7;VEGFA;TRIB3;TRIB1;TRIB2;TLR4;FGFR1	0.001144	26.47	3.552e-05	2.58
GO_BP	Negative Regulation Of Programmed Cell Death	GO:0043069	85	381	TNFAIP8;APIP;PHB2;MPO;IFIT3;CX3CL1;SH3RF1;PTMS;COMP;RPS6KA3;ARHGDIA;CFL1;KDR;PIM1;AKT1;CD38;CAPN3;SOX8;PIM3;SOX9;WNT5A;SERPINB9;RPS3A;TENT5B;YWHAZ;DNAJC3;RNF144B;SFRP1;DDAH2;YME1L1;ANGPTL4;RAF1;CRYAB;PTMA;MET;CD44;KANK2;NOTCH2;PRKAA2;RPL10;SHC1;HDAC1;SRC;GLO1;AMIGO2;GATA6;HIGD1A;CBL;FSTL1;THBS1;EGFR;FOXO1;MTDH;MAPK8;GRK5;PDPN;FLNA;TAF9B;BARD1;PLK3;CD74;TIGAR;EGR3;NIBAN2;SEMA4D;WFS1;PLK2;DHCR24;SM…	8.734e-06	33.48	8.174e-08	2.05
GO_BP	Metal Ion Transport	GO:0030001	43	171	RYR1;CATSPER1;SLC23A2;KCNK6;RYR2;RAMP2;KCNC1;TUSC3;CAMK2A;ITPR1;ATP2A3;SLC41A1;ATP2A1;ATP1A2;SLC5A1;PKD2;ATP2C1;SLC4A4;CACNG6;SLN;KCNMB1;NIPAL3;SLC38A7;CHP1;SCN7A;KCNN2;CACNA1S;CNNM4;KCNJ3;CCR1;KCNJ8;KCND3;KCNJ12;CAV1;ATP2B2;CACNB3;KCNS3;KCNQ4;FGF13;SGK1;SCN4B;RAMP1;TPT1	1.507e-05	45.08	1.474e-07	2.87
GO_BP	Negative Regulation Of Cell Motility	GO:2000146	35	133	PTPRU;IFITM1;CLIC4;HDAC1;SERPINE1;CHRD;STC1;NEDD9;PTPRJ;ADARB1;LDLRAD4;GATA3;THY1;FOXO3;CX3CL1;ING2;DUSP10;RBBP4;RBBP7;SCAI;EPHA4;CD74;JAG1;LIMCH1;TPM1;SULF1;TBX5;CLDN5;SFRP1;RAP2A;ADAM15;MMRN2;EPPK1;OGT;ENG	0.0006916	27.24	1.913e-05	2.51
GO_BP	Negative Regulation Of Cellular Process	GO:0048523	115	537	RB1;APP;RIPOR2;IFITM1;TES;ATP8A2;PLXND1;ADARB1;PARK7;ETS1;IFIT3;CCN3;CCN2;TNS2;EPHA4;APLP2;ADAM10;LDOC1;SFRP1;ADAM15;MYL2;TXNIP;RAF1;CBLL1;NOTCH1;NPR1;NOTCH4;GATA3;PRDM11;ADGRG1;BRINP1;PODXL;TMEM127;PLXNA2;SMYD2;IGFBP7;S100A11;PLXNA4;ZBTB7C;BARD1;LYN;SMAD4;NIBAN2;SMAD3;TGFB1;WFS1;TGFB3;IFNLR1;SMAD6;BMP7;ESR2;CNOT7;RGCC;BCL6;PLXNB2;PLXNB1;TGFBI;COL18A1;PTPRU;RARG;PPP1R13B;TGFB1I1;PDE3B;WFDC1;PTPRJ…	7.434e-07	38.53	3.321e-09	1.97
GO_BP	Regulation Of Cell-Matrix Adhesion	GO:0001952	20	65	JAG1;CSF1;LDB1;MYOC;JUP;LIMCH1;PLEKHA2;THY1;FUT1;THBS1;CX3CL1;ACTG1;SLC9A1;SFRP1;ADAM15;ENC1;CDH13;TLN1;UTRN;CLASP1	0.00937	19.59	0.0006212	2.65
GO_BP	Positive Regulation Of Chemotaxis	GO:0050921	15	44	PDGFRB;TGFB1;EDN3;NTRK3;PDGFB;THBS1;VEGFA;P2RX4;TMSB4X;KDR;CDH13;PRKD2;STX3;MEGF8;MET	0.001634	43.04	5.632e-05	4.4
GO_BP	Formation Of Cytoplasmic Translation Initiation Complex	GO:0001732	7	14	EIF5;EIF3L;EIF3G;EIF3H;EIF3E;EIF3F;EIF3D	0.02514	33.46	0.002438	5.56
GO_BP	Membrane Repolarization During Cardiac Muscle Cell Action Potential	GO:0086013	7	14	YWHAE;KCNE1;KCNJ8;KCND3;KCNN2;ATP1B1;KCNJ3	0.01705	42.63	0.001403	6.49
GO_BP	Positive Regulation Of Endothelial Cell Chemotaxis	GO:2001028	7	14	P2RX4;TMSB4X;KDR;PRKD2;MET;VEGFA;FGFR1	0.02514	33.46	0.002438	5.56
GO_BP	Regulation Of Integrin Activation	GO:0033623	7	14	FARP2;SELP;FBLIM1;SRC;PIEZO1;RASIP1;JAM3	0.01705	42.63	0.001403	6.49
GO_BP	Response To Muscle Stretch	GO:0035994	7	14	RYR2;GSN;CAV3;DMD;SLC8A1;SLC9A1;TTN	0.01705	42.63	0.001403	6.49
GO_BP	Aortic Valve Development	GO:0003176	14	40	RB1;NOTCH1;JAG1;TGFB1;NOS3;TIE1;GATA3;SMAD6;TNFRSF1B;DLL4;HEYL;HEY1;SNAI2;SOX9	0.004697	32.45	0.0002428	3.9
GO_BP	Positive Regulation Of Transcription By RNA Polymerase II	GO:0045944	190	938	APP;CSF3;CD81;FHOD1;HNRNPU;RORA;PARK7;NR3C1;GABPB1;ETS1;ETS2;DCAF6;SPIB;RPS6KA3;RPS6KA5;SOX18;ZMIZ1;ZMIZ2;ZC3H12A;NAMPT;SOX8;SOX9;PITX2;JUNB;TP63;HOXA5;IER2;GTF2I;ACVR1;DDX17;MLIP;LMO3;WNT5A;MRTFB;RFX3;LMO7;PRPF6;DDIT3;HOXB4;HOXB3;HOXB2;PRKD2;MAML3;LMX1B;ZFPM2;ATF4;NOTCH1;KMT2C;NOTCH4;GATA6;GATA3;GATA2;FOXO3;PRDM10;FOXO1;MED12L;GLIS2;SLC9A1;HELZ2;PPP3R1;TP53BP1;S100A10;EGR1;STAT5B;EGR2;SMAD4;JAG1…	1.389e-10	55.65	2.954e-13	1.93
GO_BP	Embryonic Placenta Development	GO:0001892	5	8	ESRRB;IGF2;PDGFB;TFEB;PKD2	0.01636	92.13	0.001323	13.9
GO_BP	Protein Hexamerization	GO:0034214	5	8	UGDH;MAT2A;LRRC8C;YME1L1;LRRC8A	0.02988	53.58	0.003083	9.27
GO_BP	Semaphorin-Plexin Signaling Pathway Involved In Axon Guidance	GO:1902287	5	8	PLXND1;PLXNA2;PLXNB2;PLXNB1;PLXNA4	0.02988	53.58	0.003083	9.27
GO_BP	Vascular Associated Smooth Muscle Cell Differentiation	GO:0035886	5	8	EFEMP2;MYOCD;RAMP2;GATA6;ENG	0.02988	53.58	0.003083	9.27
GO_BP	Calcineurin-Mediated Signaling	GO:0097720	6	11	PPP3CA;PPP3CB;PPP3R1;NFATC3;NFATC2;NFATC4	0.01003	80.87	0.0006958	11.12
GO_BP	Negative Regulation Of calcineurin-NFAT Signaling Cascade	GO:0070885	6	11	RCAN1;DYRK2;ATP2B4;CHP1;MYOZ1;MYOZ2	0.02903	38.98	0.002902	6.67
GO_BP	Negative Regulation Of Calcineurin-Mediated Signaling	GO:0106057	6	11	RCAN1;DYRK2;ATP2B4;CHP1;MYOZ1;MYOZ2	0.02903	38.98	0.002902	6.67
GO_BP	Negative Regulation Of Release Of Sequestered Calcium Ion Into Cytosol	GO:0051280	6	11	FKBP1A;GSTO1;CASQ2;PKD2;CALM2;TRDN	0.01793	54.16	0.001515	8.34
GO_BP	Negative Regulation Of Ryanodine-Sensitive Calcium-Release Channel Activity	GO:0060315	6	11	FKBP1A;GSTO1;CASQ2;PKD2;CALM2;TRDN	0.01793	54.16	0.001515	8.34
GO_BP	Regulation Of Cell Communication By Electrical Coupling Involved In Cardiac Conduction	GO:1901844	6	11	CAV1;IRX3;PDE4D;TBX5;CALM2;TRDN	0.02903	38.98	0.002902	6.67
GO_BP	Carboxylic Acid Transport	GO:0046942	17	53	SLC36A1;ABCC1;SLC38A1;SLC43A1;SLC16A12;SLC16A10;SLC1A5;SLC7A1;SLC7A2;SLC16A13;SLC6A6;SLC25A29;PDPN;PSAP;SLC16A7;SLC16A5;SLC38A4	0.002469	33.6	9.875e-05	3.64
GO_BP	Regulation Of Transforming Growth Factor Beta Receptor Signaling Pathway	GO:0017015	30	111	TNXB;HDAC1;TGFB1I1;LTBP4;LDLRAD4;THBS1;SDCBP;ING2;SPRED1;RBBP4;CAPN5;PRDM16;RBBP7;SNX6;SMAD4;SMAD3;TGFB1;CAV1;SMAD6;VASN;DKK3;HIPK2;FKBP1A;SKI;DAB2;CILP;PPARA;OGT;PALS1;ENG	0.004079	19.74	0.0002056	2.33
GO_BP	Negative Regulation Of Intrinsic Apoptotic Signaling Pathway In Response To DNA Damage	GO:1902230	10	25	CD74;ING2;BCL2;MARCHF7;SNAI2;TAF9B;ZNF385A;CD44;TPT1;BCL2L1	0.02514	22.33	0.00243	3.71
GO_BP	Cardiac Muscle Cell Action Potential	GO:0086001	11	29	YWHAE;KCNE1;KCND3;ATP1A2;DMD;ATP1A1;CACNA1C;ATP1B1;SCN4B;SLC8A1;SCN2B	0.008775	32.66	0.0005712	4.37
GO_BP	Glycolytic Process	GO:0006096	11	29	PFKFB2;PFKFB1;LDHA;PFKL;PGK1;ALDOC;ENO2;ENO3;GAPDH;HK2;PGM1	0.002182	57.64	8.169e-05	6.12
GO_BP	Positive Regulation Of Calcium Ion Transport	GO:0051928	11	29	CCR1;PDGFRB;LGALS3;P2RX4;WFS1;CAMK2A;PDGFB;STC1;ATP2A1;STRIT1;MYLK	0.008775	32.66	0.0005712	4.37
GO_BP	Carbohydrate Catabolic Process	GO:0016052	14	41	PFKFB2;PFKFB1;ENO2;ENO3;HK2;DERA;LDHA;NEU4;PFKL;ENOSF1;PGK1;ALDOC;GAPDH;PGM1	0.001413	48.64	4.635e-05	4.87
GO_BP	Regulation Of Heart Rate By Cardiac Conduction	GO:0086091	14	41	YWHAE;KCNE1;JUP;KCNE4;KCND3;CAV1;ANK2;CACNA1C;BIN1;CTNNA3;SCN4B;KCNJ3;HCN1;SCN2B	0.006187	29.56	0.0003482	3.71
GO_BP	Actin Filament Bundle Organization	GO:0061572	12	33	MYO1B;DMTN;CALD1;RFLNB;FSCN1;NEDD9;PLS3;PAWR;EZR;RHOD;CORO1B;AIF1L	0.01208	25.97	0.0009146	3.71
GO_BP	Epithelial Tube Morphogenesis	GO:0060562	12	33	CSF1R;RYR2;PAK1;PODXL;COL4A1;PRKX;PRKD2;GATA3;PKD2;MEGF8;MET;RASIP1	0.01208	25.97	0.0009146	3.71
GO_BP	Regulation Of Lamellipodium Assembly	GO:0010591	12	33	ACTR3;CYFIP1;NCKAP1;DMTN;MSTN;ARPC2;ABI3;AVIL;TWF2;FSCN1;WASF2;EPHA2	0.01208	25.97	0.0009146	3.71
GO_BP	Vasculogenesis	GO:0001570	12	33	PDGFRB;RAMP2;SPRED1;EGFL7;NOTCH1;TGFB1;SOX18;CAV1;KDR;RASIP1;VEGFA;ENG	0.003717	41.02	0.000185	4.77
GO_BP	Mesenchyme Morphogenesis	GO:0072132	8	18	ADAMTS5;HEYL;NOTCH1;HEY1;NOS3;SOX9;TBX2;ENG	0.01502	37.48	0.001185	5.56
GO_BP	Nitric Oxide Mediated Signal Transduction	GO:0007263	8	18	GUCY1A1;DDAH1;NOS3;DDAH2;RILPL1;NDNF;APOE;NOS1	0.003717	76.65	0.0001823	8.9
GO_BP	Positive Regulation Of Cyclin-Dependent Protein Kinase Activity	GO:1904031	8	18	CCND3;RGCC;CCND1;PDGFB;AKT1;PROX1;PKD2;EGFR	0.02167	30.88	0.001941	4.94
GO_BP	Pulmonary Valve Morphogenesis	GO:0003184	8	18	NOTCH2;HEYL;JAG1;NOTCH1;HEY1;NOS3;GJA5;SMAD6	0.01502	37.48	0.001185	5.56
GO_BP	Aortic Valve Morphogenesis	GO:0003180	13	37	RB1;NOTCH1;JAG1;TGFB1;NOS3;TIE1;GATA3;SMAD6;DLL4;HEYL;HEY1;SNAI2;SOX9	0.005902	32.3	0.0003252	4.02
GO_BP	Muscle Tissue Development	GO:0060537	13	37	POPDC3;MYH7B;SRPK3;CAV1;SIX1;MYL6B;MYL6;CSRP1;DMD;MYOZ1;BVES;MYOZ2;ENG	0.01228	24.04	0.0009349	3.45
GO_BP	Positive Regulation Of Signaling	GO:0023056	13	37	LGI1;TNXB;CLSTN2;ANXA2;EDN3;HOMER1;CLSTN1;GATA6;ECE1;OCRL;GATA3;GRIK2;BVES	0.007645	29.18	0.0004716	3.81
GO_BP	Negative Regulation Of Supramolecular Fiber Organization	GO:1902904	21	71	SMAD4;CAV3;PRKCD;TWF2;TBCD;CLIP3;CDH5;MAP2;MYADM;BMERB1;ARHGEF2;APOE;PFN1;FGF13;CRYAB;SHANK3;LDLR;KANK4;CLASP1;KANK3;CLASP2	0.01014	18.46	0.0007052	2.54
GO_BP	Positive Regulation Of Cell-Substrate Adhesion	GO:0010811	21	71	DMTN;CSF1;MYOC;JUP;PLEKHA2;PDGFB;NEDD9;NDNF;FUT1;CX3CL1;TRIOBP;SFRP1;ENC1;MYADM;CDH13;FLNA;RSU1;P4HB;UTRN;LIMS2;S100A10	0.002922	26.93	0.0001271	3
GO_BP	Negative Regulation Of Protein Serine/Threonine Kinase Activity	GO:0071901	23	80	RB1;LYN;MYOCD;CAV3;HEG1;PRKCD;SPRY4;PTPRJ;IRAK3;IPO7;BMP7;SLC8A1;RASIP1;DUSP7;UCHL1;PRKAR1B;HYAL2;PRKAR2A;PKIA;AKT1;APOE;PKIG;SH2B3	0.007579	19.32	0.0004595	2.51
GO_BP	Memory	GO:0007613	18	58	BDNF;PLK2;SLC6A1;LRRC66;NFATC4;PPP3CB;ATXN1;CUX2;CAMK2N1;SYT11;MAP1A;NTF3;APOE;PLCB1;SGK1;FGF13;SHANK3;LDLR	0.003099	29.69	0.0001391	3.34
GO_BP	Regulation Of Cell Population Proliferation	GO:0042127	157	766	APP;CSF3;IFITM1;TES;ATP8A2;CSF1;CD81;IRS2;ADARB1;ETS1;IFIT3;FGF9;NAMPT;KDR;AKT1;SOX9;JUNB;TNS2;PDGFRB;EPHA4;RBFOX2;CSNK2A1;RPS6;ADAM10;LDOC1;PGF;KLHL41;CLDN5;TIAM1;SFRP1;RAF1;CSF1R;NOTCH1;SHC1;CUL3;NPR3;CDCA7;PDGFB;GATA3;ZFP36L1;SDCBP;NUAK1;ADGRG1;GRK5;TMEM127;SMYD2;IGFBP7;S100A11;ZBTB7C;LYN;STAT5B;JAG1;NIBAN2;SMAD3;TGFB1;JUP;TGFB3;IGF2;IFNLR1;SMAD6;MLXIPL;CNOT7;RGCC;NR4A3;BCL6;FES;ID2;ACER3;BCL2…	4.828e-09	48.86	1.335e-11	1.95
GO_BP	Positive Regulation Of Leukocyte Chemotaxis	GO:0002690	17	54	CCR1;CSF1R;CSF1;MSTN;EDN3;IL34;SERPINE1;CXCL17;VEGFB;NEDD9;ANO6;PLA2G7;THBS1;PGF;VEGFA;LGALS9;CMKLR1	0.002469	33.6	9.875e-05	3.64
GO_BP	Positive Regulation Of Fat Cell Differentiation	GO:0045600	16	50	CEBPB;LMO3;HNRNPU;SIX1;METRNL;BMP7;ZFP36L1;SFRP1;FRZB;CARM1;ID2;ZC3H12A;PIM1;AKT1;ZNF385A;CMKLR1	0.006187	26.2	0.0003579	3.3
GO_BP	Transforming Growth Factor Beta Receptor Signaling Pathway	GO:0007179	21	72	USP15;SMAD4;SMAD3;TGFB1;ITGB5;ZFYVE9;SRC;TGFB3;USP9X;APLP2;SMAD9;LRRC32;SMAD6;SKI;CDH5;CLDN5;ZMIZ1;ZMIZ2;ID1;ZYX;ENG	0.006187	21.63	0.0003539	2.72
GO_BP	Positive Regulation Of Blood Vessel Endothelial Cell Migration	GO:0043536	15	46	TGFB1;NOS3;PDGFB;GATA2;ETS1;THBS1;VEGFA;P2RX4;TMSB4X;KDR;AKT1;PRKD2;PLCG1;JCAD;FGFR1	0.01208	21.72	0.0008948	3.09
GO_BP	Positive Regulation Of Glucose Metabolic Process	GO:0010907	7	15	NNMT;SLC45A3;AKT1;IRS2;SIRT7;ARPP19;FOXO1	0.02514	33.46	0.002438	5.56
GO_BP	Positive Regulation Of Sprouting Angiogenesis	GO:1903672	7	15	TJP1;S100A1;ITGA5;KLF4;DLL1;FUT1;VEGFA	0.02514	33.46	0.002438	5.56
GO_BP	Regulation Of Bicellular Tight Junction Assembly	GO:2000810	7	15	IKBKB;TJP1;CLDN5;MYO1C;SNAI2;F11R;EPHA2	0.02514	33.46	0.002438	5.56
GO_BP	Protein Localization To Plasma Membrane	GO:0072659	35	137	RAMP2;RAB3A;CD81;STXBP1;ZDHHC23;F11R;ZDHHC3;SLC9A3R2;IKBKB;EPB41L3;P2RY1;FLNA;S100A10;CLASP2;FYB2;TMEM150A;CAV3;JUP;KCNIP3;TTC7B;ANK2;ATP1B1;RAB10;EHD2;CACNB3;RAP2A;TSPAN14;PRPH2;GORASP1;RAB12;EZR;FGF13;RAMP1;EPHA2;PALS1	0.002706	20.46	0.0001109	2.25
GO_BP	Positive Regulation Of Vasculature Development	GO:1904018	28	104	GRN;RAMP2;FLT1;HSPB6;SERPINE1;GATA6;GATA2;ETS1;THBS1;HK2;MTDH;CDH5;ZC3H12A;KDR;PLCG1;CD34;CCR3;SASH1;JUP;NOS3;TNFSF12;WNT5A;VEGFB;PGF;HIPK2;VEGFA;PRKD2;ANGPTL4	0.002351	23.79	9.251e-05	2.56
GO_BP	Negative Regulation Of Protein Polymerization	GO:0032272	10	26	CLIP3;CDH5;MAP2;PRKCD;TWF2;TBCD;MYADM;PFN1;KANK4;KANK3	0.02514	22.33	0.00243	3.71
GO_BP	Chordate Embryonic Development	GO:0043009	18	59	ARNT2;PTPRR;MBNL1;TGFB1;TGFB3;WNT5A;IGF2;PROX1;GATA3;PKD2;SULF1;PCSK5;BMP7;SULF2;VEGFA;SOX8;MYH6;FGFR1	0.004858	25.96	0.0002532	3.13
GO_BP	Heart Morphogenesis	GO:0003007	18	59	ACVR1;MYLK2;RYR2;NOTCH1;NOS3;TBX3;TTN;TBX2;VEGFA;FKBP1A;ADAMTS5;HEYL;HEY1;SOX9;ALPK2;MEGF8;EPHB4;ENG	0.006028	24.31	0.0003359	3.04
GO_BP	Phospholipid Transport	GO:0015914	18	59	SCARB2;ABCC1;ATP8A2;ATP8B2;OSBPL5;TMEM30B;ATP8B1;ATP10D;PITPNC1;PITPNM1;VAPA;CPTP;OSBP;TNFAIP8L3;APOE;LDLR;PLTP;ATP9A	0.003099	29.69	0.0001391	3.34
GO_BP	Branching Morphogenesis Of An Epithelial Tube	GO:0048754	14	42	NOTCH4;TIE1;SIX1;NRARP;PKD2;RASIP1;VEGFA;DLL4;PAK1;COL4A1;KDR;MET;ENG;EPHA2	0.002706	39.44	0.0001111	4.33
GO_BP	Positive Regulation Of Axonogenesis	GO:0050772	13	38	PLXND1;SEMA4D;BDNF;NRDC;TWF2;ISLR2;NTN1;TIAM1;RUFY3;PLXNA2;PLXNB2;PLXNB1;PLXNA4	0.01992	20.01	0.001729	3.15
GO_BP	Regulation Of Cell Migration Involved In Sprouting Angiogenesis	GO:0090049	11	30	DLL4;CARD10;NOTCH1;TBXA2R;MMRN2;KDR;GATA2;KLF4;THBS1;JCAD;VEGFA	0.02533	20.43	0.002462	3.4
GO_BP	Cell-Cell Junction Organization	GO:0045216	20	68	CSF1R;KIRREL1;SMAD3;TGFB1;TGFB3;CDH6;TJP1;CDH5;CLDN5;CDH4;GJA4;CDHR3;FSCN1;MYADM;CDH13;DCHS1;CDH15;TLN2;TLN1;LIMS2	0.00053	42.97	1.404e-05	3.85
GO_BP	Cellular Response To Vascular Endothelial Growth Factor Stimulus	GO:0035924	12	34	DLL4;ERN1;FOXC1;RAMP2;FLT1;NOTCH1;EGR3;KDR;VEGFB;PRKD2;PGF;VEGFA	0.01208	25.97	0.0009146	3.71
GO_BP	Negative Regulation Of Ras Protein Signal Transduction	GO:0046580	12	34	RIPOR2;SYNGAP1;MYOC;KCTD10;CUL3;HEG1;SPRY4;TNFAIP1;MET;ARHGAP35;RASIP1;SCAI	0.02514	19.18	0.002408	3.18
GO_BP	Regulation Of Metal Ion Transport	GO:0010959	12	34	CAMK2B;NKAIN1;NKAIN3;P2RX4;SLN;BCL2;IL16;SIK1;ATP1A1;NOS1;B2M;CAMK2G	0.02012	21.15	0.001776	3.34
GO_BP	Negative Regulation Of Blood Vessel Morphogenesis	GO:2000181	22	77	FOXC1;NIBAN2;NPR1;PDE3B;ATP2B4;VASH1;THBS2;KLF4;SULF1;HSPG2;THBS1;PML;AMOT;CLDN5;SPRED1;RGCC;COL4A2;STAB1;KRIT1;PGK1;HOXA5;GTF2I	0.001555	31	5.261e-05	3.15
GO_BP	Intrinsic Apoptotic Signaling Pathway	GO:0097193	28	105	PPP1R15A;DDX5;CEBPB;PPP1R13B;CUL5;CUL3;CUL2;ITPR1;ATP2A3;ATP2A1;CRIP1;AIFM1;ARL6IP5;ZNF385B;APAF1;PRKCD;TNFRSF1B;HIC1;PML;HIPK2;ERN1;MLLT11;DDIT3;BCL2;TRIB3;ATF4;EPHA2;BCL2L1	0.004231	20.3	0.0002142	2.4
GO_BP	SMAD Protein Signal Transduction	GO:0060395	16	51	GDF11;SMAD4;SMAD3;TGFB1;MSTN;TGFB3;BMP8B;SMAD9;SMAD6;BMP7;HIPK2;INHBE;SKI;ZMIZ1;ZMIZ2;LEFTY2	0.002359	35.97	9.335e-05	3.88
GO_BP	Positive Regulation Of Actin Filament Bundle Assembly	GO:0032233	16	51	ARHGEF15;MYOC;LIMCH1;TGFB3;FHOD1;SYNPO2;TPM1;RHOC;CX3CL1;SFRP1;PAK1;RGCC;EVL;CCN2;PFN1;S100A10	0.01161	21	0.0008503	2.97
GO_BP	Epithelial Cell Morphogenesis	GO:0003382	6	12	RILPL1;DACT2;STC1;MET;SIPA1L3;SIPA1	0.005032	137.31	0.0002665	16.68
GO_BP	Positive Regulation By Symbiont Of Entry Into Host	GO:0075294	6	12	CD74;LGALS1;LGALS9;P4HB;TRIM38;TRIM11	0.01793	54.16	0.001515	8.34
GO_BP	Positive Regulation Of Integrin-Mediated Signaling Pathway	GO:2001046	6	12	DMTN;LAMB2;FLNA;LAMB1;NID1;LIMS2	0.02903	38.98	0.002902	6.67
GO_BP	Positive Regulation Of Viral Entry Into Host Cell	GO:0046598	6	12	CD74;LGALS1;LGALS9;P4HB;TRIM38;TRIM11	0.01793	54.16	0.001515	8.34
GO_BP	Semaphorin-Plexin Signaling Pathway Involved In Neuron Projection Guidance	GO:1902285	6	12	PLXND1;PLXNA2;PLXNB2;PLXNB1;SEMA3F;PLXNA4	0.02903	38.98	0.002902	6.67
GO_BP	Sodium Ion Export Across Plasma Membrane	GO:0036376	6	12	ATP1A2;ATP1A1;ATP1B2;ATP1B1;SLC4A4;SLC9A1	0.01003	80.87	0.0006958	11.12
GO_BP	Regulation Of JNK Cascade	GO:0046328	29	110	APP;PHLPP1;SH3RF1;EGFR;KLHL31;SDCBP;RASSF2;DUSP10;CCN2;EPHB1;HRAS;ANKS1B;GADD45B;MTURN;MAPK8IP1;GADD45G;HIPK2;SH3RF3;MFHAS1;SH3RF2;RAP2A;PINK1;COPS5;MDFIC;TRAF4;TRAF3;TRAF5;PLCB1;MAP3K11	0.002922	21.99	0.0001274	2.45
GO_BP	Positive Regulation Of Epithelial To Mesenchymal Transition	GO:0010718	15	47	FOXC1;SMAD4;NOTCH1;TNXB;JAG1;SMAD3;TGFB1;TGFB3;TGFB1I1;LOXL2;SDCBP;TIAM1;DAB2;RGCC;PDPN	0.01208	21.72	0.0008948	3.09
GO_BP	SMAD Protein Complex Assembly	GO:0007183	4	6	FKBP1A;SMAD4;SMAD3;TGFB1	0.04907	56.38	0.006269	11.12
GO_BP	Cellular Response To Caffeine	GO:0071313	4	6	RYR1;RYR2;CASQ2;SLC8A1	0.04907	56.38	0.006269	11.12
GO_BP	Positive Regulation Of RNA Binding	GO:1905216	4	6	NCBP1;EIF3E;EIF3D;LARP6	0.02514	134.33	0.002378	22.23
GO_BP	Positive Regulation Of Fibroblast Apoptotic Process	GO:2000271	4	6	SFRP1;STK17A;PRDM11;TP63	0.04907	56.38	0.006269	11.12
GO_BP	Positive Regulation Of Membrane Depolarization	GO:1904181	4	6	MLLT11;MYOC;KDR;RACK1	0.04907	56.38	0.006269	11.12
GO_BP	Response To Caffeine	GO:0031000	4	6	RYR1;RYR2;CASQ2;SLC8A1	0.04907	56.38	0.006269	11.12
GO_BP	Vascular Associated Smooth Muscle Cell Development	GO:0097084	4	6	RAMP2;NOTCH1;ENG;VEGFA	0.04907	56.38	0.006269	11.12
GO_BP	Ephrin Receptor Signaling Pathway	GO:0048013	14	43	EPHB6;LYN;EPHA4;SRC;MMP2;KALRN;EFNB1;TIAM1;PAK1;EPHB1;EPHB4;NGEF;ANKS1B;EPHA2	0.007813	27.01	0.0004903	3.54
GO_BP	Calcium Ion Transport Into Cytosol	GO:0060402	5	9	RYR2;CACNB3;CACNA1C;JPH1;SLC8A1	0.04907	35.48	0.006066	6.95
GO_BP	Cellular Response To Purine-Containing Compound	GO:0071415	5	9	RYR1;RYR2;P2RY1;CASQ2;SLC8A1	0.04907	35.48	0.006066	6.95
GO_BP	Negative Regulation Of Potassium Ion Transmembrane Transporter Activity	GO:1901017	5	9	CAB39;CAV3;CASQ2;STK39;NEDD4L	0.02988	53.58	0.003083	9.27
GO_BP	Negative Regulation Of Protein Autophosphorylation	GO:0031953	5	9	ERRFI1;CAV1;MVP;CHP1;ENG	0.04907	35.48	0.006066	6.95
GO_BP	Neuron Remodeling	GO:0016322	5	9	FARP2;APP;C1QA;SCARF1;CX3CL1	0.01636	92.13	0.001323	13.9
GO_BP	Positive Regulation Of Monocyte Differentiation	GO:0045657	5	9	CD74;CSF1;FES;IL34;ZFP36L1	0.02988	53.58	0.003083	9.27
GO_BP	Positive Regulation Of Sodium Ion Transmembrane Transport	GO:1902307	5	9	DMD;GLRX;ATP1B2;NOS1;ATP1B1	0.04907	35.48	0.006066	6.95
GO_BP	Regulation Of Receptor Binding	GO:1900120	5	9	GREM2;BDNF;ATP2A3;ATP2A2;B2M	0.02988	53.58	0.003083	9.27
GO_BP	Response To Calcium Ion	GO:0051592	28	106	RYR1;RYR2;CLIC4;AHCYL1;PRKAA2;CACNA1A;ITPR3;IQGAP1;PKD2;THBS1;TTN;PPP3CA;KCNMB1;CAPN3;CPNE2;DMTN;HOMER1;CAV1;WNT5A;SYT13;SYT6;ITPKB;RASA4;SYT11;NEDD4;CASQ2;CALM1;CALM2	0.0006402	31.72	1.743e-05	2.89
GO_BP	Long-Chain fatty-acyl-CoA Metabolic Process	GO:0035336	9	23	ELOVL1;HACD1;DGAT2;ACSL1;ELOVL5;ELOVL2;TECR;ACSL3;HSD17B12	0.04162	19.14	0.004737	3.58
GO_BP	Negative Regulation Of Actin Filament Polymerization	GO:0030837	9	23	GSN;TMSB4X;PRKCD;TWF2;MYADM;PFN1;TMSB10;KANK4;KANK3	0.01245	34.83	0.0009531	5.01
GO_BP	Positive Regulation Of Lamellipodium Assembly	GO:0010592	9	23	ACTR3;CYFIP1;NCKAP1;MSTN;ARPC2;AVIL;TWF2;FSCN1;WASF2	0.02478	25.4	0.002272	4.17
GO_BP	Negative Regulation Of Cell-Substrate Adhesion	GO:0010812	13	39	NOTCH1;DMTN;JAG1;MYOC;SPRY4;TBCD;ACTN4;THBS1;CORO2B;CX3CL1;ADAM15;SPOCK1;GBP1	0.01228	24.04	0.0009349	3.45
GO_BP	Negative Regulation Of Ubiquitin-Dependent Protein Catabolic Process	GO:2000059	13	39	RPL5;UBXN1;CSNK2A1;RPS7;USP9X;PARK7;PML;HIPK2;SDCBP;MAP1A;EIF3H;NOP53;OGT	0.02988	16.8	0.003011	2.89
GO_BP	Regulation Of Nitric Oxide Biosynthetic Process	GO:0045428	13	39	SMAD3;CAV1;ATP2B4;PKD2;KLF4;ASS1;KLF2;P2RX4;DDAH1;DDAH2;ZC3H12A;AKT1;TLR4	0.009971	26.45	0.0006703	3.62
GO_BP	Negative Regulation Of Neuron Apoptotic Process	GO:0043524	21	74	CNTFR;GRN;UNC5B;BDNF;TGFB3;WFS1;AGAP2;FZD9;SIX1;NDNF;PARK7;CX3CL1;IL27RA;NFATC4;PINK1;MSH2;NTF3;BCL2;APOE;SNX6;CPEB4	0.002922	26.93	0.0001271	3
GO_BP	Adherens Junction Organization	GO:0034332	12	35	CDH6;TJP1;CDH5;RAMP2;CDH4;TBCD;CDHR3;CDH13;DCHS1;PIP5K1C;CDH15;JAM3	0.003717	41.02	0.000185	4.77
GO_BP	Regulation Of Sodium Ion Transport	GO:0002028	12	35	NKAIN1;NKAIN3;P2RX4;NEDD4;CNKSR3;ATP2B4;NEDD4L;SIK1;ATP1A1;NOS1;GPD1L;SCN4B	0.01609	23.4	0.001287	3.52
GO_BP	Skeletal Muscle Organ Development	GO:0060538	12	35	FXR1;POPDC3;MYH7B;MYL6;CAV1;SIX1;MYL6B;DMD;MYOZ1;BVES;MYOZ2;DISP1	0.01208	25.97	0.0009146	3.71
GO_BP	Positive Regulation Of Nitric Oxide Biosynthetic Process	GO:0045429	10	27	SMAD3;P2RX4;DDAH1;DDAH2;AKT1;PKD2;KLF4;TLR4;ASS1;KLF2	0.007645	38.77	0.0004702	5.06
GO_BP	Positive Regulation Of Lamellipodium Organization	GO:1902745	11	31	ACTR3;CYFIP1;NCKAP1;MSTN;ARPC2;SRC;AVIL;TWF2;FSCN1;WASF2;CORO1B	0.02012	22.82	0.00177	3.6
GO_BP	Regulation Of Transmembrane Receptor Protein Serine/Threonine Kinase Signaling Pathway	GO:0090092	11	31	FKBP1A;SMAD4;SMAD3;TGFB1;LTBP4;PCSK6;FSTL1;FSTL3;DKK3;ENG;PALS1	0.01161	28.84	0.0008544	4.08
GO_BP	Cardiac Muscle Tissue Development	GO:0048738	16	52	NOTCH2;MYLK2;MYOCD;SMAD4;NOTCH1;GATA6;BMP7;TTN;TBX2;SGCD;HEY1;GJA5;SIK1;MSX1;NDUFV2;ASB2	0.006187	26.2	0.0003579	3.3
GO_BP	Negative Regulation Of Neuron Death	GO:1901215	24	88	CNTFR;GRN;CSF1;UNC5B;BDNF;TGFB3;WFS1;AGAP2;FZD9;SIX1;NDNF;PARK7;TNFRSF1B;IL27RA;NFATC4;PINK1;MSH2;NTF3;BCL2;AKT1;APOE;ATF4;SNX6;CPEB4	0.003037	24.37	0.0001337	2.73
GO_BP	Positive Regulation Of Cytoskeleton Organization	GO:0051495	22	79	VASP;GPSM2;NCKAP1;CSF3;GSN;SPAG5;SYNPO2;PROX1;CX3CL1;MYLK3;LMOD2;FCHSD1;CTTN;BIN1;CDC42EP5;FES;CDC42EP4;CDC42EP1;EVL;PFN1;NES;NCK1	0.004879	22.55	0.0002557	2.73
GO_BP	BMP Signaling Pathway	GO:0030509	18	61	DDX5;USP15;SMAD4;TGFB1;TGFB3;USP9X;CHRD;SMAD9;RGMB;SMAD6;ACVR2B;BMP7;INHBE;HJV;BMPR1B;MEGF8;LEFTY2;ENG	0.004858	25.96	0.0002532	3.13
GO_BP	Positive Regulation Of Cell Junction Assembly	GO:1901890	18	61	CLSTN2;MYOC;BDNF;CAV1;IRX3;CLSTN1;PTPRJ;THY1;TBX5;VEGFA;CLDN5;SFRP1;CUX2;KDR;EPHB1;EPHA2;LRRC4B;S100A10	0.002013	34.14	7.281e-05	3.58
GO_BP	Negative Regulation Of Extrinsic Apoptotic Signaling Pathway	GO:2001237	20	70	EYA1;UNC5B;SRC;NOS3;SERPINE1;EYA4;HTT;PARK7;THBS1;SH3RF1;ICAM1;LGALS3;PEA15;TMBIM1;BCL2;AKT1;SNAI2;ITGA6;ARHGEF2;BCL2L1	0.004503	24.58	0.0002299	2.93
GO_BP	Positive Regulation Of Cellular Component Biogenesis	GO:0044089	25	93	SDC4;SYNPO2;PARK7;CX3CL1;CDH5;LGALS3;SDCBP;CHAF1B;SUMO1;RACK1;RPS3;TPPP;SH3GLB1;SLF2;SMAD3;TGFB1;RHOC;BMP7;WARS1;VEGFA;RGCC;TAL1;PFN1;TRABD2B;RAB7A	0.003338	23.08	0.0001548	2.63
GO_BP	Negative Regulation Of Natural Killer Cell Mediated Cytotoxicity	GO:0045953	7	16	TGFB1;HLA-B;SERPINB9;HLA-A;LGALS9;HLA-F;HLA-E	0.006187	77.24	0.000358	9.73
GO_BP	Regulation Of Establishment Of Endothelial Barrier	GO:1903140	7	16	IKBKB;CDH5;CLDN5;S1PR3;S1PR2;F11R;VEGFA	0.02514	33.46	0.002438	5.56
GO_BP	Regulation Of Protein Kinase B Signaling	GO:0051896	34	136	CSF3;HIP1;PHLPP1;MSTN;SRC;PTPRJ;PARK7;GATA3;THBS1;CX3CL1;EGFR;MTDH;HYAL2;RACK1;TNFAIP8L3;SH2B3;TGFB1;MYOC;NTRK3;IGF2;MFHAS1;PINK1;P2RX4;AXL;DDIT3;RCAN3;HCLS1;HPSE;PPARA;NOP53;MYORG;EPHA2;FGFR1;ENG	0.002292	21.65	8.68e-05	2.32
GO_BP	Positive Regulation Of Protein Serine/Threonine Kinase Activity	GO:0071902	30	117	CSF1R;FLT1;CAB39;SRC;DIRAS1;PDGFB;PKD2;THBS1;EGFR;GHR;CCND3;CCND1;NTF3;AKT1;HRAS;PDGFRB;TGFB1;EDN3;IL34;NTRK3;WNT5A;ATP2B4;PROX1;VEGFA;RGCC;TCIM;CALM1;CALM2;TLR4;FGFR1	0.002762	22.03	0.000114	2.43
GO_BP	Membrane Lipid Biosynthetic Process	GO:0046467	17	57	CERS4;ELOVL1;HACD1;CERS6;PPM1L;ELOVL5;ELOVL2;SPNS2;ORMDL1;PRKD3;ALDH3B1;ACER3;ST3GAL4;PRKD2;ST3GAL6;ST8SIA6;ST3GAL2	0.01333	19.16	0.001028	2.79
GO_BP	Regulation Of Calcium Ion Transport	GO:0051924	17	57	CAMK2B;CCR1;CAV3;HOMER1;WFS1;CAMK2A;STC1;ANK2;IL16;PKD2;MYLK;P2RX4;SLN;BCL2;NOS1;CASQ1;CAMK2G	0.009283	21.9	0.0006121	2.96
GO_BP	Positive Regulation Of Signal Transduction	GO:0009967	60	266	TTC23;THRB;GLI1;PKD2;ZMIZ1;CCN3;TP63;CSNK2A1;VWF;LMO3;SLC39A14;ERN1;SFRP1;PRKD2;UBE2V1;ITGA5;SHANK3;JCAD;TEDC1;TNXB;DHH;SRC;HTT;GATA3;NID1;AGPAT2;DLL1;DLL4;GRIN2A;CUX2;MGAT5;RPS3;FLNA;DISC1;SNX5;SASH1;CD74;JAG1;DMTN;TGFB1;HOMER1;BDNF;CAV2;LAMB2;NOS3;IGF2;LAMB1;SORBS1;SULF1;KLF2;SULF2;VEGFA;SKI;ASXL1;TSPAN14;MYO1C;GKAP1;AXL;LIMS2;MYORG	0.0001374	27.68	2.251e-06	2.13
GO_BP	Positive Regulation Of Neurogenesis	GO:0050769	21	75	NUMBL;PLXND1;MME;NRDC;NAP1L1;HAPLN3;CX3CL1;VEGFA;BCAN;TIAM1;CUX2;NEURL1;PLXNA2;PLXNB2;SOX8;PLXNB1;DISC1;OBSL1;SHANK3;PLXNA4;TGM2	0.008755	19.45	0.0005643	2.6
GO_BP	Cellular Response To BMP Stimulus	GO:0071773	19	66	DDX5;USP15;SMAD4;TGFB1;TGFB3;USP9X;SMAD9;RGMB;SMAD6;ACVR2B;BMP7;INHBE;SFRP1;HJV;SOX9;BMPR1B;MEGF8;LEFTY2;ENG	0.003083	28.55	0.0001371	3.21
GO_BP	Regulation Of Anatomical Structure Morphogenesis	GO:0022603	32	127	PHLDB1;PLXND1;NEDD4L;ETS1;DLL1;ARHGAP35;LFNG;PAK1;ADGRA2;CFL1;KRIT1;CLASP1;LZTS3;SH3D19;CLASP2;EGLN1;EPHA4;TGFB1;SEMA4D;VASH1;WTIP;WARS1;SFRP1;RAP2A;BCL6;ABI3;HECW2;RUFY3;NEDD4;PHLDB2;SHANK3;EPHA2	0.01046	14.77	0.0007474	2.05
GO_BP	Negative Regulation Of Cell-Cell Adhesion	GO:0022408	13	40	NOTCH1;JAG1;TGFB1;NOTCH4;KLF4;ASS1;VEGFA;RGCC;PODXL;MYADM;AKT1;FXYD5;PPARA	0.002351	44.83	9.252e-05	4.83
GO_BP	Regulation Of Microtubule Polymerization	GO:0031113	13	40	CAV3;TBCD;CLIP3;CDH5;PAK1;MAP2;FES;AKAP9;RPS3;TOGARAM1;MET;CLASP1;CDK5RAP2	0.03576	15.44	0.003895	2.78
GO_BP	Pulmonary Valve Development	GO:0003177	8	20	NOTCH2;HEYL;JAG1;NOTCH1;HEY1;NOS3;SMAD6;TNFRSF1B	0.04041	21.82	0.004539	4.05
GO_BP	Actin Cytoskeleton Reorganization	GO:0031532	16	53	FARP2;DMTN;NEDD9;CDC42BPB;ATP2C1;SYDE1;RAP2A;PAK1;CTTN;S1PR1;MYH9;FLNA;S1PR2;EZR;ASB2;PDLIM4	0.02513	15.91	0.002312	2.62
GO_BP	Regulation Of Cytoplasmic Translation	GO:2000765	9	24	SYNCRIP;CPEB1;HNRNPU;YBX1;YBX3;RBM24;ZNF385A;CPEB4;PAIP1	0.02478	25.4	0.002272	4.17
GO_BP	Negative Regulation Of Fat Cell Differentiation	GO:0045599	11	32	ASXL1;ANKRD26;TRIO;SMAD3;TGFB1;WNT5A;RORA;TRIB3;TRIB2;FOXO1;ZFP36L2	0.02012	22.82	0.00177	3.6
GO_BP	Positive Regulation Of Endothelial Cell Migration	GO:0010595	23	85	GRN;TGFB1;NOS3;WNT5A;PDGFB;PROX1;GATA3;GATA2;ETS1;FUT1;THBS1;VEGFA;P2RX4;TMSB4X;ZC3H12A;KDR;AKT1;PRKD2;PLCG1;MET;RIN2;SASH1;FGFR1	0.01793	14.6	0.001514	2.25
GO_BP	Establishment Of Endothelial Barrier	GO:0061028	10	28	TJP1;ROBO4;SOX18;PDE4D;MYADM;PECAM1;MSN;F11R;EZR;ICAM1	0.02514	22.33	0.00243	3.71
GO_BP	Negative Regulation Of Cation Channel Activity	GO:2001258	10	28	FKBP1A;PPP3CA;PPP3CB;PPP3R1;GSTO1;CASQ2;GNB5;PKD2;CALM2;TRDN	0.01046	33.4	0.0007446	4.64
GO_BP	Positive Regulation Of Nitric Oxide Metabolic Process	GO:1904407	10	28	SMAD3;P2RX4;DDAH1;DDAH2;AKT1;PKD2;KLF4;TLR4;ASS1;KLF2	0.01046	33.4	0.0007446	4.64
GO_BP	Primary Neural Tube Formation	GO:0014020	10	28	VASP;SKI;TGFB1;VANGL2;MTHFD1L;SEMA4C;COBL;PLXNB2;PRICKLE1;CELSR1	0.01953	25.38	0.001687	3.97
GO_BP	Regulation Of Glucose Metabolic Process	GO:0010906	10	28	BCKDK;SLC45A3;SELENOS;PDK4;FOXK2;AKT1;PDK3;IRS2;RORA;OGT	0.03211	19.75	0.003415	3.48
GO_BP	Regulation Of Nitric-Oxide Synthase Activity	GO:0050999	10	28	CAV3;GCH1;DDAH1;S100A1;DDAH2;NPR3;ATP2B4;AKT1;APOE;EGFR	0.007645	38.77	0.0004702	5.06
GO_BP	Regulation Of Sodium Ion Transmembrane Transport	GO:1902305	10	28	CAV3;FXYD4;NEDD4L;FXYD6;NOS1;FXYD5;GPD1L;UTRN;SCN4B;SCN2B	0.01953	25.38	0.001687	3.97
GO_BP	Positive Regulation Of Cellular Process	GO:0048522	122	594	CSF3;CSF1;CD81;IRS2;RPS6KA3;FGF9;CSPP1;NAMPT;KDR;AKT1;CCN2;SOX9;TGM2;PDGFRB;EPHA4;CSNK2A1;SLC30A2;RPS6;TPM1;ADAM10;PGF;CLDN5;TIAM1;SFRP1;MYL1;MAP1A;PRKD2;HDGFL2;CSF1R;NOTCH1;SHC1;CUL3;PDGFB;CHRD;NID1;ZFP36L1;SDCBP;ADGRG1;GRK5;TPPP;MARK4;LYN;EGR2;TGFB1;PHF10;TGFB3;CAV1;NRDC;IGF2;SLC6A6;MLXIPL;CNOT7;ACER3;BCL2;FGFR1;RYR2;PTPRJ;TCIRG1;GLI1;HOXC10;CX3CL1;RPS4X;PPP3CA;C1QTNF8;PPP1R13L;TIMP1;TNPO1;TEAD…	3.063e-07	40.74	1.108e-09	1.98
GO_BP	Protein Localization To Membrane	GO:0072657	45	192	RAMP2;RAB3A;CD81;STXBP1;ZDHHC23;THY1;F11R;ZDHHC3;SLC9A3R2;IKBKB;EPB41L3;P2RY1;CAPN3;FLNA;S100A10;CLASP2;SH3GLB1;FYB2;TMEM150A;CAV3;JUP;CAV1;KCNIP3;RFTN1;TTC7B;ANK2;ATP1B1;RAB10;EHD2;ANO1;CACNB3;RAP2A;TSPAN14;RABEP1;PRPH2;RAB12;CPE;NUP54;EZR;FGF13;AGRN;SHANK3;RAMP1;EPHA2;PALS1	0.004371	16.27	0.0002222	1.93
GO_BP	Branching Involved In Blood Vessel Morphogenesis	GO:0001569	6	13	DLL4;NOTCH4;KDR;NRARP;VEGFA;ENG	0.01003	80.87	0.0006958	11.12
GO_BP	Positive Regulation Of Potassium Ion Transmembrane Transporter Activity	GO:1901018	6	13	LRRC38;AKAP9;ANK2;ATP1B2;ATP1B1;LRRC52	0.01793	54.16	0.001515	8.34
GO_BP	Regulation Of cAMP-dependent Protein Kinase Activity	GO:2000479	6	13	PRKAR1B;PKIA;PRKAR2A;ATP2B4;HTT;PKIG	0.04348	29.4	0.005059	5.56
GO_BP	Axonogenesis	GO:0007409	44	188	EPHB6;NOTCH2;APP;CYFIP1;NOTCH3;ROBO3;ROBO4;RAB3A;TRIO;NOTCH1;ARHGEF25;SEMA3G;SEMA3F;KALRN;ARHGAP35;MYPN;EFNB1;PPP3CB;RPS6KA5;OPHN1;BOC;NRCAM;EPHB1;VASP;LGI1;EPHA4;PLEKHG4;NIBAN2;SEMA4D;BDNF;USP9X;APLP2;SEMA6D;WNT5A;SEMA4C;RAB10;KIAA1755;KLF7;NFASC;PALLD;FEZ2;MAP1A;S100A6;B4GALT5	0.000417	26.43	1.02e-05	2.3
GO_BP	Second-Messenger-Mediated Signaling	GO:0019932	20	72	RYR2;GUCY1A1;EDN3;NOS3;NDNF;PPP1R9A;NCALD;PPP1R9B;CAMKK2;LAT2;RCAN1;P2RX4;DDAH1;DDAH2;RILPL1;RCAN2;RCAN3;NOS1;APOE;PLCG1	0.005501	23.2	0.0002984	2.86
GO_BP	Regulation Of Myoblast Differentiation	GO:0045661	16	54	RIPOR2;NOTCH1;TGFB1;MSTN;PHF10;ARID1B;DLL1;KLHL41;TBX3;ZFP36L1;BOC;SOX8;LRRC8A;SOX9;PLCB1;RBM24	0.03322	13.92	0.003603	2.47
GO_BP	Supramolecular Fiber Organization	GO:0097435	69	316	APP;COL18A1;HIP1;SH3KBP1;AVIL;PLOD3;PPP1R9A;LOXL1;LOXL2;LMOD2;PPP1R9B;EFEMP2;ZNF207;CAPN3;CHP1;MYOZ1;B2M;NCKAP5;TMOD1;TPM4;TMOD4;TPM3;ACTN1;TMOD3;TPM1;MYO7B;MYO7A;SERPINB8;KLHL41;SHROOM4;TRDN;CLIP3;CLIP2;RUFY3;PXDN;ELMO1;HCLS1;TAGLN2;EVL;ARHGEF2;ALDOA;MYL9;DBN1;MYH6;TNXB;CORO1B;THSD4;CNN3;CNN2;CNN1;ADAMTS14;SERPINH1;MYH11;TPPP;HNRNPA1;PLK3;MARCKSL1;GSN;USP9X;NCKAP5L;FKBP1A;MYO1D;MYO1B;MYO1C;FAT1;…	1.956e-06	43.58	1.234e-08	2.39
GO_BP	Positive Regulation Of Actin Filament Polymerization	GO:0030838	13	41	VASP;NCKAP1;CSF3;LMOD2;FCHSD1;CTTN;BIN1;CDC42EP5;CDC42EP4;CDC42EP1;EVL;PFN1;NCK1	0.01992	20.01	0.001729	3.15
GO_BP	Positive Regulation Of Stress-Activated MAPK Cascade	GO:0032874	27	105	APP;STK39;SH3RF1;SDCBP;RASSF2;ZC3H12A;ARL6IP5;CCN2;HRAS;SASH1;GADD45B;SEMA4C;MTURN;MAPK8IP1;GADD45G;HIPK2;VEGFA;SH3RF3;MFHAS1;SH3RF2;TRAF4;STK25;TRAF3;TRAF5;RELL1;PLCB1;MAP3K11	0.003379	21.97	0.0001581	2.51
GO_BP	Skeletal System Development	GO:0001501	36	149	COL18A1;LAMA5;NPR3;CHRD;STC1;PCSK5;ETS2;PHEX;COMP;RPS6KA3;EXTL1;FRZB;HYAL2;PLS3;DYM;RPL13;SOX9;SOX6;PITX1;CMKLR1;TGM2;GDF11;MYOC;WNT5A;RFLNB;EN1;BMP8B;SULF1;BMP7;TBX3;SULF2;MMP14;NOTUM;CD44;FBN1;FGFR1	0.0008839	25.59	2.595e-05	2.42
GO_BP	Rac Protein Signal Transduction	GO:0016601	7	17	FARP2;CYFIP1;NCKAP1;TIAM1;GARRE1;ELMO1;CDH13	0.04907	22.03	0.006142	4.33
GO_BP	Extracellular Matrix Assembly	GO:0085029	7	17	RAMP2;EFEMP2;TGFB1;TNXB;PXDN;MYH11;QSOX1	0.04907	22.03	0.006142	4.33
GO_BP	Positive Regulation Of Potassium Ion Transmembrane Transport	GO:1901381	7	17	KCNE1;AKAP9;FLNA;ANK2;ANO6;ATP1B2;ATP1B1	0.04907	22.03	0.006142	4.33
GO_BP	Positive Regulation Of Stem Cell Differentiation	GO:2000738	7	17	FOXC1;TCF15;HOXB4;SOX9;TBX5;SOX6;RBM24	0.02514	33.46	0.002438	5.56
GO_BP	Regulation Of Aerobic Respiration	GO:1903715	7	17	PINK1;ACTN3;AK4;COX7A2;COX7A1;NOP53;SLC25A33	0.04907	22.03	0.006142	4.33
GO_BP	Regulation Of Oxidative Phosphorylation	GO:0002082	7	17	MLXIPL;PINK1;ACTN3;AK4;COX7A2;COX7A1;SLC25A33	0.04907	22.03	0.006142	4.33
GO_BP	Ventricular Cardiac Muscle Cell Action Potential	GO:0086005	7	17	RYR2;KCNE1;CAV3;KCNJ8;KCNE4;NEDD4L;GPD1L	0.03634	26.9	0.003973	4.87
GO_BP	Regulation Of p38MAPK Cascade	GO:1900744	12	37	MFHAS1;PHLPP1;DUSP10;GADD45B;ZC3H12A;STK39;RELL1;LGALS9;EZR;SASH1;GADD45G;VEGFA	0.02012	21.15	0.001776	3.34
GO_BP	Ribosome Assembly	GO:0042255	15	50	RPL5;RPL10;RPS5;RPLP0;MTERF4;RPS27L;RPSA;RPL23A;RPL6;RPS15;RPS14;RPS28;RPS27;RPS19;NOP53	0.0309	14.97	0.003221	2.61
GO_BP	Positive Regulation Of DNA-templated Transcription	GO:0045893	240	1243	APP;HNRNPU;GABPB1;DCAF6;SPIB;RPS6KA3;RPS6KA5;MSANTD1;SOX18;ZMIZ1;ZMIZ2;ZC3H12A;NAMPT;AKT1;SOX8;SOX9;JUNB;TP63;HOXA5;IER2;CDK5RAP2;ACVR1;DDX17;MRTFB;RFX3;SFRP1;DDIT3;HOXB4;HOXB3;HOXB2;PRKD2;MAML3;ZFPM2;ATF4;GATA6;PDGFB;GATA3;GATA2;PRDM11;PRDM10;MED12L;HELZ2;PPP3R1;PRDM16;HIVEP3;APOE;TP53BP1;SNX5;S100A10;EGR1;STAT5B;EGR2;AFAP1L2;JAG1;JUP;FZD5;IGF2;NFATC3;NFATC2;SMARCA1;FLI1;FOSL2;MLLT11;ID2;CSRNP1;…	5.628e-10	47.95	1.317e-12	1.75
GO_BP	Regulation Of Neuron Projection Development	GO:0010975	41	174	SCARB2;CAMK2B;NDRG4;TENM3;AVIL;TWF2;NDNF;ARHGAP35;TSKU;CX3CL1;ADCY6;STYXL1;PAK1;CFL1;NCS1;AKT1;SPOCK1;APOE;SCARF1;CAMK2G;ARSB;LZTS3;MARK1;LYN;EPHA4;MYLIP;CAMK1D;BDNF;NTRK3;WNT5A;ATP1B2;FES;LRRC7;ABI3;RUFY3;NOVA2;PLXNB2;ITGA6;SHANK3;DBN1;ITM2C	0.002263	19.88	8.519e-05	2.12
GO_BP	CRD-mediated mRNA Stabilization	GO:0070934	5	10	SYNCRIP;HNRNPU;IGF2BP2;YBX1;PAIP1	0.04907	35.48	0.006066	6.95
GO_BP	Embryonic Appendage Morphogenesis	GO:0035113	5	10	SKI;MBNL1;MYH3;MEGF8;TBX5	0.04907	35.48	0.006066	6.95
GO_BP	Induction Of Positive Chemotaxis	GO:0050930	5	10	NTF3;VEGFB;IL16;PGF;VEGFA	0.04907	35.48	0.006066	6.95
GO_BP	Regulation Of Dendritic Cell Differentiation	GO:2001198	5	10	LGALS3;LGALS1;TMEM176B;HLA-B;LGALS9	0.04907	35.48	0.006066	6.95
GO_BP	Actin Filament Bundle Assembly	GO:0051017	11	33	MYO1B;DMTN;CALD1;FSCN1;NEDD9;PLS3;PAWR;EZR;RHOD;CORO1B;AIF1L	0.0317	18.35	0.003358	3.22
GO_BP	Positive Regulation Of Nitrogen Compound Metabolic Process	GO:0051173	11	33	APP;MAPK8;TGFB1;CSF1;WFS1;PDGFB;AKT1;NR1H3;GATA3;KLF4;KLF2	0.01161	28.84	0.0008544	4.08
GO_BP	Positive Regulation Of Release Of Sequestered Calcium Ion Into Cytosol	GO:0051281	11	33	GSTO1;HTT;CAPN3;THY1;PLCG1;CASQ1;PKD2;CALM1;CALM2;CX3CL1;TRDN	0.008775	32.66	0.0005712	4.37
GO_BP	Endocardial Cushion Morphogenesis	GO:0003203	8	21	ADAMTS5;HEYL;NOTCH1;HEY1;NOS3;SOX9;TBX2;ENG	0.02988	25.81	0.003029	4.45
GO_BP	Positive Regulation Of Signal Transduction By P53 Class Mediator	GO:1901798	8	21	RPS15;DDX5;SPRED1;RPS7;RPS20;MSX1;RPL37;HIC1	0.04989	18.64	0.006565	3.71
GO_BP	Regulation Of Membrane Protein Ectodomain Proteolysis	GO:0051043	8	21	NRDC;TIMP2;TIMP3;SNX33;APOE;TIMP1;TNFRSF1B;SH3D19	0.02167	30.88	0.001941	4.94
GO_BP	Maintenance Of Blood-Brain Barrier	GO:0035633	10	29	SLC12A2;TJP1;CDH5;CLDN5;PECAM1;DMD;ESAM;F11R;ACTG1;JAM3	0.02514	22.33	0.00243	3.71
GO_BP	Positive Regulation Of Neural Precursor Cell Proliferation	GO:2000179	10	29	DLL4;BCAN;FZD9;NAP1L1;PROX1;HAPLN3;DISC1;NES;CX3CL1;VEGFA	0.01466	29.02	0.001138	4.28
GO_BP	Regulation Of Developmental Growth	GO:0048638	10	29	GHR;APP;STAT5B;CTTN;SIX1;NRCAM;EPPK1;APOE;PLCB1;DLL1	0.04162	17.55	0.004692	3.27
GO_BP	Tube Closure	GO:0060606	10	29	VASP;SKI;TGFB1;VANGL2;MTHFD1L;SEMA4C;COBL;PLXNB2;PRICKLE1;CELSR1	0.01953	25.38	0.001687	3.97
GO_BP	Negative Regulation Of Wnt Signaling Pathway	GO:0030178	34	140	PTPRU;HDAC1;PRICKLE1;GLI1;LIMD1;TSKU;NKD1;RNF213;FRZB;RACK1;DACT3;SOX9;APOE;TLE4;TLE3;TLE2;TLE1;IGFBP4;CAV1;TPBG;IGFBP2;WNT5A;KREMEN1;HIC1;BICC1;DKK3;SHISA6;SFRP1;DAB2;FRMD8;DDIT3;SNAI2;NOTUM;TRABD2B	0.002922	20.3	0.0001257	2.26
GO_BP	Amino Acid Transport	GO:0006865	14	46	SLC36A1;SLC38A1;SLC43A1;SLC38A10;SLC16A10;SLC1A5;SLC7A1;SLC7A2;SLC6A6;SLC25A29;SLC7A6;SLC38A7;SLC25A44;SLC38A4	0.002706	39.44	0.0001111	4.33
GO_BP	Epithelial Cell Migration	GO:0010631	14	46	KANK2;NANOS1;SMAD4;PLXND1;PKN3;NOS3;TNFSF12;PRKX;FSTL1;LOXL2;ADGRA2;CDH13;FAT2;TNFRSF25	0.01001	24.73	0.0006789	3.39
GO_BP	Purine Ribonucleotide Biosynthetic Process	GO:0009152	16	55	ADSL;GUCY1A1;TGFB1;NPR1;NPR2;ADCY4;PRKAG2;AMPD1;AMPD2;ADCY7;ADCY6;ADCY5;ATIC;IMPDH2;ADSS1;ALDOA	0.02065	17.02	0.001827	2.7
GO_BP	Cardiac Atrium Development	GO:0003230	4	7	DLL4;NOTCH1;GJA5;ENG	0.04907	56.38	0.006269	11.12
GO_BP	Cellular Response To Angiotensin	GO:1904385	4	7	AHCYL1;CA2;CAMK2A;PRKCD	0.04907	56.38	0.006269	11.12
GO_BP	Cyclic Nucleotide Transport	GO:0070729	4	7	ABCC4;LRRC8C;LRRC8A;SLC19A1	0.04907	56.38	0.006269	11.12
GO_BP	Negative Regulation Of Fatty Acid Oxidation	GO:0046322	4	7	APLP2;AKT1;SOX9;PLIN5	0.04907	56.38	0.006269	11.12
GO_BP	Negative Regulation Of Microglial Cell Activation	GO:1903979	4	7	GRN;SYT11;LDLR;CX3CL1	0.04907	56.38	0.006269	11.12
GO_BP	Pericardium Development	GO:0060039	4	7	DLL4;NOTCH1;TBX5;BMP7	0.02514	134.33	0.002378	22.23
GO_BP	Positive Regulation Of Calcium Ion Import	GO:0090280	4	7	PDGFRB;LGALS3;PDGFB;STC1	0.04907	56.38	0.006269	11.12
GO_BP	Regulation Of Cardiac Muscle Cell Action Potential Involved In Regulation Of Contraction	GO:0098909	4	7	CAV3;CAV1;ATP2A2;FGF13	0.02514	134.33	0.002378	22.23
GO_BP	Regulation Of Cyclic-Nucleotide Phosphodiesterase Activity	GO:0051342	4	7	EGLN1;RACK1;CALM2;SLC39A14	0.04907	56.38	0.006269	11.12
GO_BP	Regulation Of Positive Chemotaxis	GO:0050926	4	7	NTRK3;KDR;CDH13;VEGFA	0.02514	134.33	0.002378	22.23
GO_BP	Sialylation	GO:0097503	4	7	ST6GAL1;ST3GAL4;ST3GAL1;ST3GAL2	0.02514	134.33	0.002378	22.23
GO_BP	Regulation Of Axonogenesis	GO:0050770	13	42	EPHA4;GDI1;PLXND1;NRDC;THY1;ARHGAP35;TIAM1;PAK1;RUFY3;PLXNA2;PLXNB2;PLXNB1;PLXNA4	0.04325	14.21	0.004978	2.68
GO_BP	Regulation Of Monoatomic Ion Transmembrane Transporter Activity	GO:0032412	19	69	YWHAE;APP;CAV3;HOMER1;STK39;NEDD4L;ANK2;WWP2;PHB2;SHISA6;FXYD4;NEDD4;FXYD6;FXYD5;GPD1L;UTRN;SCN4B;HCN1;SCN2B	0.003717	26.8	0.0001834	3.11
GO_BP	Positive Regulation Of Proteasomal Ubiquitin-Dependent Protein Catabolic Process	GO:0032436	22	83	ZYG11B;PLK3;RNF180;CAV1;RAD23A;PRICKLE1;SH3RF1;SH3RF3;RNF144B;SH3RF2;DAB2;HECTD1;SUMO1;BAG2;RNF19A;SUMO2;RNF217;RACK1;TRIB3;TRIB1;TRIB2;NOP53	0.03736	11.41	0.004108	2.08
GO_BP	Organic Substance Transport	GO:0071702	46	201	RYR1;CATSPER1;SLC23A2;SLC22A3;RYR2;RAMP2;SLC22A5;SLC47A1;CAMK2A;ITPR1;ATP2A3;AQP7;ATP2A1;SNX33;PKD2;ATP2C1;CACNG6;SLN;GM2A;SLCO2B1;PDPN;ARL6IP5;CACNA1S;TNPO1;PLTP;RILP;SLC19A1;CCR1;ABCC1;ABCA5;ARRDC2;CAV1;SPNS2;ATP2B2;LRP1B;DISP1;RUFY1;CACNB3;SLCO2A1;RCAN3;TXNIP;MYH9;RAMP1;TPT1;RAB7A;SLC29A2	9.945e-05	33.38	1.396e-06	2.48
GO_BP	Negative Regulation Of MAP Kinase Activity	GO:0043407	15	51	LYN;CAV3;PRKCD;SPRY4;PTPRJ;IRAK3;BMP7;DUSP7;MAPK8IP1;UCHL1;DUSP10;HYAL2;APOE;SH2B3;ANKS1B	0.02216	17.31	0.001994	2.78
GO_BP	Negative Regulation Of Macromolecule Metabolic Process	GO:0010605	43	186	RB1;NOTCH2;APP;NOTCH1;PRKAA2;SLC24A3;HDAC1;PDGFB;CHD4;PARK7;GATA2;DLL4;STC2;ZC3H12A;KDR;RACK1;ZNF503;LGALS9;APOE;CD34;HRAS;LDLR;MARK1;CCR1;SMAD3;TGFB1;ATP2B4;ADAM10;WWP2;KLF4;APLN;VEGFA;CLDN5;SFRP1;PINK1;CNOT7;CILP;ID2;PTRH2;MYADM;CCDC3;TARDBP;ENG	0.003825	17	0.0001912	1.99
GO_BP	Negative Regulation Of Protein Kinase Activity	GO:0006469	23	88	RB1;PTPRR;CAV3;MVP;CAV1;PRKAG2;ADAR;ADARB1;PARK7;THY1;SLC8A1;WARS1;SPRED1;PTPRB;DEPTOR;DUSP10;CAMK2N1;HYAL2;AKT1;CHP1;TRIB3;TRIB1;TRIB2	0.02624	12.74	0.002568	2.14
GO_BP	Import Into Cell	GO:0098657	12	38	SLC36A1;NEURL1B;SLC6A6;SLC38A1;SLC47A1;IL10RA;LRRC8C;LRRC8A;SLC7A1;SLC39A14;SLC19A1;SLC29A2	0.01208	25.97	0.0009146	3.71
GO_BP	Negative Regulation Of Epithelial Cell Apoptotic Process	GO:1904036	12	38	CDH5;RAMP2;PRKAA2;WFS1;SERPINE1;KDR;KRIT1;NDNF;GATA3;GATA2;PPARA;ICAM1	0.009559	28.92	0.0006365	3.93
GO_BP	Response To Transforming Growth Factor Beta	GO:0071559	12	38	CLEC3B;SMAD4;SFRP1;SMAD3;TGFB1;HYAL2;WNT5A;SOX9;NR3C1;SOX6;ZFP36L2;ZFP36L1	0.01609	23.4	0.001287	3.52
GO_BP	Transmembrane Receptor Protein Tyrosine Kinase Signaling Pathway	GO:0007169	62	284	EPHB6;BCAR3;FLT1;CSF1;PTPRJ;IRS2;SOGA1;GHR;FGF9;NAMPT;KDR;PDK4;AKT1;EPHB1;EPHB4;ANKS1B;PDGFRB;EPHA4;MMP2;SLC39A14;PGF;TIAM1;CNKSR1;COL4A2;DOK5;PRKD2;LCP2;PLCB1;MET;NGEF;EPHA2;CSF1R;FOXC1;SHC1;SRC;MVP;PDGFB;PIK3R3;NEDD9;KALRN;EGFR;FOXO1;EFNB1;PAK1;FLRT3;NTF3;MPZL1;LYN;BDNF;CAV2;NTRK3;TIE1;IGF2;VEGFB;SORBS1;SULF1;NFATC4;SULF2;VEGFA;NR4A3;AXL;FGFR1	0.00053	21.8	1.409e-05	1.95
GO_BP	Regulation Of Endothelial Cell Chemotaxis	GO:2001026	6	14	NOTCH1;P2RX4;TMSB4X;PRKD2;THBS1;MET	0.04348	29.4	0.005059	5.56
GO_BP	Vascular Endothelial Growth Factor Signaling Pathway	GO:0038084	6	14	FOXC1;MYO1C;VEGFB;KDR;PGF;VEGFA	0.04348	29.4	0.005059	5.56
GO_BP	Regulation Of Endothelial Cell Proliferation	GO:0001936	24	93	EGFL7;EGR3;CAV2;CAV1;TIE1;TNFSF12;WNT5A;PDGFB;VEGFB;NRARP;PROX1;VASH1;SULF1;FUT1;THBS1;PGF;VEGFA;RGCC;KDR;KRIT1;AKT1;CDH13;PRKD2;APOE	0.01057	16.87	0.0007576	2.35
GO_BP	Positive Regulation Of Macromolecule Biosynthetic Process	GO:0010557	30	122	RPL5;DYRK2;LDB1;PDGFB;NLRC5;RPS27L;IRS2;THBS1;FXR1;RPS4X;NAMPT;KDR;AKT1;METTL5;PDGFRB;NIBAN1;IGF2;SORBS1;TENT5B;KLF4;LARP6;SLC25A37;RGCC;RPS6KB1;PLXNB2;PRKD2;EIF3E;OGT;TLR4;EIF3D	0.0116	14.82	0.0008382	2.09
GO_BP	Regulation Of Translation	GO:0006417	46	202	EIF4A2;APP;CYFIP1;RPL5;RPL10;RPS27L;YBX1;BZW2;FOXO3;THBS1;GSPT1;FXR1;RPS4X;RPS6KA3;SYNCRIP;MTRF1;PAIP2B;ENC1;RACK1;RPS3;METTL5;IGF2BP2;ZNF385A;EIF4B;PAIP1;NANOS1;NIBAN1;EPHA4;TIA1;CSNK2A1;NCBP1;ELP2;RPL13A;TENT5B;LARP6;EIF5;RPS6KB1;SERBP1;GEMIN5;PLXNB2;EIF3H;EIF3E;EIF4E2;OGT;GAPDH;EIF3D	0.008613	13.67	0.0005529	1.82
GO_BP	Positive Regulation Of Smooth Muscle Cell Proliferation	GO:0048661	14	47	PDGFRB;TGFB1;HDAC1;MMP2;PDGFB;THBS1;CX3CL1;ERN1;NR4A3;FGF9;ID2;RBPMS2;AKT1;CDH13	0.01936	19.21	0.001647	3
GO_BP	Embryonic Limb Morphogenesis	GO:0030326	11	34	SKI;RARG;MBNL1;MYH3;HDAC1;ECE1;CACNA1C;TBX5;MEGF8;TBX3;TBX2	0.02012	22.82	0.00177	3.6
GO_BP	Regulation Of calcineurin-NFAT Signaling Cascade	GO:0070884	11	34	PPP3CA;RCAN1;PPP3CB;PPP3R1;DYRK2;ATP2B4;CHP1;MYOZ1;LMCD1;MYOZ2;SLC9A1	0.0317	18.35	0.003358	3.22
GO_BP	Cell-Cell Adhesion Via Plasma-Membrane Adhesion Molecules	GO:0098742	40	172	ROBO3;ROBO4;TENM3;AMIGO2;ATP2C1;PVR;FGFRL1;MYPN;ICAM1;CDH6;CDH5;IGSF21;CDH4;FLRT3;SCARF2;SCARF1;LRRC4B;MPZL2;CADM3;CADM1;CADM2;PCDHGC3;CEACAM19;SELP;CLDN5;MYOT;PALLD;CDHR3;PECAM1;FAT2;PLXNB2;CDH13;ADGRL1;DCHS1;ESAM;FAT4;PCDHB3;CDH15;NECTIN2;NECTIN1	0.0001472	33.5	2.552e-06	2.6
GO_BP	Cardiac Muscle Cell Action Potential Involved In Contraction	GO:0086002	10	30	RYR2;KCNE1;CAV3;KCNE4;NEDD4L;ATP1A1;CACNA1C;GPD1L;SCN4B;SCN2B	0.04907	15.65	0.006315	3.09
GO_BP	Intrinsic Apoptotic Signaling Pathway In Response To Endoplasmic Reticulum Stress	GO:0070059	10	30	PPP1R15A;ERN1;CEBPB;DDIT3;ATP2A3;ITPR1;BCL2;ATP2A1;TRIB3;ATF4	0.03211	19.75	0.003415	3.48
GO_BP	Lamellipodium Organization	GO:0097581	10	30	CYFIP1;DMTN;CTTN;SPATA13;S1PR1;ARHGEF4;CDH13;MYO9B;RHOD;ARHGEF6	0.04907	15.65	0.006315	3.09
GO_BP	Positive Regulation Of Locomotion	GO:0040017	10	30	PDGFRB;CSF1R;TGFB1;C1QTNF8;SPOCK2;PDGFB;STX3;NTN1;THBS1;BVES	0.01046	33.4	0.0007446	4.64
GO_BP	Heart Trabecula Morphogenesis	GO:0061384	7	18	DLL4;FKBP1A;NOTCH1;HEY1;S1PR1;BMP7;ENG	0.04907	22.03	0.006142	4.33
GO_BP	Intracellular Sodium Ion Homeostasis	GO:0006883	7	18	SLC12A2;ATP1A2;ATP1A1;ATP1B2;ATP1B1;SLC8A1;SLC9A1	0.01046	56.08	0.0007458	7.79
GO_BP	Positive Regulation Of Focal Adhesion Assembly	GO:0051894	7	18	SFRP1;MYOC;KDR;PTPRJ;THY1;VEGFA;S100A10	0.04907	22.03	0.006142	4.33
GO_BP	Ribonucleoprotein Complex Biogenesis	GO:0022613	29	118	RPL5;MRPS12;SPATA5;RPL7;RPS15;RPS4X;RPS14;RPS16;RPS15A;RPS19;RPL14;RRP36;RPL38;RPS11;RPS13;NOM1;RPS7;UTP11;RPS8;KRR1;RPS5;RPS6;RPS3A;UTP18;RPS25;RPS28;RPS27;RBIS;RPS24	0.04641	9.48	0.00541	1.82
GO_BP	Positive Regulation Of Stress Fiber Assembly	GO:0051496	13	43	ARHGEF15;MYOC;LIMCH1;TGFB3;FHOD1;TPM1;RHOC;PAK1;SFRP1;RGCC;EVL;CCN2;S100A10	0.04325	14.21	0.004978	2.68
GO_BP	Regulation Of Endothelial Cell Apoptotic Process	GO:2000351	13	43	RAMP2;SERPINE1;NDNF;ANO6;GATA3;GATA2;THBS1;ICAM1;CDH5;RGCC;KDR;KRIT1;PLCG1	0.009971	26.45	0.0006703	3.62
GO_BP	Negative Regulation Of Endothelial Cell Apoptotic Process	GO:2000352	9	26	CDH5;RAMP2;SERPINE1;KDR;KRIT1;NDNF;GATA3;GATA2;ICAM1	0.01245	34.83	0.0009531	5.01
GO_BP	Regulation Of Cell Motility	GO:2000145	30	123	CSF1R;ROBO4;TNXB;PLXND1;LDB1;TNC;PRKX;GATA3;NTN1;AMOT;FGF9;C1QTNF8;TMSB4X;SPOCK2;LMNA;PLXNA2;AKT1;FLNA;TMSB10;PLXNA4;PLEKHG3;TGFB1;OCRL;FES;SPATA13;PLXNB2;PLXNB1;AMOTL1;RAF1;SGK1	0.001732	24.63	6.08e-05	2.54
GO_BP	NAD Metabolic Process	GO:0019674	8	22	NADK2;MDH1;NMNAT1;NMRK2;NMRK1;NAMPT;GPD1L;NUDT12	0.04989	18.64	0.006565	3.71
GO_BP	Cellular Response To Insulin Stimulus	GO:0032869	25	99	BCAR3;SHC1;PDE3B;PIK3R3;IRS2;SOGA1;FOXO1;ZFP36L1;NAMPT;PDK4;AKT1;GOT1;CAV2;IGF2;SORBS1;SLC39A14;RAB10;CPEB1;RAB31;SELENOS;TBC1D4;RPS6KB1;TRIB3;LPIN2;SLC25A33	0.01937	13.73	0.001652	2.14
GO_BP	Regulation Of Proteasomal Ubiquitin-Dependent Protein Catabolic Process	GO:0032434	27	109	UBXN1;RNF180;PARK7;PRICKLE1;SH3RF1;SDCBP;HECTD1;BAG2;SUMO1;RNF19A;RNF217;SUMO2;RACK1;ZYG11B;USP9X;RAD23A;SH3RF3;RNF144B;SH3RF2;DAB2;MAP1A;EIF3H;TRIB3;TRIB1;TRIB2;OGT;NOP53	0.04265	10.01	0.004872	1.88
GO_BP	Establishment Of Protein Localization To Organelle	GO:0072594	22	85	RYR2;IPO11;NUP107;PPP1R10;CSE1L;APLP2;IL10RA;NUP153;PRICKLE1;PTTG1IP;IPO7;PHB2;HK2;NEURL1B;PINK1;LRRC7;FAM53C;AKT1;E2F3;KPNA5;TNPO1;KPNA3	0.02283	13.78	0.002069	2.23
GO_BP	Negative Regulation Of Canonical Wnt Signaling Pathway	GO:0090090	28	114	PTPRU;HDAC1;PRICKLE1;GLI1;LIMD1;NKD1;FRZB;DACT3;SOX9;APOE;TLE4;TLE3;TLE2;TLE1;IGFBP4;CAV1;TPBG;IGFBP2;WNT5A;KREMEN1;BICC1;DKK3;SHISA6;SFRP1;DAB2;FRMD8;DDIT3;SNAI2	0.008613	16.73	0.0005533	2.23
GO_BP	Regulation Of Cytoskeleton Organization	GO:0051493	28	114	PATJ;PHLDB1;CLIC4;PRKAA2;TWF2;NEDD9;CELSR1;F11R;BICD1;ARHGAP35;IQCJ-SCHIP1;SYDE1;PAK1;TPPP;HRAS;CLASP1;PDGFRB;DMTN;PRKCD;CORO2B;TJP1;FSCN1;CDK2AP2;TRIM36;ESAM;PLXNB1;EZR;PHLDB2	0.01793	13.33	0.001518	2.05
GO_BP	Endocytosis	GO:0006897	43	189	SCARB2;APP;HIP1;ZFYVE9;SNX33;RHOBTB1;RHOBTB2;EEA1;NEURL1B;DPYSL2;CLTCL1;STAB1;MICALL1;PACSIN2;APOE;CD14;PIP5K1C;SCARF1;EPS15;LDLR;SNX5;ATP9A;PDLIM7;CD93;SCARA5;CAV3;CAV1;IL10RA;ARHGAP27;HSPG2;LRP1B;DNM1;EHD2;DAB2;CTTN;BIN1;MYL1;AXL;PECAM1;MET;TLR4;LRP12;RAB7A	0.0116	12.88	0.0008414	1.82
GO_BP	Negative Regulation Of Cellular Response To Growth Factor Stimulus	GO:0090288	19	71	NOTCH1;NIBAN2;SPRY4;CHRD;ATP2B4;CRIM1;SMAD6;SULF1;THBS1;FSTL3;APLN;HIPK2;SULF2;SKI;NEDD4;CAPN5;MMRN2;RBPMS2;NBL1	0.01001	19.8	0.0006801	2.71
GO_BP	Intracellular Calcium Ion Homeostasis	GO:0006874	33	139	RYR1;YWHAE;RYR2;SLC24A3;ATP2A3;STC1;ATP2A2;ATP2A1;ATP2C1;MAIP1;SLC8A1;CDH5;EDNRA;STC2;ANXA6;C19ORF12;CCR1;CAV3;DMPK;EDN3;CAV2;WFS1;CAV1;FZD9;ATP2B4;ANK2;ATP2B2;ATP1B1;PML;TRDN;BCL2;CASQ2;TPT1	0.002176	22.26	8.074e-05	2.36
GO_BP	Positive Regulation Of Coagulation	GO:0050820	5	11	DMTN;SERPINE1;ST3GAL4;HPSE;THBS1	0.04907	35.48	0.006066	6.95
GO_BP	Positive Regulation Of Hemostasis	GO:1900048	5	11	DMTN;SERPINE1;ST3GAL4;HPSE;THBS1	0.04907	35.48	0.006066	6.95
GO_BP	Regulation Of Fatty Acid Metabolic Process	GO:0019217	5	11	FABP3;CAV1;PDK4;PRKAG2;PPARA	0.04907	35.48	0.006066	6.95
GO_BP	Actin Polymerization Or Depolymerization	GO:0008154	15	53	GSN;WIPF1;AVIL;TWF2;COBL;ARHGAP6;PREX1;DIAPH2;PSTPIP2;CFL1;EVL;VILL;CORO7;GAS7;MSRB1	0.0309	14.97	0.003221	2.61
GO_BP	Glycoprotein Metabolic Process	GO:0009100	15	53	NGLY1;GCNT1;PARK7;PCSK6;GANC;NEU4;MAN2A2;ST3GAL4;ST8SIA5;ST8SIA6;HPSE;STT3B;ST3GAL2;B4GALT5;ENGASE	0.0309	14.97	0.003221	2.61
GO_BP	Regulation Of Insulin Receptor Signaling Pathway	GO:0046626	13	44	PRKCD;IGF2;SORBS1;RPS6KB1;GKAP1;MZB1;PIP4K2A;PIP4K2B;PIP4K2C;OGT;SNX5;TNS2;NCK1	0.02988	16.8	0.003011	2.89
GO_BP	Negative Regulation Of Cell-Matrix Adhesion	GO:0001953	10	31	DMTN;JAG1;MYOC;ADAM15;SRC;SERPINE1;ARHGAP6;THBS1;PHLDB2;CLASP2	0.04907	15.65	0.006315	3.09
GO_BP	Negative Regulation Of Gene Expression	GO:0010629	71	336	RB1;APP;CHD4;PARK7;YBX1;BMI1;SYNCRIP;PAIP2B;RPS6KA5;ZC3H12A;ENC1;KDR;RACK1;LGALS9;NUDT16;CD34;HRAS;RPS13;NUDT12;NANOS1;EPHA4;CSNK2A1;ADAM10;RPL13A;NUDT16L1;PTBP2;ERN1;CLDN5;SFRP1;PTRH2;MYADM;EIF4E2;GAPDH;ENG;NOTCH2;NOTCH1;PRKAA2;SLC24A3;HDAC1;PDGFB;GATA2;ZFP36L2;FXR1;DLL4;STC2;RPS3;ZNF503;APOE;IGF2BP2;MARK1;CCR1;TIA1;SMAD3;TGFB1;ATP2B4;WWP2;KLF4;VEGFA;APLN;RPS26;TDRD1;PINK1;CNOT7;RGCC;CILP;SYT11;…	0.001265	18.05	4.035e-05	1.78
GO_BP	protein-RNA Complex Assembly	GO:0022618	35	150	RPL5;RPL10;CELF2;RPLP0;RPS27L;ADAR;RPL6;RPS15;RPS14;RPS19;RPL38;KHDC4;RBM5;SRPK3;PRMT7;NCBP1;RPS5;PTGES3;RPSA;RPL23A;EIF2S2;GCFC2;RPS28;PRPF6;EIF5;RPS27;EIF3L;EIF3G;GEMIN5;LUC7L3;EIF3H;EIF3E;EIF3F;EIF3D;NOP53	0.02935	10.44	0.002941	1.79
GO_BP	Inorganic Cation Transmembrane Transport	GO:0098662	61	284	KCNK6;KCNC1;LRRC38;ATP2A3;SLC40A1;ATP2A2;ATP2A1;TCIRG1;SLC6A1;PKD2;SLC4A4;SLC8A1;SLC39A7;SLC12A7;SLC36A1;ATP6V0E1;SCARA5;ATP6AP1;SLC6A16;SLC30A2;ATP1B4;ANO6;CACNA2D4;ATP1B1;SLC39A14;CACNB1;SLC9A7;KCNQ3;KCNQ4;KCNQ5;SCN4B;KCNE1;SLC24A3;CACNA1A;SLC41A1;ABCB8;ATP1A2;CACNA1C;ATP1A1;ATP2C1;CACNA1H;LRRC52;SLC9A1;KCNN2;KCNN3;CACNA1S;CACNG1;ATP6V0E2;ATP6V1F;SLC12A2;SLC12A4;KCNJ8;TRPV2;ATP2B4;FKBP1A;SLC6A6…	3.547e-06	43.83	2.415e-08	2.5
GO_BP	Myeloid Cell Development	GO:0061515	9	27	APP;CEBPB;DMTN;ANXA2;ATP6AP1;SRC;FLNA;SH2B3;ZNF385A	0.0317	21.97	0.003329	3.85
GO_BP	Negative Regulation Of Cation Transmembrane Transport	GO:1904063	6	15	CAB39;CAV3;BIN1;CAV1;STK39;NEDD4L	0.04348	29.4	0.005059	5.56
GO_BP	Heterophilic Cell-Cell Adhesion Via Plasma Membrane Cell Adhesion Molecules	GO:0007157	14	49	CADM3;TENM3;CADM1;AMIGO2;PVR;CEACAM19;ICAM1;SELP;IGSF21;DCHS1;FAT4;SCARF2;SCARF1;NECTIN1	0.003531	35.72	0.000166	4.1
GO_BP	Positive Regulation Of Pathway-Restricted SMAD Protein Phosphorylation	GO:0010862	14	49	GDF11;SMAD4;TNXB;TGFB1;MSTN;RBPMS;TGFB3;BMP8B;BMP7;INHBE;SDCBP;DAB2;LEFTY2;ENG	0.01001	24.73	0.0006789	3.39
GO_BP	Endocardial Cushion Development	GO:0003197	8	23	ADAMTS5;HEYL;NOTCH1;HEY1;NOS3;SOX9;TBX2;ENG	0.04041	21.82	0.004539	4.05
GO_BP	Long-Chain Fatty Acid Transport	GO:0015909	8	23	CPT1A;FABP3;FABP5;RPS6KB1;ACSL1;SPX;ACSL3;APOE	0.04989	18.64	0.006565	3.71
GO_BP	Regulation Of Myotube Differentiation	GO:0010830	8	23	MMP14;DMPK;BDNF;HDAC1;PIEZO1;CCN3;SIK1;RBM24	0.04989	18.64	0.006565	3.71
GO_BP	Regulation Of Nuclear-Transcribed mRNA Catabolic Process, Deadenylation-Dependent Decay	GO:1900151	8	23	NANOS1;SYNCRIP;CNOT7;HNRNPU;YBX1;ZFP36L2;ZFP36L1;PAIP1	0.04989	18.64	0.006565	3.71
GO_BP	Positive Regulation Of Endothelial Cell Proliferation	GO:0001938	20	77	EGFL7;EGR3;TNFSF12;WNT5A;PDGFB;IGF2;VEGFB;NRARP;PROX1;GATA2;PGF;APLN;VEGFA;KDR;AKT1;CDH13;PRKD2;PLCG1;JCAD;FGFR1	0.01793	15.77	0.00149	2.42
GO_BP	Cyclic Nucleotide Biosynthetic Process	GO:0009190	7	19	GUCY1A1;NPR1;NPR2;ADCY4;ADCY7;ADCY6;ADCY5	0.01705	42.63	0.001403	6.49
GO_BP	Inositol Phosphate-Mediated Signaling	GO:0048016	7	19	PPP3CA;PPP3CB;PPP3R1;EDN3;NFATC3;NFATC2;NFATC4	0.04907	22.03	0.006142	4.33
GO_BP	Negative Regulation Of Inflammatory Response	GO:0050728	27	111	RB1;GRN;MACIR;SRC;CXCL17;RORA;GATA3;METRNL;FXR1;CDH5;RPS19;CCN3;APOE;PLCG1;EXTL3;TRIM45;LYN;PLK2;IL10RA;PRKCD;NR1H3;TNFRSF1B;KLF4;MFHAS1;SELENOS;ELF4;PPARA	0.005457	19.44	0.0002937	2.39
GO_BP	Negative Regulation Of Transmembrane Receptor Protein Serine/Threonine Kinase Signaling Pathway	GO:0090101	27	111	NOTCH1;HDAC1;IGSF1;TGFB1I1;CHRD;LDLRAD4;FSTL3;ING2;SPRED1;RBBP4;CAPN5;PRDM16;RBPMS2;CCN3;RBBP7;SNX6;CAV1;CRIM1;SMAD6;VASN;HIPK2;FKBP1A;SKI;CILP;PPARA;NBL1;OGT	0.01208	15.31	0.0008973	2.18
GO_BP	Regulation Of Apoptotic Process	GO:0042981	139	705	MTCH1;PARK7;PHB2;MPO;IFIT3;COMP;RPS6KA3;LGALS2;LGALS1;RASSF2;ARHGDIA;CFL1;PIM1;ARL6IP5;KDR;AKT1;CAPN3;PIM3;SOX8;SOX9;HOXA5;TGM2;ACTN3;ACTN1;RPS6;WNT5A;ACTN4;CLIP3;SFRP1;BIN1;YME1L1;ALPK2;RAF1;ATF4;NOTCH2;SHC1;MAGED1;GLO1;GATA6;FOXO3;HIGD1A;FOXO1;MTDH;CALHM2;GRK5;EP400;BARD1;PLK3;EGR1;EGR3;NIBAN2;GADD45B;WFS1;TGFB3;PLK2;FZD9;DHCR24;TNFRSF10A;SMAD6;TNFRSF10D;GADD45G;MLLT11;DAB2;COPS5;BCL6;BCL2;MAP3…	4.958e-06	30.13	3.586e-08	1.76
GO_BP	Mesenchymal Cell Differentiation	GO:0048762	15	54	DDX17;DDX5;FOXC1;SMAD4;NOTCH1;TGFB1;NOTCH4;WNT5A;BMP7;LOXL2;HEYL;SNAI2;S100A4;SOX9;FGFR1	0.04345	13.01	0.00501	2.46
GO_BP	Endothelial Cell Chemotaxis	GO:0035767	4	8	EGR3;TNFRSF25;CORO1B;VEGFA	0.04907	56.38	0.006269	11.12
GO_BP	Positive Regulation Of Secretion By Cell	GO:1903532	19	73	SLC12A2;RAB3A;TMED10;TGFB1;ANXA2;EDN3;EXOC7;TGFB3;GOLPH3L;UNC13D;TTN;P2RX4;RGCC;STXBP5;EZR;MYH10;CLASP1;CLASP2;S100A10	0.01951	15.74	0.001673	2.46
GO_BP	Monoatomic Cation Transmembrane Transport	GO:0098655	60	281	KCNK6;KCNC1;LRRC38;ATP2A3;SLC40A1;ATP2A2;ATP2A1;TCIRG1;SLC6A1;PKD2;SLC4A4;SLC8A1;CNGA1;SLC39A7;SLC12A7;SLC36A1;ATP6V0E1;SCARA5;ATP6AP1;SLC6A16;SLC30A2;ANO6;CACNA2D4;ATP1B1;SLC39A14;CACNB1;SLC9A7;KCNQ3;KCNQ4;KCNQ5;SCN4B;KCNE1;SLC24A3;CACNA1A;SLC41A1;ABCB8;ATP1A2;CACNA1C;ATP1A1;ATP2C1;LRRC52;SLC9A1;GRIN2A;KCNN2;KCNN3;CACNA1S;CACNG1;ATP6V0E2;ATP6V1F;SLC12A2;SLC12A4;KCNJ8;TRPV2;ATP2B4;FKBP1A;SLC6A6;P…	7.112e-06	40.53	6.079e-08	2.44
GO_BP	Positive Regulation Of GTPase Activity	GO:0043547	51	234	USP6NL;BCAR3;DOCK6;SNX13;SIPA1L2;SIPA1L3;CX3CL1;PREX1;SYDE1;RACK1;HRAS;RALGPS2;TGM2;ARHGEF15;RALGAPA1;ARHGEF16;TBC1D8;TBC1D9;ARAP1;BCR;TIAM1;SFRP1;TBC1D4;LARS1;ITGA6;RAPGEF5;SOS2;NGEF;EPHA2;RAPGEF4;RGS16;AGAP2;ADRB1;THY1;RASGRP3;NTF3;TBC1D13;RSU1;ZC3H15;S100A10;TBC1D16;SEMA4D;GRTP1;CAV2;NTRK3;ARHGAP27;SGSM1;PLXNB1;GNB5;AGRN;SIPA1	0.00053	23.63	1.399e-05	2.11
GO_BP	Negative Regulation Of Defense Response	GO:0031348	27	112	RB1;MACIR;CXCL17;CGAS;RORA;GATA3;METRNL;FXR1;CDH5;PPP6C;AKT1;BANF1;CCN3;APOE;EXTL3;TRIM45;IL10RA;PRKCD;NR1H3;IRAK3;KLF4;YWHAZ;MFHAS1;MYO1C;SELENOS;ELF4;PPARA	0.008311	17.24	0.0005233	2.28
GO_BP	Neural Tube Closure	GO:0001843	10	32	VASP;SKI;TGFB1;VANGL2;MTHFD1L;SEMA4C;COBL;PLXNB2;PRICKLE1;CELSR1	0.04162	17.55	0.004692	3.27
GO_BP	Blood Circulation	GO:0008015	14	50	GUCY1A1;EDN3;NPR1;NOS3;MYOF;TBC1D8;ADCY6;F5;TRDN;DLL4;HTR7;SGCD;MYL2;C3AR1	0.01567	20.86	0.001243	3.12
GO_BP	Cell Chemotaxis	GO:0060326	14	50	PDGFRB;DOCK4;EGR3;ARHGEF16;PRKCD;PDGFB;CX3CL1;CORO1B;VEGFA;ENC1;CCN3;TNFRSF25;EPHB1;EPHA2	0.007813	27.01	0.0004903	3.54
GO_BP	Response To Metal Ion	GO:0010038	17	64	AHCYL1;HOMER1;SLC30A2;CAV1;ITPR3;CRIP1;NDRG1;THBS1;LOXL2;TTN;PPP3CA;IMPA2;NEDD4;BCL2;CAPN3;CALM1;CALM2	0.01943	16.83	0.001661	2.63
GO_BP	Positive Regulation Of Cell Adhesion	GO:0045785	22	88	MAGI1;EPHA4;MEGF10;LAMB2;TPM1;CHRD;PDGFB;PTPRJ;NDNF;LAMB1;NID1;RHOD;FSTL3;VEGFA;PPP3CA;ADGRG1;PRKD2;RSU1;STX3;P4HB;TNPO1;TGM2	0.005902	21.42	0.0003241	2.67
GO_BP	Positive Regulation Of Protein Kinase B Signaling	GO:0051897	23	93	CSF3;HIP1;TGFB1;MYOC;SRC;IGF2;PTPRJ;PARK7;GATA3;THBS1;CX3CL1;EGFR;MTDH;MFHAS1;PINK1;P2RX4;AXL;HCLS1;TNFAIP8L3;HPSE;MYORG;ENG;FGFR1	0.01161	16.77	0.0008544	2.37
GO_BP	Epithelial Tube Formation	GO:0072175	3	5	PODXL;GATA3;SOX9	0.03285	#DIV/0!	0.003552	#DIV/0!
GO_BP	Negative Regulation Of Morphogenesis Of An Epithelium	GO:1905331	3	5	SULF1;NKD1;TBX2	0.03285	#DIV/0!	0.003552	#DIV/0!
GO_BP	Positive Regulation Of Microglial Cell Migration	GO:1904141	3	5	P2RX4;CSF1;CX3CL1	0.03285	#DIV/0!	0.003552	#DIV/0!
GO_BP	Protection From Natural Killer Cell Mediated Cytotoxicity	GO:0042270	3	5	HLA-B;SERPINB9;HLA-E	0.03285	#DIV/0!	0.003552	#DIV/0!
GO_BP	Cellular Response To Osmotic Stress	GO:0071470	9	28	CAB39;STK39;CAPN3;ARHGEF2;PKD2;RCSD1;YBX3;MYLK;ZFP36L1	0.04162	19.14	0.004737	3.58
GO_BP	Negative Regulation Of Wound Healing	GO:0061045	9	28	SLC12A2;THBD;SERPINE1;EPPK1;APOE;MYOZ1;PHLDB2;CLASP1;CLASP2	0.0317	21.97	0.003329	3.85
GO_BP	Positive Regulation Of Phosphatidylinositol 3-Kinase Signaling	GO:0014068	18	69	PDGFRB;CSF3;FLT1;MYOC;SEMA4D;UNC5B;SRC;NTRK3;PDGFB;CBL;SELP;NEDD4;KDR;HCLS1;PLXNB1;SOX9;EXTL3;FGFR1	0.02513	14.84	0.002314	2.45
GO_BP	Regulation Of Endopeptidase Activity	GO:0052548	18	69	HDAC1;SERPINE1;NRDC;SERPINB9;SERPINB8;VSIR;PSMB8;SERPINA5;PSMB9;APH1A;SPOCK2;TIMP2;SERPINH1;AKT1;TIMP3;SPOCK1;TIMP1;GAPDH	0.001155	39.47	3.611e-05	3.86
GO_BP	Positive Regulation Of Protein-Containing Complex Assembly	GO:0031334	24	98	SH3GLB1;TGFB1;SLF2;SRC;NEK7;PARK7;RHOC;RASIP1;WARS1;VEGFA;CDH5;LGALS3;CHAF1B;MAPK8;SUMO1;TAL1;FSCN1;RACK1;RPS3;PIEZO1;TPPP;MARK4;TLR4;TRABD2B	0.02131	13.53	0.001891	2.16
GO_BP	Lipid Transport	GO:0006869	26	108	PITPNC1;GM2A;SLCO2B1;OSBP;TNFAIP8L3;APOE;PLTP;LDLR;ABCC3;ABCC4;ABCA5;OSBPL5;ACSL1;ATP8B1;SLC10A1;SPNS2;FABP3;PITPNM1;FABP5;VAPA;CPTP;EHHADH;FABP7;SLCO2A1;ESYT1;SLC27A3	0.003109	22.97	0.0001407	2.59
GO_BP	Positive Regulation Of Purine Nucleotide Biosynthetic Process	GO:1900373	5	12	PINK1;NOS3;TMSB4X;NOS1;PPARA	0.04907	35.48	0.006066	6.95
GO_BP	Positive Regulation Of Lipid Metabolic Process	GO:0045834	8	24	MLXIPL;EEF1A2;NR1H3;AKT1;FLNB;SORBS1;APOE;PPARA	0.02167	30.88	0.001941	4.94
GO_BP	Positive Regulation Of p38MAPK Cascade	GO:1900745	8	24	MFHAS1;GADD45B;ZC3H12A;STK39;RELL1;SASH1;GADD45G;VEGFA	0.04989	18.64	0.006565	3.71
GO_BP	Negative Regulation Of Endothelial Cell Migration	GO:0010596	11	37	DLL4;NOTCH1;TGFB1;RGCC;JUP;KRIT1;ATP2B4;STC1;APOE;VASH1;THBS1	0.0317	18.35	0.003358	3.22
GO_BP	Negative Regulation Of Endothelial Cell Proliferation	GO:0001937	11	37	DLL4;FLT1;RGCC;CAV2;CAV1;MMRN2;KRIT1;APOE;VASH1;SULF1;THBS1	0.04041	16.54	0.004498	3.06
GO_BP	Negative Regulation Of Intracellular Signal Transduction	GO:1902532	50	231	DGKG;MSTN;PDE3B;PTPRJ;RORA;LIMD1;SPRED1;DEPTOR;HYAL2;TMSB4X;ZC3H12A;RACK1;WWC3;CCN3;DUSP5;TLE1;PDE4D;DUSP29;DUSP8;DUSP6;DUSP7;DDIT3;MYADM;PPARA;EPHA2;PHLPP1;PRKAA2;SRC;ITPR1;UBR1;THBS1;UACA;NUAK1;TMEM127;MARK3;SH2B3;LYN;CAV3;CAV1;ATP2B4;WTIP;BMP7;PINK1;MYO1C;PDE10A;CILP;BCL2;GPD1L;NOP53;BCL2L1	0.006793	14.08	0.0004046	1.8
GO_BP	Limb Morphogenesis	GO:0035108	7	20	SKI;MBNL1;MYH3;TBX5;MEGF8;PCSK5;TBX3	0.04907	22.03	0.006142	4.33
GO_BP	Regulation Of Membrane Depolarization	GO:0003254	7	20	CAV3;GJA5;NEDD4L;GPD1L;TBX5;HCN1;SCN2B	0.04907	22.03	0.006142	4.33
GO_BP	Cellular Response To Peptide Hormone Stimulus	GO:0071375	22	89	GOT1;SRC;CAV1;PDE3B;PRKCD;IRS2;SORBS1;SLC39A14;FOXO1;ZFP36L1;NR4A2;RAB10;CPEB1;RAB31;NR4A3;SELENOS;TBC1D4;RPS6KB1;AKT1;TRIB3;LPIN2;SLC25A33	0.01252	16.7	0.0009618	2.4
GO_BP	Regulation Of Blood Vessel Endothelial Cell Proliferation Involved In Sprouting Angiogenesis	GO:1903587	6	16	DLL4;MMRN2;GATA2;THBS1;JCAD;VEGFA	0.04348	29.4	0.005059	5.56
GO_BP	Regulated Exocytosis	GO:0045055	14	51	LYN;ABCC4;RAB3A;TMED10;STXBP1;SYT13;SYT6;RAB10;PPP3CB;PCLO;RAB31;SYT11;MYH9;PIP5K1C	0.02361	17.73	0.002154	2.89
GO_BP	Positive Regulation Of Calcium Ion Transmembrane Transport	GO:1904427	12	42	PPP3CA;PPP3CB;PPP3R1;P2RX4;P2RX3;CAV1;CAPN3;ANK2;THY1;PLCG1;CASQ1;CX3CL1	0.01208	25.97	0.0009146	3.71
GO_BP	Regulation Of Pathway-Restricted SMAD Protein Phosphorylation	GO:0060393	16	61	GDF11;SMAD4;TNXB;TGFB1;MSTN;RBPMS;TGFB3;BMP8B;LDLRAD4;SMAD6;BMP7;INHBE;SDCBP;DAB2;LEFTY2;ENG	0.01728	18.24	0.00143	2.78
GO_BP	Regulation Of Voltage-Gated Calcium Channel Activity	GO:1901385	9	29	CACNB1;PPP3CA;PPP3CB;PPP3R1;CACNB3;STAC;CACNA1A;DMD;GNB5	0.0317	21.97	0.003329	3.85
GO_BP	Response To Steroid Hormone	GO:0048545	9	29	TGFB1;TGFB3;CAV1;NR1H3;ATP1A2;UBE3A;ATP1A1;NR3C1;THBS1	0.04989	16.77	0.006567	3.34
GO_BP	Cell Junction Assembly	GO:0034329	23	95	PLXND1;FZD5;BDNF;CDH6;TJP1;CDH5;CLDN5;CDH4;OPHN1;FLRT3;SPOCK2;GJA4;CDHR3;FSCN1;CDH13;NRCAM;ITGA6;DCHS1;CDH15;TLN2;PCDHB3;TLN1;SHANK3	0.006246	20.27	0.0003694	2.56
GO_BP	Positive Regulation Of Peptidyl-Tyrosine Phosphorylation	GO:0050731	30	130	CSF1R;CSF3;CD81;SRC;PDGFB;NEDD9;PTPRJ;GHR;NTF3;TNFRSF14;PIBF1;ACVR1;LYN;EPHA4;CD74;TGFB1;SEMA4D;IL15;TNK2;IL34;IGF2;VEGFA;GPRC5B;DOK7;PECAM1;UNC119;HCLS1;ARHGEF2;ITGA5;CD44	0.001241	26.56	3.908e-05	2.62
GO_BP	Positive Regulation Of Hydrolase Activity	GO:0051345	39	176	USP6NL;BCAR3;DOCK6;RGS16;SNX13;ADRB1;THY1;CX3CL1;RASGRP3;PREX1;MAPK8;PSAP;RACK1;RPS3;RSU1;HRAS;ZC3H15;TGM2;S100A10;RALGPS2;SEMA4D;CAV2;ARHGAP27;ARAP1;RHOC;SFRP1;PINK1;LARS1;RCAN3;PLXNB1;ITGA6;GNB5;CALM1;RAPGEF5;AGRN;CALM2;SOS2;PLIN5;RAPGEF4	0.001413	22.39	4.69e-05	2.25
GO_BP	Regulation Of Neuron Apoptotic Process	GO:0043523	25	105	CNTFR;GRN;AGAP2;SIX1;NDNF;PARK7;FOXO3;IL27RA;NTF3;APOE;SNX6;EGR1;EGLN3;UNC5B;BDNF;TGFB3;WFS1;FZD9;NFATC4;PINK1;MSH2;DDIT3;BCL2;ATF4;CPEB4	0.006246	19.33	0.0003692	2.45
GO_BP	Osteoclast Differentiation	GO:0030316	8	25	FARP2;CSF1R;CSF1;ATP6AP1;SRC;GLO1;GAB2;EPHA2	0.04041	21.82	0.004539	4.05
GO_BP	Regulation Of Monocyte Chemotaxis	GO:0090025	8	25	CCR1;LYN;SERPINE1;CXCL17;CCN3;ANO6;PLA2G7;NBL1	0.04041	21.82	0.004539	4.05
GO_BP	Sterol Transport	GO:0015918	8	25	GRAMD1B;OSBPL5;VAPA;CAV1;OSBP;LCAT;APOB;LDLR	0.04989	18.64	0.006565	3.71
GO_BP	Generation Of Neurons	GO:0048699	38	172	RTN3;LDB1;SIX1;NDNF;CELSR1;SH3RF1;OPHN1;SPOCK1;NRCAM;DISC1;IER2;MARK1;EMX2;MYEF2;FZD5;IRX5;IRX6;USP9X;IRX3;WNT5A;EN1;NAV1;ATP2B2;WNT9A;SMARCA1;EML1;VAX2;NR4A2;NOVA2;LHX6;PLXNB2;LMX1B;FGF13;MET;LRP12;FGFR1;ITM2C;PALS1	0.0003172	29.87	7.423e-06	2.53
GO_BP	Negative Regulation Of BMP Signaling Pathway	GO:0030514	12	43	SKI;GREM2;NOTCH1;CAPN5;CHRD;RBPMS2;CRIM1;SMAD6;NBL1;FSTL3;HIPK2;FBN1	0.02012	21.15	0.001776	3.34
GO_BP	Positive Regulation Of MAP Kinase Activity	GO:0043406	22	91	PDGFRB;FLT1;TGFB1;EDN3;DIRAS1;IL34;NTRK3;WNT5A;PDGFB;THBS1;EGFR;VEGFA;GHR;ERN1;PAK1;NTF3;RPS3;HRAS;TLR4;SASH1;MAP3K11;FGFR1	0.02283	13.78	0.002069	2.23
GO_BP	Regulation Of Blood Circulation	GO:1903522	10	34	CAV3;DMPK;KCNJ12;S100A1;CELF2;TPM1;ECE1;CACNA1H;MYH6;TBX2	0.04907	15.65	0.006315	3.09
GO_BP	Fat Cell Differentiation	GO:0045444	16	62	EGR2;TMEM120A;ERAP1;METRNL;GATA2;KLF4;SMAD6;FOXO1;PSMB8;CLIP3;NR4A2;NR4A3;SUMO1;PRDM16;SOX8;ZFPM2	0.04647	12.22	0.005436	2.34
GO_BP	Phosphatidylinositol-Mediated Signaling	GO:0048015	16	62	PDGFRB;CSF1R;EXOC7;OCRL;GAB2;GATA3;ZFP36L1;PLCB3;PLCB4;RPS6KB1;PITPNM2;PLCG1;EZR;PLCB1;OGT;FGFR1	0.04647	12.22	0.005436	2.34
GO_BP	Embryonic Heart Tube Development	GO:0035050	6	17	RYR2;NDRG4;SOX18;MEGF8;PITX2;TBX2	0.02903	38.98	0.002902	6.67
GO_BP	Positive Regulation Of Cell Population Proliferation	GO:0008284	96	483	CSF3;CSF1;MEGF10;CD81;HNRNPU;IRS2;TCIRG1;GLI1;BMI1;HOXC10;CX3CL1;RPS4X;FGF9;SIX2;NAMPT;RBPMS2;PIM1;KDR;AKT1;SOX8;TIMP1;SOX9;HRAS;PDGFRB;EPHA4;CSNK2A1;EDN3;IL15;RPS6;WNT5A;TBC1D8;ADAM10;CCDC117;GAB2;PROX1;OSMR;PGF;CLDN5;TIAM1;SFRP1;S100A6;HCLS1;CDH13;ZFPM2;CSF1R;GRN;NOTCH1;TNXB;SHC1;HDAC1;CUL3;PDGFB;CHRD;CSF2RB;DLL1;THBS1;EGFR;GNAI2;DLL4;SDCBP;PAK1;RPS15A;GRK5;NTF3;MARCHF7;ROMO1;S1PR3;STX3;S1PR2;L…	3.388e-05	27.72	3.819e-07	1.88
GO_BP	Antigen Processing And Presentation Of Endogenous Peptide Antigen Via MHC Class I Via ER Pathway	GO:0002484	5	13	HLA-B;HLA-C;HLA-A;HLA-F;HLA-E	0.02988	53.58	0.003083	9.27
GO_BP	Antigen Processing And Presentation Of Endogenous Peptide Antigen Via MHC Class I Via ER Pathway, TAP-independent	GO:0002486	5	13	HLA-B;HLA-C;HLA-A;HLA-F;HLA-E	0.02988	53.58	0.003083	9.27
GO_BP	Antigen Processing And Presentation Of Endogenous Peptide Antigen Via MHC Class Ib	GO:0002476	5	13	HLA-B;HLA-C;HLA-A;HLA-F;HLA-E	0.02988	53.58	0.003083	9.27
GO_BP	Antigen Processing And Presentation Of Peptide Antigen Via MHC Class Ib	GO:0002428	5	13	HLA-B;HLA-C;HLA-A;HLA-F;HLA-E	0.02988	53.58	0.003083	9.27
GO_BP	Heparan Sulfate Proteoglycan Metabolic Process	GO:0030201	5	13	HS3ST3B1;NDST1;SULF1;HS6ST2;SULF2	0.04907	35.48	0.006066	6.95
GO_BP	Inhibitory Synapse Assembly	GO:1904862	5	13	SRGAP2C;LGI2;WNT5A;PLXNB1;FGF13	0.02988	53.58	0.003083	9.27
GO_BP	Response To UV-A	GO:0070141	5	13	MME;CCND1;MMP2;TIMP1;EGFR	0.01636	92.13	0.001323	13.9
GO_BP	Positive Regulation Of JNK Cascade	GO:0046330	19	77	APP;GADD45B;SH3RF1;MTURN;MAPK8IP1;GADD45G;HIPK2;SH3RF3;SDCBP;MFHAS1;SH3RF2;RASSF2;TRAF4;TRAF3;TRAF5;CCN2;PLCB1;HRAS;MAP3K11	0.02575	14.08	0.002514	2.35
GO_BP	Receptor-Mediated Endocytosis	GO:0006898	28	122	SCARB2;RAMP2;CD81;STON1;DLL1;CLTCL1;STAB1;MICALL1;APOE;PIP5K1C;SCARF1;EPS15;LDLR;PDLIM7;CAV2;CAV1;OCRL;ARHGAP27;HSPG2;LRP1B;DNM1;DAB2;RAB31;CTTN;NEDD4;ACKR3;CD9;RAMP1	0.03821	10.28	0.004219	1.88
GO_BP	Positive Regulation Of Lipid Biosynthetic Process	GO:0046889	11	39	MLXIPL;FABP3;SLC45A3;ELOVL5;CHP1;NR1H3;APOE;SORBS1;PPARA;LDLR;PLIN5	0.04041	16.54	0.004498	3.06
GO_BP	Negative Regulation Of Apoptotic Signaling Pathway	GO:2001234	20	82	RB1;ACVR1;CSNK2A1;SRC;BDNF;FZD9;HTT;PARK7;THBS1;CX3CL1;SH3RF1;NR4A2;LGALS3;PINK1;TMBIM1;BCL2;AKT1;ITGA6;SLC25A4;BCL2L1	0.04962	10.42	0.006408	2.06
GO_BP	Blood Vessel Morphogenesis	GO:0048514	14	53	EGFL7;RAMP2;FLT1;TGFB1;CAV1;PROX1;RASIP1;VEGFA;SOX18;COL4A1;GJA5;ID1;KDR;ENG	0.04041	14.04	0.004496	2.6
GO_BP	Positive Regulation Of Cell Communication	GO:0010647	9	30	LGI1;TNXB;CLSTN2;EDN3;HOMER1;CLSTN1;GATA6;GATA3;GRIK2	0.04162	19.14	0.004737	3.58
GO_BP	Positive Regulation Of Phosphorylation	GO:0042327	49	231	APP;FLT1;ARRB1;CCND3;CCND1;FGF9;KDR;RACK1;LEPR;AKT1;SOX9;HRAS;EPHB4;PDGFRB;LIMCH1;AKTIP;PGF;CLIP3;RAP2A;PECAM1;ITGA6;MET;EPHA2;ENG;CSF1R;PIK3R3;THBS1;EGFR;CAMKK2;FXR1;SDCBP;PAK1;P2RY1;LYN;NIBAN1;CD74;TGFB1;SEMA4D;IL34;PTGES3;NTRK3;TIE1;IGF2;VEGFB;VEGFA;DAB2;PINK1;AXL;FGFR1	0.005896	14.78	0.0003211	1.84
GO_BP	Calcium Ion Homeostasis	GO:0055074	24	102	CCR1;RYR2;SLC24A3;DMPK;EDN3;WFS1;CAV1;ATP2A3;ATP2B4;STC1;ATP2A2;ANK2;ITPR3;ATP2A1;ATP1B1;ATP2C1;SLC8A1;TRDN;CDH5;SELENON;EDNRA;STC2;CASQ2;TPT1	0.003591	23.24	0.0001696	2.68
GO_BP	Regulation Of Viral Entry Into Host Cell	GO:0046596	12	44	IFITM3;CD74;IFITM1;IFITM2;LGALS1;GSN;LGALS9;P4HB;TRIM38;NECTIN2;TRIM11;LY6E	0.02514	19.18	0.002408	3.18
GO_BP	Camera-Type Eye Development	GO:0043010	8	26	SKI;TENM3;CACNA1C;PITX2;NES;TSKU;VEGFA;FBN1	0.04041	21.82	0.004539	4.05
GO_BP	Positive Regulation Of Nucleic Acid-Templated Transcription	GO:1903508	109	557	RORA;ETS1;MSANTD1;SOX18;ZMIZ1;AKT1;CAPN3;SOX8;SOX9;TP63;CDK5RAP2;ACVR1;WNT5A;RFX3;SFRP1;KAT6B;DDIT3;UBE2V1;ATF4;NOTCH1;SHC1;NOTCH4;GATA6;PDGFB;GATA3;PRDM11;FOXO3;FOXO1;GLIS2;PRDM16;EP400;HIVEP3;APOE;TP53BP1;SNX5;EGR1;AFAP1L2;EGR2;SMAD4;NIBAN2;SMAD3;TGFB1;TGFB3;ESRRB;NFATC2;SMARCA1;BMP7;FLI1;ESR2;MLLT11;MLXIPL;ID2;OGT;SETD3;MSTN;PHF20;TGFB1I1;SIX1;CHD4;GLI1;IKBKB;LYL1;ING2;MED14;PPP3CB;LBH;CD38;NO…	0.0004303	18.82	1.062e-05	1.64
GO_BP	Regulation Of Cell Communication	GO:0010646	13	49	MTCH1;RYR2;LRRC32;KAZALD1;SLC8A1;TRDN;GRK5;GJA5;CASQ2;IGFBP7;ITGB6;MGLL;HCN1	0.04325	14.21	0.004978	2.68
GO_BP	Calcium Ion Transmembrane Import Into Cytosol	GO:0097553	20	83	RYR1;RYR2;ITPR1;ATP2B4;TRPV2;CACNA1A;CACNA1C;PKD2;JPH1;SLC8A1;CACNA1H;CACNB3;PLCB3;GRIN2A;PLCB4;FLNA;SCN7A;CACNA1S;PLCG1;PLCB1	0.01087	18.54	0.0007812	2.59
GO_BP	Negative Regulation Of DNA-binding Transcription Factor Activity	GO:0043433	33	149	RB1;SETD6;NLRC5;ARRB1;PKD2;PHB2;RNF2;GLIS2;TCEAL7;SUMO1;TMSB4X;ZC3H12A;PIM1;CHP1;FLNA;CMKLR1;EGLN1;WFS1;IRAK3;WWP2;PROX1;KLF4;BMP7;MTURN;HEYL;DAP;TRAF3;DDIT3;ID2;ID1;ID3;SIK1;TRIB1	0.01852	12.38	0.001572	1.92
GO_BP	Positive Regulation Of Developmental Process	GO:0051094	49	233	PHLDB1;RPS6KA3;SYDE1;ING2;BASP1;PPP1R13L;CFL1;KDR;SOX8;CCN2;SOX9;SOX6;TAPT1;ACVR1;EDN3;NCOA3;WNT5A;COBL;ARID1B;MMRN2;PLCB1;PHLDB2;SHANK3;B4GALT5;CAMK2B;CEBPB;TNXB;HDAC1;SRC;PDGFB;CORO1B;RBBP4;APOE;TP53BP1;RBBP7;CLASP1;CLASP2;NIBAN2;PHF10;ESRRB;BMP7;VEGFA;SLC6A6;PINK1;NEURL1;ADGRL1;BMPR1B;OGT;FGFR1	0.007644	13.82	0.000465	1.8
GO_BP	Regulation Of Smooth Muscle Cell Proliferation	GO:0048660	14	54	PDGFRB;NDRG4;TGFB1;HDAC1;PDGFB;THBS1;CX3CL1;NR4A3;ID2;RBPMS2;AKT1;CDH13;APOE;TRIB1	0.04778	13.02	0.005627	2.51
GO_BP	Regulation Of Cell Adhesion Molecule Production	GO:0060353	3	6	NOTCH1;CAV1;NOTCH4	0.03285	#DIV/0!	0.003552	#DIV/0!
GO_BP	Mammary Gland Development	GO:0030879	7	22	OXTR;TGFB3;CAV1;NOTCH4;ARHGAP35;TBX3;VEGFA	0.01705	42.63	0.001403	6.49
GO_BP	Regulation Of Neural Precursor Cell Proliferation	GO:2000177	7	22	DLL4;ID2;FZD9;NAP1L1;PROX1;GATA2;NES	0.03634	26.9	0.003973	4.87
GO_BP	Positive Regulation Of Inflammatory Response	GO:0050729	24	104	APP;GRN;CD81;IL15;SERPINE1;WNT5A;IL16;GPR4;OSMR;ETS1;PLA2G7;CX3CL1;IL17RA;LGALS2;GPRC5B;LGALS1;MYO1C;RPS19;CAMK2N1;HYAL2;EHHADH;NFKBIZ;NLRP1;TLR4	0.00937	17.64	0.0006218	2.39
GO_BP	Positive Regulation Of Peptidyl-Serine Phosphorylation	GO:0033138	21	89	BCAR3;APP;CSF3;TGFB1;BDNF;CAV1;NTRK3;SH2D3C;ATP2B4;PARK7;EGFR;VEGFA;PAK1;PINK1;NTF3;AKT1;HCLS1;PRKD2;NOS1;RAF1;CD44	0.006187	21.63	0.0003539	2.72
GO_BP	Positive Regulation Of Transport	GO:0051050	13	50	CEBPB;ANXA2;SPAG5;NR1H3;DOC2B;DLL1;CLIP3;DAB2;MYL1;CHP1;APOE;SGK1;CBLL1	0.04907	13.1	0.006288	2.58
GO_BP	Pyruvate Metabolic Process	GO:0006090	13	50	PFKFB2;PFKFB1;HOGA1;ENO2;ENO3;HK2;LDHA;PFKL;NR4A3;PGK1;ALDOC;GAPDH;PGM1	0.03576	15.44	0.003895	2.78
GO_BP	Response To Cytokine	GO:0034097	28	125	IFITM3;APP;CD274;CSF1R;CSF3;IFITM1;IFITM2;SLC22A5;SRC;ADAR;AFF3;TIMP2;TIMP3;LGALS9;TIMP1;IGBP1;CD74;MME;GCH1;IL1R1;IFNLR1;IRAK3;OSMR;PML;SELP;BCL2;HCLS1;BCL2L1	0.0469	9.55	0.005498	1.84
GO_BP	Neuron Migration	GO:0001764	14	55	USP9X;NAV1;NDNF;CELSR1;SH3RF1;VEGFA;NR4A2;SPOCK1;NRCAM;DISC1;FGF13;LRP12;MARK1;FGFR1	0.03285	15.15	0.003557	2.69
GO_BP	Meiotic Sister Chromatid Cohesion	GO:0051177	4	10	STAG3;RAD21;SMC1A;SMC3	0.04907	56.38	0.006269	11.12
GO_BP	Negative Regulation Of Response To External Stimulus	GO:0032102	32	146	RB1;MACIR;SERPINE1;CXCL17;CGAS;RORA;GATA3;METRNL;FXR1;CDH5;PPP6C;AKT1;BANF1;CCN3;APOE;EXTL3;TRIM45;EPHA4;IL10RA;PRKCD;NR1H3;OCRL;IRAK3;KLF4;YWHAZ;MFHAS1;MYO1C;SELENOS;ELF4;EPPK1;TRIB1;PPARA	0.008518	15.79	0.0005436	2.1
GO_BP	Negative Regulation Of Peptidase Activity	GO:0010466	15	60	CSTB;UBXN1;SERPINE1;SERPINB9;PARK7;SERPINB8;SERPINA5;SPOCK2;TIMP2;SERPINH1;AKT1;TIMP3;SPOCK1;TIMP1;GAPDH	0.001634	43.04	5.632e-05	4.4
GO_BP	Positive Regulation Of Transmembrane Receptor Protein Serine/Threonine Kinase Signaling Pathway	GO:0090100	22	95	GDF11;SMAD4;NOTCH1;TNXB;TGFB1;MSTN;RBPMS;TGFB3;TGFB1I1;BMP8B;SULF1;THBS1;ACVR2B;BMP7;HIPK2;INHBE;CDH5;SDCBP;ING2;DAB2;LEFTY2;ENG	0.02539	13.14	0.002474	2.19
GO_BP	Negative Regulation Of Epithelial Cell Proliferation	GO:0050680	17	70	TGFB1;MAGED1;CAV2;CAV1;VASH1;GATA3;SULF1;THBS1;SFRP1;DUSP10;RGCC;KRIT1;SNAI2;EPPK1;SOX9;APOE;B2M	0.04195	12.33	0.004783	2.31
GO_BP	Regulation Of Phosphatidylinositol 3-Kinase Signaling	GO:0014066	21	90	PDGFRB;CSF3;FLT1;MYOC;SEMA4D;UNC5B;SRC;NTRK3;PDGFB;CBL;EGFR;SELP;NEDD4;KDR;HCLS1;PLXNB1;SOX9;PIP5K1C;EXTL3;NOP53;FGFR1	0.04733	10.66	0.005558	2.05
GO_BP	Positive Regulation Of Intracellular Signal Transduction	GO:1902533	102	525	APP;CSF3;CD81;IFIT5;PARK7;PHB2;RPS15;LGALS1;KDR;RPL37;LGALS9;SOX9;TGM2;PDGFRB;UNC5B;WNT5A;SHISA5;FRMD1;RRAGA;DOK5;DDIT3;LARS1;PRKD2;S100A4;UBE2V1;RAF1;JCAD;SHC1;PDGFB;GATA3;IQGAP1;MTDH;LYN;SMAD4;TGFB1;RBPMS;CAV2;TGFB3;PLK2;CAV1;IGF2;BMP7;SELP;MFHAS1;DAB2;PLXNB1;RPS20;HPSE;CORO7;FGFR1;BCAR3;FLT1;HIP1;PTPRJ;LITAF;CX3CL1;IKBKB;IQCJ-SCHIP1;RACK1;TNFAIP8L3;HRAS;TMED4;MIOS;MYOC;VWF;RHOC;ADRA2B;GPRC5B;T…	0.001049	16.74	3.212e-05	1.62
GO_BP	Regulation Of Transmembrane Transport	GO:0034762	9	32	KCNJ8;KCNJ12;NEDD4;PIM1;BCL2;NEDD4L;WWP2;TRIB3;KCNJ3	0.04162	19.14	0.004737	3.58
GO_BP	Cytoskeleton Organization	GO:0007010	25	111	SH3KBP1;NEDD9;THY1;LIMD1;SIPA1L3;CNN2;PCLO;DPYSL2;CFL1;EPB41L3;PACSIN2;APOE;MARK1;SH3D19;DMTN;TPM1;ARAP3;CDC42BPB;WTIP;FMNL3;BIN1;PALLD;OBSL1;NECTIN2;SIPA1	0.02745	12.12	0.002698	2.05
GO_BP	Microtubule Bundle Formation	GO:0001578	13	51	NCKAP5L;NAV1;TTLL3;ZNF207;CHP1;TOGARAM1;TPPP;CCDC66;GAS2L1;MARK4;NCKAP5;CLASP1;CDK5RAP2	0.04325	14.21	0.004978	2.68
GO_BP	Kidney Development	GO:0001822	17	71	KANK2;FOXC1;MME;WFS1;SIX1;PRKX;PROX1;GATA3;SULF1;PCSK5;BMP7;SULF2;VEGFA;PYGO1;VANGL2;HYAL2;SIX2	0.0309	13.94	0.003205	2.43
GO_BP	Intracellular Monoatomic Cation Homeostasis	GO:0030003	40	190	APP;RYR2;SLC24A3;ATP2A3;SLC40A1;SLC41A1;STC1;ATP2A2;ATP2A1;ATP1A2;ATP1A1;ATP2C1;SLC8A1;SLC9A1;CDH5;EDNRA;MT2A;HJV;SLC22A17;STC2;SLC39A7;B2M;CNNM4;CCR1;SLC12A2;SMAD4;SCARA5;DMPK;ATP6AP1;EDN3;SLC30A2;CAV1;ATP2B4;ANK2;ATP1B2;ATP1B1;SLC39A14;TRDN;CASQ2;TPT1	0.003378	18.12	0.0001574	2.07
GO_BP	Brain Development	GO:0007420	36	169	SLC23A2;RTN3;NDRG4;AMIGO2;UBE3A;SPATA5;CLN5;ADGRG1;GRIN2A;ATXN1;UGP2;RBBP4;NRCAM;FLNB;RBBP7;SOX6;CDK5RAP2;ARNT2;EGR2;EMX2;CADM2;SYNJ2;PROX1;SMARCA1;EML1;HSPG2;VAX2;SHROOM4;MEIS1;NFASC;PITPNM1;COL4A1;PLXNB2;NES;SHANK3;ADGRL2	0.003876	18.27	0.0001946	2.14
GO_BP	Positive Regulation Of Protein Metabolic Process	GO:0051247	41	196	APP;RPL5;CSF1;LDB1;RPS27L;THBS1;NKD1;FOXO1;FXR1;RPS4X;MAPK8;AKT1;METTL5;CAPN3;APOE;RILP;BARD1;NIBAN1;TGFB1;CSNK2A1;WFS1;PLK2;TNFSF12;WNT5A;NR1H3;MSN;TENT5B;KLF4;LARP6;KLF2;SLC25A37;ASPH;RPS6KB1;NEDD4;PLXNB2;EIF3E;EZR;IL17D;OGT;EIF3D;RAB7A	0.03934	9.01	0.004352	1.66
GO_BP	Regulation Of Inflammatory Response	GO:0050727	49	240	RB1;APP;SETD6;SERPINE1;CXCL17;TNC;RORA;PARK7;METRNL;ETS1;CX3CL1;CDH5;LGALS2;LGALS1;HYAL2;TMSB4X;NFKBIZ;CCN3;IL1R1;IL15;PRKCD;WNT5A;IL16;TNFRSF1B;IL17RA;GPRC5B;SELENOS;ELF4;PPARA;TLR4;MGLL;GRN;MACIR;GATA3;PLA2G7;FXR1;CAMK2N1;APOE;NLRP1;EXTL3;SNX6;TRIM45;IL10RA;NR1H3;GPR4;KLF4;MFHAS1;MYO1C;BCL6	0.0009796	21.67	2.938e-05	2.08
GO_BP	Inorganic Cation Import Across Plasma Membrane	GO:0098659	23	103	SLC12A2;SLC12A4;KCNJ8;KCNJ12;TRPV2;ATP2B4;CACNA1A;ATP1A2;ATP1B2;CACNA1C;SLC5A1;ATP1A1;ATP1B1;SLC6A1;SLC39A14;SLC8A1;CACNA1H;SLC9A1;SLC9A7;SCN7A;CACNA1S;SLC12A7;KCNJ3	0.005462	21.27	0.0002951	2.62
GO_BP	Calcium-Dependent Cell-Cell Adhesion Via Plasma Membrane Cell Adhesion Molecules	GO:0016339	10	38	CDH6;SELP;CDH5;CDH4;PCDHGC3;CDHR3;CDH13;DCHS1;CDH15;PCDHB3	0.04907	15.65	0.006315	3.09
GO_BP	Protein O-linked Glycosylation	GO:0006493	21	93	ST6GAL1;GALNT18;GALNT1;GALNT17;POMT1;GCNT1;PLOD3;B3GALT5;GALNT10;DPM1;B3GALT1;EOGT;TET3;ST3GAL4;B3GNT2;ST8SIA6;ST3GAL1;OGT;ST3GAL2;B4GALT5;ST3GAL3	0.03653	11.74	0.004002	2.13
GO_BP	Positive Regulation Of Protein Modification Process	GO:0031401	46	225	APP;CSF1R;NNMT;PIK3R3;ARRB1;EGFR;CAMKK2;FXR1;CDH5;PAK1;CCND3;CCND1;FGF9;P2RY1;KDR;RACK1;LEPR;AKT1;CHP1;SOX9;HRAS;LYN;NIBAN1;EGR1;CD74;TGFB1;SEMA4D;LIMCH1;IL34;AKTIP;NTRK3;PRKCD;IGF2;VEGFB;PGF;VEGFA;CLIP3;RAP2A;DAB2;PINK1;PECAM1;CALM1;CALM2;RAMP1;TRABD2B;ENG	0.01718	11.31	0.001418	1.72
GO_BP	Negative Regulation Of DNA-templated Transcription	GO:0045892	190	1025	RB1;NAB2;ZBTB21;HNRNPU;NR3C1;PHB2;ETS2;BACH2;LOXL2;RPS14;RPS6KA5;CCND1;SOX18;BASP1;WWC3;CAPN3;SOX8;SOX9;MYOZ1;ZNF169;MYOZ2;TP63;MORC3;TLE2;MLIP;RBFOX2;TLE1;WNT5A;RFX3;HIC1;DKK3;SFRP1;MAF;IFI27;BIN1;KAT6B;DDIT3;ERF;TRIB3;UBE2V1;ZNF556;ZNF555;EZR;ZFPM2;CGGBP1;ATF4;ZNF274;DDX5;NOTCH1;SHC1;MAGED1;NOTCH4;GATA6;PDGFB;TWIST2;GATA3;AEBP1;GATA2;FOXO3;PRDM11;ZNF25;FOXO1;GLIS2;MTDH;SDCBP;HMBOX1;ATXN1;ZNF706…	2.921e-06	28.93	1.926e-08	1.63
GO_BP	Skin Development	GO:0043588	16	68	RYR1;ERRFI1;CLIC4;ASAH1;JAG1;WNT5A;GATA6;DHCR24;DLL1;BCR;PPP3CA;DACT2;TXNIP;ITGA6;EPHA2;FGFR1	0.007783	24.3	0.0004834	3.18
GO_BP	Negative Regulation Of Nucleic Acid-Templated Transcription	GO:1903507	88	456	RB1;EIF4A2;KDM5C;LDB1;ZBTB21;CHD4;LIMD1;NR3C1;PHB2;LOXL2;LBH;RPS6KA5;HEY1;SUMO1;SOX18;BASP1;CD38;CAPN3;SOX8;SOX9;TP63;KLF10;TLE2;RBFOX2;TLE1;WNT5A;RFX3;PROX1;DKK3;GCFC2;SFRP1;MDFIC;KAT6B;ZNF639;DDIT3;TRIB3;UBE2V1;PLCB1;ZFPM2;CRYAB;NOTCH1;SHC1;HDAC1;CIPC;GATA6;PDGFB;TWIST2;FOXK2;GATA3;PRICKLE1;PRDM11;FOXO1;RNF2;GLIS2;TCEAL7;BCLAF1;HMBOX1;ATXN1;RBBP4;ZNF706;BAHD1;PRDM16;ZNF503;RBBP7;SNX6;ATF7IP;PCG…	0.002136	15.46	7.815e-05	1.63
GO_BP	Regulation Of Macromolecule Metabolic Process	GO:0060255	34	162	APP;DHH;YBX1;AFF3;BMI1;TOB2;YBX3;CRIP1;SLC8A1;TSKU;AFF1;ZFP36L1;HNRNPDL;ZC3H12A;NFKBIZ;ADNP2;APOE;IGF2BP2;STX3;LDLR;TBC1D16;EDN3;CAVIN4;PROX1;ATP1B1;TAPBP;PM20D2;NOVA2;UBAP2;ALPK2;MEGF8;TARDBP;CGGBP1;TRIM11	0.002589	20.96	0.0001046	2.29
GO_BP	Cellular Response To Hormone Stimulus	GO:0032870	21	94	STAT5B;OXTR;RAMP2;THRB;SRC;NCOA3;CAV1;SERPINB9;ATP1A2;ATP1A1;NR3C1;CACNA1H;ESR2;ZFP36L1;GHR;SFRP1;NR4A3;SOX9;BRD8;GAS2L1;RAMP1	0.02179	14.31	0.001956	2.29
GO_BP	Positive Regulation Of Apoptotic Process	GO:0043065	54	270	MTCH1;RARG;TNFAIP8;CSRNP3;LGALS2;LGALS1;RASSF2;AIFM1;ADAMTSL4;ZC3H12A;ARL6IP5;RACK1;CTSD;HOXA5;TP63;RBM5;TGM2;APAF1;UTP11;RPS6;PAWR;ANO6;DUSP6;CLIP3;SFRP1;BIN1;DDIT3;PTRH2;SIK1;ITGA6;ATF4;GRN;HTT;PRDM11;FOXO3;FOXO1;BCLAF1;MAPK8;CALHM2;FRZB;RPS3;BARD1;GADD45B;TGFB3;FZD9;TNFRSF10A;GADD45G;MLLT11;BCL6;STK17A;CARM1;NEURL1;BCL2;MAP3K11	0.01558	11.11	0.001233	1.66
GO_BP	Cellular Response To Organic Cyclic Compound	GO:0071407	32	152	KCNE1;PDGFB;RORA;ATP1A2;ATP1A1;NR3C1;PKD2;ADCY6;EGFR;ZFP36L1;ADCY5;P2RY2;ZC3H12A;NRIP1;P2RY1;ARL6IP5;TGM2;EGR1;TGFB1;DMTN;JUP;NCOA3;MSN;SFRP1;NR4A3;P2RX4;P2RX3;STING1;FES;AKAP9;EZR;HCN1	0.02288	11.73	0.002079	1.9
GO_BP	Regulation Of Cell Growth	GO:0001558	46	227	RB1;OGFR;NPR1;TNC;LTBP4;WFDC1;PTPRJ;PRDM11;EGFR;RNF2;PPP1R9B;RPS6KA3;SDCBP;FRZB;HYAL2;RACK1;AKT1;DACT3;SPOCK1;CCN3;MSX1;RBBP7;TAF9B;TEAD1;LGI1;SMAD4;SMAD3;TGFB1;CSNK2A1;CISH;NCBP1;ADAM10;ESR2;PML;SFRP1;MMP14;ADAM15;BCL6;ZNF639;MYL2;BCL2;CHPT1;SGK1;HDGFL2;SLC25A33;SIPA1	0.02745	9.8	0.002693	1.66
GO_BP	Positive Regulation Of Endocytosis	GO:0045807	18	79	TUB;HIP1;CAMK1D;IL15;SGIP1;SERPINE1;NEDD4L;CYBA;CBL;GATA2;BICD1;DLL1;CLIP3;DAB2;AXL;APOE;B2M;CBLL1	0.03253	13.21	0.003467	2.33
GO_BP	Nitrogen Compound Transport	GO:0071705	34	163	SCARB2;SLC23A2;SLC22A3;RAMP2;SLC22A5;SLC43A1;SLC1A5;SNX33;SLC7A1;SLC7A2;SLC25A29;PDPN;ARL6IP5;SLC26A11;RILP;SLC19A2;SLC38A4;SLC36A1;SLC12A2;ABCC4;SLC38A1;ABCC1;TMEM30B;ARRDC2;SLC16A10;LRP1B;RUFY1;SLC6A6;RCAN3;TXNIP;MYH9;RAMP1;RAB7A;SLC29A2	0.01333	13.45	0.00103	1.96
GO_BP	Epidermal Cell Differentiation	GO:0009913	13	54	CLIC4;ASAH1;JAG1;HDAC1;WNT5A;GATA6;GLI1;BCR;PPP3CA;TXNIP;PITX2;EPHA2;FGFR1	0.007645	29.18	0.0004716	3.81
GO_BP	Sodium Ion Homeostasis	GO:0055078	7	25	SLC12A2;ATP1A2;ATP1A1;ATP1B2;ATP1B1;SLC8A1;SLC9A1	0.04907	22.03	0.006142	4.33
GO_BP	Apoptotic Process	GO:0006915	46	228	NOTCH2;PPP1R15A;APP;NCKAP1;CSRNP1;AHCYL1;HIP1;PRUNE2;ATP2A1;TNFAIP1;FOXO1;HK2;FXR1;BCLAF1;AIFM1;AKT1;CAPN3;C19ORF12;CD14;NLRP1;RNF152;TP63;ZNF385A;PLK3;EGLN3;DMPK;APAF1;TNFSF12;PRKCD;KREMEN1;EMP1;PAWR;PAX3;DHCR24;TNFRSF10A;DAP;IFI27;ELMO1;BCL2;PMP22;TNFRSF25;RAF1;OGT;GAPDH;ARHGEF6;BCL2L1	0.01593	11.58	0.001267	1.74
GO_BP	Epithelial Cell Differentiation	GO:0030855	28	132	TAGLN;HDAC1;GATA6;SIX1;GATA3;GLI1;FSTL1;CNN3;LGALS3;SCUBE1;BASP1;KDR;PGK1;AKT1;E2F8;CPT1A;JAG1;PLAAT1;PLAAT3;PROX1;VEGFA;RAB10;DAB2;MAF;TAGLN2;TPP1;ALDOC;IRF6	0.0001714	41.13	3.282e-06	3.26
GO_BP	Regulation Of Calcium-Mediated Signaling	GO:0050848	8	30	P2RX4;P2RX3;ITPR1;HTT;CDH13;GBP1;CALM2;CMKLR1	0.04989	18.64	0.006565	3.71
GO_BP	Positive Regulation Of Myeloid Leukocyte Differentiation	GO:0002763	10	40	CCR1;PPP3CA;CD74;CSF1;FES;IL34;ID2;NEDD9;HCLS1;ZFP36L1	0.04907	15.65	0.006315	3.09
GO_BP	Regulation Of GTPase Activity	GO:0043087	43	214	USP6NL;BCAR3;DOCK6;GPSM1;PLXND1;RGS16;SNX13;ADRB1;THY1;ARHGAP15;CX3CL1;RASIP1;RASGRP3;PREX1;ALS2CL;RACK1;PLXNA2;RSU1;BVES;HRAS;PLXNA4;ZC3H15;S100A10;RALGPS2;TGM2;EPHA4;SEMA4D;CAV2;OCRL;ARHGAP27;ARAP1;SFRP1;RASA4;LARS1;PLXNB2;PLXNB1;ITGA6;GNB5;RAPGEF5;AGRN;SOS2;NGEF;RAPGEF4	0.0116	12.88	0.0008414	1.82
GO_BP	Organonitrogen Compound Biosynthetic Process	GO:1901566	26	123	HACD1;PPM1L;GCNT1;LCAT;PCSK5;ALDH3B1;ST3GAL4;DMD;APOE;ST3GAL2;CERS4;ELOVL1;CERS6;GCH1;ELOVL5;ELOVL2;SPNS2;ORMDL1;FMO3;ASS1;PRKD3;ACER3;LPCAT2;PRKD2;CHPT1;B4GALT5	0.04778	9.75	0.00563	1.88
GO_BP	Positive Regulation Of Monooxygenase Activity	GO:0032770	7	26	POR;GCH1;S100A1;NPR3;AKT1;PARK7;APOE	0.04907	22.03	0.006142	4.33
GO_BP	Positive Regulation Of Cell-Cell Adhesion	GO:0022409	11	46	MAGI1;TJP1;PTPRU;MEGF10;PODXL;PIEZO1;THY1;BMP7;CX3CL1;CD44;FSTL3	0.0317	18.35	0.003358	3.22
GO_BP	Sodium Ion Transmembrane Transport	GO:0035725	18	82	SLC12A2;SLC24A3;SLC6A16;ATP1A2;ATP1B2;ATP1A1;SLC5A1;PKD2;SLC6A1;ATP1B1;SLC4A4;SLC8A1;SLC9A1;SLC6A6;SLC9A7;SCN4B;HCN1;SCN2B	0.008787	21.38	0.0005738	2.87
GO_BP	Cellular Response To Metal Ion	GO:0071248	28	135	RYR1;CLIC4;PRKAA2;CACNA1A;SLC41A1;IQGAP1;PKD2;ADCY7;CACNA1H;EGFR;MT2A;MAPK8;SUMO1;AKT1;CAPN3;CPNE2;B2M;SLC12A2;TIGAR;DMTN;WNT5A;NEK7;SYT13;SYT6;ITPKB;P2RX4;RASA4;SYT11	0.003681	21.12	0.0001749	2.44
GO_BP	Positive Regulation Of Multicellular Organismal Process	GO:0051240	74	387	OXTR;TGFB1I1;SERPINE1;SIX1;TSKU;LOXL2;GHR;SYDE1;ING2;SLN;RPS19;ACADL;CFL1;LEPR;SOX8;SOX9;SOX6;TAPT1;CMKLR1;ACVR1;PRKAB2;IL4R;ACSL1;IL15;NCOA3;APLP2;WNT5A;DIO2;RFX3;CACNB1;TIAM1;EHHADH;MMRN2;PLCB1;GAPDH;B4GALT5;CEBPB;FOXC1;TNXB;HDAC1;NPR1;PDGFB;ADRB1;AGPAT2;SDCBP;RBBP4;TBXA2R;PRDM16;PDPN;STAT6;CACNG1;RBBP7;APOE;CACNA1S;SMAD4;NIBAN2;SMAD3;TGFB1;CADM1;PHF10;TGFB3;CAV1;ESRRB;TRPV2;ESRRG;GADD45G;VEGFA…	0.0005005	20.66	1.299e-05	1.84
GO_BP	Regulation Of ERK1 And ERK2 Cascade	GO:0070372	48	244	NOTCH2;APP;CSF1R;PTPRR;NDRG4;NOTCH1;SHC1;PDGFB;CXCL17;APIP;ARRB1;PHB2;CX3CL1;EGFR;ICAM1;SPRED1;DUSP10;P2RY1;KDR;TIMP3;TNFAIP8L3;CCN2;LGALS9;APOE;EPHB1;HRAS;GBP1;CCR1;LYN;PDGFRB;EPHA4;CD74;SMAD4;TGFB1;LMO3;NTRK3;DUSP29;YWHAZ;MTURN;DUSP6;MFHAS1;CNKSR3;ACKR3;PRKD2;EZR;TLR4;CD44;EPHA2	0.002	19.11	7.189e-05	2
GO_BP	Central Nervous System Development	GO:0007417	55	283	APP;NCKAP1;SLC23A2;UBE3A;CELSR1;PKD2;RPS6KA3;ADGRA2;SOX8;NRCAM;SOX9;SOX6;CDK5RAP2;EMX2;APLP2;PROX1;EML1;HSPG2;SHROOM4;PITPNM1;COL4A1;C1QA;RTN3;NDRG4;AMIGO2;ADAM22;SPATA5;DLL1;GLIS2;CLN5;GRIN2A;ADGRG1;ATXN1;UGP2;RBBP4;ADAM23;SPOCK1;FLNB;TPPP;RBBP7;ARNT2;EGR2;MARCKSL1;GSN;CADM2;SYNJ2;SMARCA1;VAX2;NR4A2;MEIS1;NFASC;PLXNB2;TPP1;NES;ADGRL2	0.001049	20.43	3.192e-05	1.97
GO_BP	Nervous System Development	GO:0007399	82	433	CNTFR;NCKAP1;APP;PLXND1;LDB1;CELSR1;PKD2;NRGN;RPS6KA3;OPHN1;ADGRA2;BOC;ENC1;ADNP2;SOX8;NRCAM;SOX6;EPHB1;CDK5RAP2;MYLIP;MBNL1;EMX2;RBFOX2;APAF1;UTP11;APLP2;NAV1;PROX1;NAV2;FEZ2;HOXB2;EVL;RAPGEF5;MET;NBL1;SHANK3;NOTCH2;NUMBL;C3ORF70;ADAM22;WDR62;KALRN;EGFR;GLIS2;TRAK2;CLN5;ATXN1;FLRT3;SPOCK2;ADAM23;NTF3;SPOCK1;IGF2BP2;PCDH1;MARK4;NDUFV2;LGI1;ARNT2;GDF11;MARCKSL1;EGR2;JAG1;GSN;TGFB1;FZD5;BDNF;FZD9;C…	0.000191	23.07	3.818e-06	1.85
GO_BP	Sodium-Independent Organic Anion Transport	GO:0043252	4	13	SLCO4A1;SLCO2B1;SLCO2A1;SLCO5A1	0.02514	134.33	0.002378	22.23
GO_BP	Potassium Ion Transmembrane Transport	GO:0071805	28	137	KCNK6;KCNE1;SLC24A3;KCNC1;KCNE4;LRRC38;ATP1A2;ATP1A1;PKD2;LRRC52;SLC9A1;KCNN2;KCNN3;SLC12A7;KCNJ3;SLC12A2;SLC12A4;KCNJ8;KCND3;KCNJ12;ATP1B2;ATP1B1;SLC9A7;KCNS3;KCNQ3;KCNQ4;KCNQ5;HCN1	0.002763	22.86	0.0001149	2.52
GO_BP	Sodium Ion Transport	GO:0006814	19	89	SLC12A2;SLC23A2;SLC24A3;SLC6A16;ATP1A2;SLC5A1;PKD2;SLC6A1;ATP1B1;SLC4A4;SLC8A1;SLC6A6;SLC38A7;SCN7A;SGK1;FGF13;SCN4B;HCN1;SCN2B	0.01398	17.63	0.001083	2.58
GO_BP	Inorganic Anion Transmembrane Transport	GO:0098661	14	63	SLC12A2;SLC12A4;SLC37A1;SLC20A2;ANO6;SLC5A1;SLC6A1;ANO2;CLCN1;LRRC8A;SLC26A9;SLC37A4;SLC12A7;XPR1	0.03285	15.15	0.003557	2.69
GO_BP	Epithelium Development	GO:0060429	31	154	KANK2;ERRFI1;NDRG4;TAGLN;TNC;GATA6;SIX1;PKD2;MEOX1;DLL1;CNN3;LGALS3;SOX18;KDR;PGK1;KRIT1;SOX8;SOX9;CD34;CPT1A;TGFB1;PROX1;PPP2R3A;TBX5;TBX2;VEGFA;RCAN3;SNAI2;TAGLN2;TPP1;ALDOC	0.0002935	34.39	6.68e-06	2.89
GO_BP	Potassium Ion Transport	GO:0006813	25	122	KCNK6;KCNE1;SLC24A3;KCNC1;LRRC38;ATP1A2;PKD2;LRRC52;SLC9A1;KCNMB1;CHP1;KCNN2;KCNN3;SLC12A7;KCNJ3;SLC12A4;KCNJ8;KCND3;KCNJ12;SLC9A7;KCNS3;KCNQ3;KCNQ4;KCNQ5;HCN1	0.006246	19.33	0.0003692	2.45
GO_BP	Cellular Response To Calcium Ion	GO:0071277	15	69	RYR1;CLIC4;PRKAA2;DMTN;WNT5A;CACNA1A;IQGAP1;SYT13;PKD2;SYT6;ITPKB;RASA4;SYT11;CAPN3;CPNE2	0.04907	12.14	0.006166	2.39
GO_BP	Positive Regulation Of Programmed Cell Death	GO:0043068	47	245	MTCH1;RARG;TNFAIP8;CSRNP3;HTT;FOXO3;FOXO1;LGALS2;BCLAF1;MAPK8;LGALS1;RASSF2;CALHM2;AIFM1;ADAMTSL4;FRZB;ARL6IP5;RACK1;MARK4;CTSD;GBP1;HOXA5;RBM5;TGM2;BARD1;GADD45B;APAF1;UTP11;TGFB3;RPS6;FZD9;PAWR;ANO6;TNFRSF10A;DUSP6;GADD45G;MLLT11;CLIP3;SFRP1;BCL6;BIN1;STK17A;NEURL1;BCL2;ITGA6;MAP3K11;ATF4	0.04907	7.95	0.006147	1.56
GO_BP	Extracellular Structure Organization	GO:0043062	22	109	COL28A1;APP;MMP2;COL22A1;NDNF;THSD4;COLQ;ADAMTS5;ADAMTS14;MMP14;COL4A2;COL4A1;ADAMTS19;ADAMTS1;ADAMTSL4;MMP15;SPOCK2;ADAMTS17;PXDN;ST7;COL8A2;TGFBI	0.03264	11.96	0.003485	2.11
GO_BP	Extracellular Matrix Organization	GO:0030198	34	176	APP;COL18A1;PLOD3;NDNF;NID1;LOXL1;THSD4;LOXL2;ADAMTS5;ADAMTS14;ADAMTS19;ADAMTS1;ADAMTSL4;SPOCK2;ADAMTS17;SERPINH1;QSOX1;COL28A1;TGFB1;GSN;MMP2;COL22A1;ADAM10;COLQ;MMP14;ADAM15;COL4A2;COL4A1;MMP15;PXDN;ST7;COL8A2;TLL2;TGFBI	0.02266	11.51	0.002044	1.86
GO_BP	External Encapsulating Structure Organization	GO:0045229	22	110	COL28A1;APP;MMP2;COL22A1;NDNF;THSD4;COLQ;ADAMTS5;ADAMTS14;MMP14;COL4A2;COL4A1;ADAMTS19;ADAMTS1;ADAMTSL4;MMP15;SPOCK2;ADAMTS17;PXDN;ST7;COL8A2;TGFBI	0.03736	11.41	0.004108	2.08
GO_BP	Regulation Of MAPK Cascade	GO:0043408	39	204	BCAR3;CSF1R;PHLPP1;FLT1;CD81;SHC1;PDGFB;APIP;PTPRJ;IQGAP1;PRDM11;PHB2;CX3CL1;EGFR;PAK1;SPRED1;LBH;KDR;EPHB1;HRAS;LYN;DUSP5;CD74;MYOC;CAV3;CAV2;CAV1;IGF2;DUSP29;DUSP8;ADRA2B;YWHAZ;DUSP6;DUSP7;DOK5;RAF1;JCAD;EPHA2;FGFR1	0.04923	8.27	0.006347	1.64
GO_BP	Anterior/Posterior Axis Specification	GO:0009948	5	20	SKI;FZD5;DDIT3;SIX2;TBX3	0.04907	35.48	0.006066	6.95
GO_BP	Positive Regulation Of Response To External Stimulus	GO:0032103	30	155	APP;GRN;SERPINE1;PDGFB;ETS1;PLA2G7;THBS1;CX3CL1;THBD;LGALS2;LGALS1;CAMK2N1;HYAL2;NFKBIZ;NLRP1;STX3;SCARF1;SASH1;PDGFRB;TGFB1;IL15;WNT5A;CYBA;IL16;GPR4;IL17RA;GPRC5B;MYO1C;MMRN2;TLR4	0.03741	10.09	0.004122	1.84
GO_BP	Protein Phosphorylation	GO:0006468	91	500	EPHB6;MYLK2;APP;DYRK3;FLT1;DYRK2;PRKAG2;PRKAG3;MYLK3;IKBKB;LIPE;RPS6KA3;PPP3CB;RPS6KA5;EEF2K;PIM1;KDR;PDK4;AKT1;PDK3;PIM3;MAP3K6;EPHB1;EPHB4;ACVR1;PDGFRB;EPHA4;MORC3;CAMK1D;CSNK2A1;STRADB;PRKCD;ADAM10;IRAK3;YWHAZ;ERN1;PRKAR1B;PRKD2;SIK1;TRIB1;SGK1;TRIB2;TLR4;CAMK2B;CSF1R;USP15;PRKAA2;CAB39;PKN3;SRC;CAMK2A;PDGFB;STK39;PRKX;CSF2RB;EGFR;CAMKK2;STK33;NUAK1;PAK1;MAPK8;GRK5;MKNK1;STK38L;MARK4;MAPK6;MAR…	0.0281	8.33	0.002767	1.41
GO_BP	Cellular Response To Cytokine Stimulus	GO:0071345	57	308	RIPOR2;CSF3;IFITM2;HNRNPU;PTPRJ;YBX3;CX3CL1;MYLK3;IL27RA;IKBKB;GHR;SYNCRIP;MT2A;HYAL2;ZC3H12A;LEPR;AKT1;LGALS9;SOX9;IL4R;MME;WNT5A;RPL13A;IRAK3;OSMR;GREM2;SFRP1;HCLS1;ARHGEF2;TLR4;GAPDH;CSF1R;NUMBL;ASAH1;FOXC1;SELPLG;NPR2;CAMK2A;STK39;CSF2RB;GATA3;CBL;ZFP36L2;ZFP36L1;RPS3;ST3GAL6;STAT6;GBP1;SH2B3;CCR1;SLC12A2;EGR1;STAT5B;AXL;PLP2;CALM1;RBMX	0.001442	18.98	4.845e-05	1.91
GO_BP	Keratinocyte Differentiation	GO:0030216	9	42	BCR;PPP3CA;ASAH1;CLIC4;JAG1;WNT5A;TXNIP;EPHA2;FGFR1	0.04162	19.14	0.004737	3.58
GO_BP	Response To Type II Interferon	GO:0034341	16	80	IFITM3;CD74;IFITM1;IFITM2;SLC22A5;GCH1;WNT5A;CAMK2A;RPL13A;CX3CL1;SYNCRIP;LGALS9;CALM1;GAPDH;TLR4;GBP1	0.02903	14.87	0.002899	2.55
GO_BP	Gonad Development	GO:0008406	11	53	KITLG;NUP107;FGF9;MSH2;IRX5;BASP1;WNT5A;GATA6;SOX8;SOX9;GATA3	0.0317	18.35	0.003358	3.22
GO_BP	Negative Regulation Of Transcription By RNA Polymerase II	GO:0000122	136	763	RB1;ZBTB21;HNRNPU;NR3C1;BACH2;ETS2;LOXL2;RPS14;CCND1;SOX18;WWC3;SOX8;SOX9;MYOZ1;ZNF169;MYOZ2;MLIP;MORC3;HIC1;MAF;IFI27;BIN1;DDIT3;ERF;TRIB3;ZNF556;UBE2V1;ZNF555;EZR;ZFPM2;CGGBP1;ATF4;ZNF274;DDX5;NOTCH1;MAGED1;NOTCH4;GATA6;GATA3;AEBP1;GATA2;FOXO3;ZNF25;MTDH;GLIS2;SDCBP;HMBOX1;ATXN1;PRDM16;SMYD2;NDN;PLK3;CBX6;SMAD4;SMAD3;WFS1;CAV1;CBX1;IGF2;ESR2;NR4A2;DAB2;NR4A3;BCL6;CNOT2;ID2;MAFF;ID1;ID4;SNAI2;ZN…	0.0004318	17.78	1.075e-05	1.55
GO_BP	Negative Regulation Of Endopeptidase Activity	GO:0010951	13	66	SERPINE1;SERPINB9;SERPINB8;SERPINA5;BIN1;SPOCK2;TIMP2;SERPINH1;AKT1;TIMP3;SPOCK1;TIMP1;GAPDH	0.009971	26.45	0.0006703	3.62
GO_BP	Neuron Projection Development	GO:0031175	35	192	RB1;APP;NCKAP1;TRIO;TNXB;PPP1R9A;ARHGAP35;TSKU;PPP1R9B;PAK1;OPHN1;FLRT3;MAP2;EPB41L3;MICALL1;NTF3;APOE;STX3;EPHB1;LYN;LGI1;EPHA4;MYOC;BDNF;LAMB1;BMP7;CTTN;VAPA;NEDD4;PLXNB1;SGK1;NBL1;SHANK3;LRP12;GAS7	0.04989	8.45	0.006569	1.68
GO_BP	Positive Regulation Of Macromolecule Metabolic Process	GO:0010604	65	364	APP;RPL5;MYLK2;CSF1;TNC;ECE1;PARK7;ETS1;VSIR;ACTG1;CDH5;C1QTNF1;FGF9;ZC3H12A;AKT1;LGALS9;SOX9;BVES;CD34;HOXA5;TLE1;ANXA2;RPS7;WNT5A;ANK2;OCRL;ACTA2;CLDN5;RNF207;EZR;TLR4;ATF4;RAMP2;NOTCH1;SLC24A3;HDAC1;PDGFB;PIK3R3;GATA2;DLL1;TTN;DLL4;MAPK8;CUX2;RPS3;MARK1;EGR1;CD74;GSN;SMAD3;TGFB1;WFS1;NOS3;NTRK3;NR1H3;MSN;KLF4;BMP7;KLF2;WARS1;VEGFA;RGCC;ID2;SLC26A9;BMPR1B	0.002763	15.93	0.0001158	1.76
GO_BP	Cellular Response To Tumor Necrosis Factor	GO:0071356	22	119	ASAH1;ACTN4;GATA3;FOXO3;TNFRSF1B;YBX3;ZFP36L2;CX3CL1;ZFP36L1;IKBKB;RRAGA;SFRP1;TRAF4;TRAF3;HYAL2;TMSB4X;ZC3H12A;TRAF5;RPS3;AKT1;ARHGEF2;GBP1	0.04989	9.94	0.006557	1.98
GO_BP	Cellular Response To Oxygen-Containing Compound	GO:1901701	72	406	RYR1;CLIC4;SERPINE1;RORA;PKD2;ZC3H12A;PDK4;AKT1;PDK3;CAPN3;CPNE2;SOX9;TGM2;NCOA3;PRKCD;TPM1;WNT5A;LDOC1;WNT9A;TNFRSF1B;ITPKB;RRAGA;SFRP1;SELENOS;RASA4;LARS1;EHHADH;AKAP9;EZR;TLR4;CD274;KCNE1;PRKAA2;PDGFB;TWF2;CACNA1A;IQGAP1;ADCY7;ADCY6;EGFR;FOXO1;CACNA1H;CAMKK2;ZFP36L1;MAPK8;P2RY2;P2RY1;NRIP1;RPS3;ROMO1;CD14;LYN;SLC12A2;EGR1;DMTN;TRIM41;NEK7;ATP2B4;NR1H3;SYT13;SYT6;CPEB1;P2RX4;NR4A3;P2RX3;SYT11;A…	0.002839	15.37	0.0001197	1.7
GO_BP	Protein Modification Process	GO:0036211	124	711	EPHB6;APP;PGAP1;PARK7;MYLK3;LOXL1;LOXL2;LIPE;RPS6KA5;MACROD1;PIM1;PDK4;AKT1;PDK3;PIM3;MACROD2;MAP3K6;EPHB1;TGM2;ACVR1;EPHA4;MORC3;USP6;CSNK2A1;PRKCD;ADAM10;ERN1;PRKAR1B;PRKD2;SIK1;TRIB1;UBA52;TRIB2;PDGFB;STK39;CSF2RB;FUT1;PPP3R1;NUAK1;GRK5;MAN2A2;HLCS;ST3GAL4;ST8SIA5;STK38L;ST3GAL6;ST8SIA6;MARK4;ST3GAL1;MARK3;ST3GAL2;ST3GAL3;MARK1;CDK17;LYN;ICMT;TGFB1;DMPK;PLK2;NEK7;B3GALT5;PTPRB;COPS5;GGCX;STK25…	0.02361	8.32	0.002149	1.36
GO_BP	Neuron Differentiation	GO:0030182	31	173	RTN3;ATP8A2;TENM3;LDB1;OPHN1;SPOCK1;DMD;PITX2;IER2;EMX2;MYEF2;FZD5;IRX5;IRX6;IRX3;WNT5A;EN1;ATP2B2;MYO7A;WNT9A;SMARCA1;VAX2;VEGFA;NR4A2;UGDH;ID2;NOVA2;LHX6;LMX1B;MET;ITM2C	0.01046	15.04	0.0007315	2.08
GO_BP	Regulation Of Gene Expression	GO:0010468	195	1127	RB1;RPL5;APP;JMJD1C;TSKU;RPL6;RPS6KA5;GPBP1;ZC3H12A;KDR;AKT1;ADNP2;LGALS9;SOX9;SOX6;HOXA5;MBNL1;RFX3;ANK2;CLDN5;SFRP1;DDIT3;ALPK2;EZR;CGGBP1;TRIM11;ATF4;ZNF274;ZNF273;DHH;MAGED1;IGSF1;PDGFB;PIK3R3;GATA3;GATA2;HNRNPLL;STC2;APOE;LYN;CCR1;EGR1;SNAI3;IGF2;NFATC2;SMARCA1;CILP;ID2;SNAI2;PHF20;BMI1;LIMD1;LITAF;VSIR;ZNF280D;ING2;C1QTNF1;RACK1;CD34;HRAS;TEAD2;EDN3;TFEB;PROX1;MLF1;GCFC2;PTRH2;HCLS1;TLR4;EN…	3.388e-05	22.74	3.739e-07	1.54
GO_BP	Cytokine-Mediated Signaling Pathway	GO:0019221	44	257	CNTFR;CSF1R;NUMBL;FOXC1;CSF3;SRC;PDGFB;PTPRJ;CSF2RB;FOXO3;CBL;CX3CL1;IL27RA;IKBKB;GHR;RPS6KA5;TMSB4X;LEPR;AKT1;STAT6;CCR1;LYN;EGR1;STAT5B;SMAD4;IL4R;IL1R1;IL15;IL34;APLP2;IRAK3;ACTN4;OSMR;TNFRSF1B;IL17RA;GREM2;RRAGA;TRAF4;OAS2;TRAF3;TRAF5;PLP2;P4HB;PLCB1	0.003162	17.68	0.000144	2
GO_BP	Positive Regulation Of MAPK Cascade	GO:0043410	53	310	BCAR3;APP;FLT1;CD81;DIRAS1;CXCL17;PTPRJ;ARRB1;PHB2;CX3CL1;ICAM1;GHR;ARL6IP5;KDR;TNFAIP8L3;CCN2;LGALS9;HRAS;PDGFRB;EDN3;ADRA2B;MTURN;DOK5;PRKD2;RAF1;TLR4;CD44;JCAD;NOTCH2;CSF1R;NDRG4;NOTCH1;SHC1;PDGFB;IQGAP1;THBS1;EGFR;NTF3;P2RY1;APOE;CCR1;CD74;TGFB1;CAV2;IL34;NTRK3;SEMA4C;IGF2;VEGFA;MFHAS1;STK25;ACKR3;FGFR1	0.006426	13.97	0.0003814	1.77
GO_BP	Positive Regulation Of Gene Expression	GO:0010628	81	480	RPL5;MYLK2;APP;CSF1;TNC;PARK7;ETS1;VSIR;ACTG1;RPS4X;CDH5;C1QTNF1;FGF9;ZC3H12A;AKT1;LGALS9;SOX9;CD34;HOXA5;TLE1;RPS7;IL15;WNT5A;ANK2;SIRT7;TENT5B;ARID1B;ERN1;ACTA2;CLDN5;RNF207;EZR;GAPDH;TLR4;RBM24;ATF4;RAMP2;NOTCH1;SLC24A3;HDAC1;PDGFB;RPS27L;PIK3R3;GATA2;HNRNPLL;AGPAT2;DLL1;THBS1;TTN;FXR1;DLL4;MAPK8;CUX2;POLR2A;RPS3;METTL5;MARK1;NIBAN1;EGR1;CD74;GSN;SMAD3;TGFB1;CADM1;NOS3;NTRK3;MSN;KLF4;BMP7;LARP…	0.01046	11.05	0.0007356	1.53
GO_BP	Positive Regulation Of ERK1 And ERK2 Cascade	GO:0070374	30	179	NOTCH2;APP;CSF1R;NDRG4;NOTCH1;SHC1;CXCL17;PDGFB;ARRB1;PHB2;CX3CL1;EGFR;ICAM1;P2RY1;KDR;TNFAIP8L3;CCN2;LGALS9;APOE;HRAS;PDGFRB;CCR1;CD74;TGFB1;NTRK3;MTURN;MFHAS1;ACKR3;PRKD2;CD44	0.03063	10.82	0.003166	1.88
GO_BP	Positive Regulation Of Cytokine Production	GO:0001819	53	320	APP;SERPINE1;CXCL17;CGAS;RORA;PARK7;PNP;HYAL2;LGALS9;IL1R1;IL15;PDE4D;WNT5A;IL16;CYBA;HLA-A;HLA-E;IL17RA;TRAF3;DDIT3;EHHADH;PRKD2;ARHGEF2;PLCB1;RAB7B;TLR4;GAPDH;ATF4;CD274;CSF1R;CEBPB;TMED10;GATA3;AGPAT2;G3BP1;RPS3;TNFRSF14;CD14;PIBF1;EGR1;CD74;AFAP1L2;TGFB1;CADM1;FZD5;RFTN1;SULF1;POU2F2;SULF2;RGCC;STING1;HPSE;IL17D	0.04788	7.89	0.005653	1.53
GO_BP	Regulation Of Transcription By RNA Polymerase II	GO:0006357	337	2028	RB1;APP;HNRNPU;JMJD1C;IKZF2;GABPB1;BACH2;DCAF6;SPIB;RPS14;RPS6KA3;RPS6KA5;ZMIZ1;SOX18;ZMIZ2;ZC3H12A;NAMPT;ZNF844;SOX8;SOX9;MYOZ1;SOX6;JUNB;ZNF169;MYOZ2;TP63;HOXA5;IER2;DDX17;ACVR1;MRTFB;RFX3;ARGFX;ZSCAN20;IFI27;BIN1;DDIT3;HOXB4;HOXB3;TRIB3;PRKD2;HOXB2;MAML3;EZR;ZFPM2;CGGBP1;ATF4;ZNF274;MAGED1;GATA6;TWIST2;MYNN;GATA3;GATA2;ZNF25;PRDM10;MED12L;MTDH;HELZ2;PPP3R1;RAD21;PRDM16;ZSCAN12;HIVEP3;TP53BP1;H…	1.437e-08	36.88	4.279e-11	1.54
GO_BP	Regulation Of DNA-templated Transcription	GO:0006355	305	1922	RB1;JMJD1C;IKZF2;PHB2;BACH2;RPL6;SPIB;RPS6KA3;RPS6KA5;MSANTD1;ZMIZ1;SOX18;ZMIZ2;GPBP1;AKT1;ZNF844;SOX8;SOX9;SOX6;JUNB;TP63;HOXA5;CDK5RAP2;DDX17;ACVR1;RBFOX2;RFX3;DKK3;ARGFX;SFRP1;ZSCAN20;DDIT3;HOXB4;HOXB3;TRIB3;ZFPM2;ATF4;ZNF274;ZNF273;MAGED1;IGSF1;GATA6;PDGFB;TWIST2;MYNN;GATA3;PRDM11;MTDH;ZNF706;RAD21;PRDM16;ZSCAN12;HIVEP3;APOE;TP53BP1;HIVEP2;HOXC8;SNX5;ZSCAN18;ZBTB7C;SNX6;HOXC6;CDK17;EGR1;STAT5…	5.828e-05	19.65	7.562e-07	1.39
GO_BP	Defense Response To Bacterium	GO:0042742	26	204	CEBPB;SHC1;SERPINE1;MPO;RNF213;RPS19;STAB1;TNFRSF14;ROMO1;NLRP1;RPL39;GBP1;PRKCD;TFEB;HLA-A;RNASE1;MR1;MPEG1;HLA-E;SELP;ZNFX1;SLPI;OAS2;EHHADH;OAS3;TLR4	0.0498	9.37	0.006441	1.86
GO_CC	Focal Adhesion	GO:0005925	156	387	RPL4;SCARB2;CYFIP1;NCKAP1;RPL5;RPL3;TES;RPL31;CD81;AVIL;TNC;RPL8;RPL10A;RPL9;PVR;RPL6;DCAF6;RPL7;ICAM1;ACTG1;RPS15;RPS14;RPS16;RPS19;RPS18;CFL1;CAPN5;CHP1;RPL38;RPS11;B2M;TNS3;RPS13;TNS2;TNS1;TGM2;PDGFRB;TLE2;RPS7;TPM4;ACTN3;RPS8;RPS5;ACTN1;RPL22;AFAP1;ADAM10;LMO7;ACTN4;HSPG2;RPL27;TLN2;EZR;PFN1;TLN1;PHLDB2;EPHA2;FBLIM1;CD99L2;IQGAP1;THY1;CORO1B;SLC9A1;CNN3;SLC9A3R2;CNN2;CNN1;TSPAN9;PRKAR2A;G3BP1…	7.17e-33	325.78	2.919e-35	4.1
GO_CC	Cell-Substrate Junction	GO:0030055	158	395	RPL4;SCARB2;CYFIP1;NCKAP1;RPL5;RPL3;TES;RPL31;CD81;AVIL;TNC;RPL8;RPL10A;RPL9;PVR;RPL6;DCAF6;RPL7;ICAM1;ACTG1;RPS15;RPS14;RPS16;RPS19;RPS18;CFL1;CAPN5;CHP1;RPL38;RPS11;B2M;TNS3;RPS13;TNS2;TNS1;TGM2;PDGFRB;TLE2;RPS7;TPM4;ACTN3;RPS8;RPS5;ACTN1;RPL22;AFAP1;ADAM10;LMO7;ACTN4;HSPG2;RPL27;TLN2;EZR;PFN1;TLN1;PHLDB2;EPHA2;FBLIM1;CD99L2;IQGAP1;THY1;CORO1B;SLC9A1;CNN3;SLC9A3R2;CNN2;CNN1;TSPAN9;PRKAR2A;G3BP1…	7.17e-33	320.5	3.515e-35	4.04
GO_CC	Cytosolic Large Ribosomal Subunit	GO:0022625	41	52	RPL4;RPL5;RPL3;RPL32;RPL31;RPL34;RPLP1;RPL12;RPLP0;RPL10A;RPL8;RPL9;RPL6;RPL7;RPL7A;RPL18A;RPL36AL;RPL36;RPL14;RPL35;RPLP2;RPL13;RPL38;RPL37;RPL15;RPL18;RPL39;RPL19;RPL41;RPL21;RPL22;RPL13A;RPL23A;RPL3L;RPL27A;RPL37A;RPL24;RPL27;RPL29;RPL28;UBA52	3.521e-24	1687.92	3.452e-26	28.79
GO_CC	Large Ribosomal Subunit	GO:0015934	41	52	RPL4;RPL5;RPL3;RPL32;RPL31;RPL34;RPLP1;RPL12;RPLP0;RPL10A;RPL8;RPL9;RPL6;RPL7;RPL7A;RPL18A;RPL36AL;RPL36;RPL14;RPL35;RPLP2;RPL13;RPL38;RPL37;RPL15;RPL18;RPL39;RPL19;RPL41;RPL21;RPL22;RPL13A;RPL23A;RPL3L;RPL27A;RPL37A;RPL24;RPL27;RPL29;RPL28;UBA52	3.521e-24	1687.92	3.452e-26	28.79
GO_CC	Ribosome	GO:0005840	39	61	RPL32;RPL31;MRPS12;RRBP1;RPL10A;RPL8;RPL9;RPL6;RPS4X;RPL7A;RPL18A;RPS19;RPL36AL;RPS18;RPL36;RPS3;RPL38;RPL15;RPS11;RPL18;RPL39;RPS13;NCK1;RPL19;BTF3;RPL41;RPS7;RPS5;RPL13A;SRP68;RPL3L;RPS26;RPS25;RPS28;RPS27;RPL24;EIF3H;RPL27;RPS21	3.227e-17	484.2	5.517e-19	11.52
GO_CC	Cytosolic Small Ribosomal Subunit	GO:0022627	29	41	MRPS12;RPS27L;RPS15;RPS4X;RPS14;RPS15A;RPS16;RPS19;RPS18;RACK1;RPS3;RPS2;RPS11;RPS27A;RPS13;RPS7;RPS8;RPS5;RPS6;RPS3A;RPSA;RPS26;RPS25;RPS28;RPS27;RPS20;RPS21;UBA52;RPS24	9.405e-16	779.48	2.075e-17	20.29
GO_CC	Small Ribosomal Subunit	GO:0015935	29	42	MRPS12;RPS27L;RPS15;RPS4X;RPS14;RPS15A;RPS16;RPS19;RPS18;RACK1;RPS3;RPS2;RPS11;RPS27A;RPS13;RPS7;RPS8;RPS5;RPS6;RPS3A;RPSA;RPS26;RPS25;RPS28;RPS27;RPS20;RPS21;UBA52;RPS24	3.051e-15	669.71	7.479e-17	18.04
GO_CC	Actin Cytoskeleton	GO:0015629	105	327	WIPF1;AVIL;IFIT5;IPP;MYLK3;MYLK;ACTG1;AMOT;OPHN1;CFL1;COTL1;PLS3;MYOZ1;MYOZ2;TMOD1;ACTN3;TPM4;TPM3;ACTN1;SWAP70;TPM1;MYO7B;AFAP1;ACTN4;MYO7A;CLDN5;BIN1;MYL2;FSCN1;MYADM;TAGLN2;TLN2;EZR;CD274;NOTCH3;TWF2;IQGAP1;KALRN;CORO1B;CNN3;CNN2;CNN1;CALD1;STK38L;VILL;GAS2L1;VASP;ARPC5;CORO2B;AIF1L;DIAPH2;ARPC2;CLIC5;CLIC4;FLT1;LSP1;RCSD1;PPP1R9A;ARHGAP6;TRIOBP;LMOD2;PPP1R9B;LASP1;SH3PXD2A;PSTPIP2;SPTAN1;ACTR…	8.762e-17	130.28	1.718e-18	3.18
GO_CC	Cytoskeleton	GO:0005856	164	599	RIPOR2;WIPF1;AVIL;FHOD1;IPP;IFIT5;MYLK3;MYLK;ACTG1;TUBB6;RASSF1;OPHN1;BASP1;ARHGDIA;ZC3H12A;CFL1;ARHGDIB;AKT1;CHP1;SOX9;MYOZ1;MYOZ2;CDK5RAP2;TPM4;TPM3;SWAP70;TPM1;MYO7B;AFAP1;ACTN4;MYO7A;EML1;KLHL41;EML3;NISCH;BIN1;MYL2;AKAP9;FSCN1;ODF3B;TAGLN2;RELL1;TLN2;EZR;PHLDB2;KANK4;KANK3;EXD2;CD274;NOTCH3;GYPC;IQGAP1;KALRN;NDRG1;CNN3;CNN2;CNN1;SDCBP;NUAK1;EPB41L1;CALD1;EPB41L3;STK38L;VILL;MARK4;HOXC8;MARK1…	2.254e-20	135.13	2.762e-22	2.72
GO_CC	Cell-Cell Junction	GO:0005911	96	299	PTPRU;PATJ;CLIC4;AQP7;PTPRJ;LDB3;PARK7;F11R;LIMD1;PKD2;PVR;FGFRL1;ACTG1;CDH6;CDH5;CHAF1B;CDH4;GJA5;GJA4;CCN3;MAGI1;KIRREL1;ANXA2;ACTN1;HEG1;TMOD3;FRMD4B;SHROOM4;CLDN5;TIAM1;CNKSR1;MYH2;LRRC7;CDC42EP4;FSCN1;MYADM;CDHR3;PECAM1;CDC42EP1;CDH13;TNFRSF25;CDH15;ITGA5;EZR;TLN1;JCAD;EPHA2;NOTCH1;USP53;NDRG1;DLL1;RASIP1;MTDH;CNN3;CNN2;CYTH3;PDLIM1;IGSF21;SDCBP;PAK1;GJC2;PDZD2;PDLIM2;EPB41L3;KRIT1;FLNA;CTNN…	3.227e-17	146.58	5.537e-19	3.49
GO_CC	Actin Filament	GO:0005884	35	71	WIPF1;AVIL;TWF2;IQGAP1;RCSD1;ARHGAP6;CORO1B;ACTG1;AMOT;LMOD2;PAK1;PSTPIP2;COTL1;PLS3;GAS2L1;TMOD1;DMTN;ACTN3;TPM4;TPM3;ACTN1;TPM1;COBL;PAWR;MYO9B;SHROOM4;AIF1L;ACTA1;DIAPH2;MYO1B;CTTN;PALLD;GAS2;EZR;GAS7	3.361e-11	174.29	1.071e-12	6.32
GO_CC	Polysomal Ribosome	GO:0042788	19	28	RPL41;RPL32;RPL31;RPL10A;RPL8;RPL6;RPS26;RPL7A;RPS28;RPL18A;RPL36AL;RPL36;EIF3H;RPL24;RPL38;RPL18;RPL39;RPS21;RPL19	4.527e-09	296.8	1.886e-10	13.26
GO_CC	Sarcoplasmic Reticulum	GO:0016529	25	45	RTN2;RYR1;RYR2;MRLN;ATP2A3;ITPR1;ATP2A2;ATP2A1;ITPR3;JPH1;THBS1;SYNE2;SLN;CMYA5;FSD2;NOS1;STRIT1;DMPK;S100A1;KLHL41;TRDN;FKBP1A;JSRP1;CASQ2;CASQ1	3.3e-09	176.71	1.294e-10	7.76
GO_CC	Adherens Junction	GO:0005912	52	150	LDB3;PARK7;LIMD1;PVR;CDH6;CDH5;CDH4;CHAF1B;MAGI1;ANXA2;TMOD3;FRMD4B;SHROOM4;LRRC7;CDC42EP4;CDHR3;CDC42EP1;CDH13;CDH15;KIFC3;EZR;TLN1;JCAD;NOTCH1;NDRG1;DLL1;CNN3;CYTH3;PDLIM1;IGSF21;SDCBP;PDLIM2;CTNNA3;PDLIM4;S100A11;PDLIM7;JAG1;NIBAN2;JUP;MSN;SORBS1;WTIP;VEGFA;RAB10;TJP1;ZYX;FAT2;DCHS1;ESAM;NECTIN2;PALS1;NECTIN1	2.027e-10	96.17	6.956e-12	3.74
GO_CC	Myosin Filament	GO:0032982	11	15	MYH7B;MYH1;MYH2;MYH3;MYH15;MYH9;MYH11;MYH4;MYH10;MYH6;MYH7	4.885e-06	311.32	2.394e-07	20.42
GO_CC	Muscle Myosin Complex	GO:0005859	10	14	MYH2;MYH3;MYL1;MYL3;MYL6B;MYH11;MYH4;MYL9;MYH6;MYH7	6.454e-06	415.31	3.322e-07	27.84
GO_CC	Supramolecular Fiber	GO:0099512	17	36	MYH7B;MYH15;TNK2;LTBP4;THSD4;MFAP5;MYH1;EFEMP2;MYH2;MYH3;MYH9;MYH11;MYH4;MYH10;MYH6;FBN1;MYH7	3.157e-05	72.71	2.167e-06	5.58
GO_CC	Sarcolemma	GO:0042383	21	52	RYR1;RYR2;POPDC3;SYNM;MLIP;CAV3;CAV2;CAV1;DYSF;ANK2;ATP1A1;SLC2A5;ATP1B1;SLC8A1;SGCD;SGCB;DMD;NOS1;CACNG1;SYNC;BVES	6.014e-05	49.3	5.011e-06	4.04
GO_CC	Sarcoplasmic Reticulum Membrane	GO:0033017	13	27	RYR1;RYR2;MRLN;DMPK;ATP2A2;ATP2A1;JPH1;KLHL41;TRDN;SLN;CASQ2;CASQ1;STRIT1	0.0003727	57.19	3.471e-05	5.57
GO_CC	Actin-Based Cell Projection	GO:0098858	28	84	RIPOR2;CLIC4;ICAM2;TWF2;DNALI1;PPP1R9B;PODXL;HYAL2;PDPN;DMD;JAM3;AOC3;TGFB1;MYO7B;MSN;MYO7A;ACTA2;MYO1D;KITLG;MYO1B;MYO1C;RUFY3;SPATA13;FSCN1;EZR;UTRN;FGF13;CD44	4.885e-06	59.78	2.298e-07	3.91
GO_CC	Filopodium	GO:0030175	22	60	RIPOR2;TWF2;MSN;ANTXR1;DNALI1;SYNE2;PPP1R9B;ACTA2;FXR1;KITLG;MYO1B;MAP2;PODXL;RUFY3;PALM;SPATA13;PDPN;FSCN1;DMD;EZR;UTRN;FGF13	2.737e-05	56.13	1.744e-06	4.23
GO_CC	Platelet Alpha Granule	GO:0031091	29	89	TOR4A;APP;STXBP1;SERPINE1;PDGFB;THBS2;THBS1;SERPINA5;TMSB4X;QSOX1;TIMP1;A2M;LEFTY2;TGFB1;VWF;TGFB3;ACTN1;APLP2;IGF2;VEGFB;ACTN4;LHFPL2;F5;VEGFA;SELP;PECAM1;CD9;MAGED2;ALDOA	1.278e-05	49.97	6.89e-07	3.52
GO_CC	Platelet Dense Tubular Network	GO:0031094	7	10	DMTN;ATP2A3;IRAG1;ITPR1;ATP2A2;ITPR3;SERPINA5	0.001457	114.29	0.00015	12.98
GO_CC	Myofibril	GO:0030016	13	29	TMOD1;TMOD4;TMOD3;TWF2;LMOD2;MYH2;MYL1;MYL2;CAPN3;MYH4;MYL9;MYH6;MYH7	0.0005875	50.49	5.76e-05	5.17
GO_CC	Platelet Dense Tubular Network Membrane	GO:0031095	6	8	DMTN;ATP2A3;IRAG1;ITPR1;ATP2A2;ITPR3	0.002364	137.31	0.0002665	16.68
GO_CC	Asymmetric Synapse	GO:0032279	38	133	RTN3;RPL12;RPLP0;CACNA1C;RPL8;PPP1R9A;KALRN;SLC8A1;RPL7;PPP1R9B;FXR1;RPS14;GRIN2A;RPS19;RPS18;P2RY1;RPL14;RPS3;SPOCK1;RPL38;NOS1;DISC1;RPS13;LZTS3;HOMER1;KCND3;SEMA4C;SHISA6;RPS25;ARHGEF9;RPS27;FABP5;LRRC7;SYT11;NEURL1;ADGRL1;SHANK3;CPEB4	2.469e-05	36.98	1.513e-06	2.76
GO_CC	Collagen-Containing Extracellular Matrix	GO:0062023	88	373	COL18A1;TINAGL1;TGFB1I1;SERPINE1;TNC;CLEC14A;PCSK6;LOXL1;ICAM1;SERPINA5;LOXL2;COMP;LGALS3;EFEMP2;LGALS1;ADAMTSL4;ADAMTS1;ANXA6;TIMP2;TIMP3;CCN2;LGALS9;CTSD;TGM2;EGFL7;ANXA2;MYOC;VWF;MMP2;WNT5A;BGN;SERPINB9;HSPG2;SERPINB8;SFRP1;SLPI;COL4A2;COL4A1;COL4A4;PXDN;MMRN2;COL8A2;S100A6;COL21A1;VWA1;CDH13;S100A4;COL6A6;MXRA7;ANGPTL4;C1QA;CSTB;LAMA5;TNXB;SDC3;PDGFB;LTBP4;AEBP1;NID1;THBS2;THBS1;THSD4;ACAN;CL…	2.104e-09	56.63	7.734e-11	2.43
GO_CC	Polymeric Cytoskeletal Fiber	GO:0099513	66	265	SYNM;WIPF1;AVIL;RCSD1;ARHGAP6;ACTG1;AMOT;LMOD2;POLB;TUBA1C;TUBB6;TUBA1A;PSTPIP2;DPYSL2;KIF13A;COTL1;PLS3;KIF21A;KIF1B;NEFM;CDK5RAP2;TMOD1;ACTN3;TPM4;TPM3;ACTN1;TPM1;PAWR;COBL;KCNAB2;EML1;DNM1;SHROOM4;ACTA1;CTTN;PALLD;MAP1A;GAS2;ARHGEF2;EZR;GAS7;RTN2;TWF2;IQGAP1;NDRG1;CORO1B;PAK1;BAG2;TOGARAM1;TPPP;DISC1;GAS2L1;CLASP2;DMTN;TBCD;MYO9B;SEPTIN9;AIF1L;DIAPH2;MYO1B;CDK2AP2;EPPK1;CCDC66;FGF13;NES;MAP3K11	8.519e-07	40.36	3.758e-08	2.36
GO_CC	Vesicle	GO:0031982	58	235	RIPOR1;RAB3A;CD81;IFT172;ITSN1;ECE1;LFNG;TUBA1C;EFEMP2;BASP1;CFL1;AKT1;NOS1;CLIC1;SPTAN1;ANXA2;APLP2;MYO7B;MYO7A;ATP1B1;AP3B2;YWHAZ;F5;DNAJC3;MYL6;BIN1;TAGLN2;ARHGEF2;EZR;UBA52;GAPDH;TYRP1;ATP1A2;SLC5A1;ATP1A1;EGFR;GNAI2;SDCBP;OLFML3;ALDH3B1;MVB12B;STOM;MGAT1;APOE;RPS27A;GBP1;DYNC1I1;SLC12A2;NOS3;MSN;MYO1D;MYO1B;MYO1C;VAPA;SYT11;CD9;CALM1;CALM2	1.881e-05	30.63	1.06e-06	2.23
GO_CC	Membrane Raft	GO:0045121	44	169	APP;SELPLG;SRC;THY1;ATP1A1;CBL;DLL1;EGFR;SLC9A1;SDCBP;PRKAR2A;HYAL2;PDPN;KDR;PGK1;SERPINH1;STOM;DMD;CD14;NOS1;CTSD;S100A10;LYN;FYB2;CAV3;ANXA2;MME;CAV2;CAV1;RFTN1;ATP2B4;TNFRSF10A;GAB2;SORBS1;TNFRSF1B;SULF1;CLIP3;LAT2;MYO1C;MYL1;MYADM;TPP1;LCP2;EZR	3.669e-05	31.65	2.608e-06	2.46
GO_CC	Postsynaptic Density	GO:0014069	40	151	RTN3;RPL12;RPLP0;CACNA1C;GRIK2;RPL8;PPP1R9A;KALRN;SLC8A1;RPL7;PPP1R9B;FXR1;RPS14;GRIN2A;RPS19;RPS18;P2RY1;RPL14;RPS3;SPOCK1;RPL38;NOS1;DISC1;RPS13;LZTS3;HOMER1;KCND3;SEMA4C;ATP2B2;SHISA6;RPS25;ARHGEF9;RPS27;FABP5;LRRC7;SYT11;NEURL1;ADGRL1;SHANK3;CPEB4	4.326e-05	32.55	3.181e-06	2.57
GO_CC	Platelet Alpha Granule Lumen	GO:0031093	21	66	TOR4A;APP;TGFB1;VWF;TGFB3;ACTN1;SERPINE1;PDGFB;IGF2;VEGFB;ACTN4;THBS1;F5;VEGFA;TMSB4X;QSOX1;MAGED2;TIMP1;ALDOA;A2M;LEFTY2	0.0002366	38.25	2.087e-05	3.55
GO_CC	Microvillus	GO:0005902	19	58	AOC3;CLIC4;TGFB1;ICAM2;MYO7B;MSN;MYO7A;MYO1D;SLC6A6;MYO1B;MYO1C;PODXL;HYAL2;PDPN;FSCN1;EZR;CD44;JAM3;SLC38A4	0.0002972	39.8	2.695e-05	3.78
GO_CC	Basement Membrane	GO:0005604	16	46	LAMA5;LAMB2;TNC;LAMB1;NID1;HSPG2;COLQ;LOXL2;EFEMP2;COL4A2;COL4A1;COL4A4;PXDN;COL8A2;AGRN;FBN1	0.002364	28.28	0.0002615	3.43
GO_CC	MHC Class I Protein Complex	GO:0042612	4	5	HLA-B;HLA-C;HLA-A;HLA-E	0.01386	134.33	0.002378	22.23
GO_CC	Zonula Adherens	GO:0005915	4	5	JUP;KIFC3;SORBS1;NECTIN2	0.01386	134.33	0.002378	22.23
GO_CC	Junctional Sarcoplasmic Reticulum Membrane	GO:0014701	5	8	RYR1;RYR2;CASQ2;JPH1;TRDN	0.01677	53.58	0.003083	9.27
GO_CC	Extracellular Membrane-Bounded Organelle	GO:0065010	18	57	SLC12A2;RAB3A;IFT172;ATP1A2;ATP1A1;ATP1B1;F5;GNAI2;LFNG;DNAJC3;SDCBP;EFEMP2;PHOSPHO1;OLFML3;CD9;MGAT1;APOE;SPTAN1	0.00175	27.75	0.0001887	3.24
GO_CC	Calcium Channel Complex	GO:0034704	18	59	RYR1;RYR2;PDE4D;CACNA2D3;CACNA2D2;CACNA1A;ATP2A1;CACNA2D4;CACNA1C;CACNA1H;CACNB1;CACNG6;CACNB3;CASQ2;SCN7A;CACNA1S;CALM1;CALM2	0.00175	27.75	0.0001887	3.24
GO_CC	Low-Density Lipoprotein Particle	GO:0034362	4	6	SELENOS;APOE;APOB;PLA2G7	0.01386	134.33	0.002378	22.23
GO_CC	Lumenal Side Of Endoplasmic Reticulum Membrane	GO:0098553	10	27	GNAO1;CD74;HLA-DRB5;HLA-B;HLA-C;HLA-A;PKD2;HLA-F;HLA-E;TAPBP	0.005732	33.4	0.0007446	4.64
GO_CC	Intercalated Disc	GO:0014704	11	31	PAK1;TMEM65;JUP;GJA5;CTNNA3;ANK2;ATP1B1;FGF13;OBSL1;SCN4B;SLC8A1	0.01415	20.43	0.002462	3.4
GO_CC	Basolateral Plasma Membrane	GO:0016323	41	171	SLC23A2;SLC22A3;NDRG4;SLC47A1;CD81;SLC43A3;PDGFB;SLC40A1;AQP7;SLC41A1;NEDD9;ATP1A1;SLC4A4;SLC7A1;EGFR;CA4;PDPN;SLC16A7;LDLR;SLC19A1;ABCC3;SLC14A1;ABCC4;SLC38A1;ABCC1;CADM1;ANXA2;SLC10A1;SLC16A12;ANK2;SLC16A10;SLC39A14;MYO1D;SLC4A7;TJP1;SLC6A6;MYL1;ALPK2;EZR;CD44;SLC29A2	5.452e-05	30.74	4.409e-06	2.49
GO_CC	Phagocytic Vesicle Membrane	GO:0030670	14	45	ATP6V0E1;APLP2;HLA-B;HLA-C;CYBA;TCIRG1;HLA-A;HLA-F;HLA-E;TAPBP;RAB31;ATP6V0E2;B2M;RAB7A	0.01083	19.21	0.001647	3
GO_CC	Lysosomal Lumen	GO:0043202	23	86	SCARB2;CTSA;ARSA;CD74;CSF3;ASAH1;SDC4;SDC3;BGN;HSPG2;SGSH;BCAN;NEU4;GM2A;LAMP2;PSAP;TPP1;HPSE;APOB;AGRN;CTSD;GYG1;ARSB	0.006225	16.77	0.0008544	2.37
GO_CC	MHC Protein Complex	GO:0042611	8	21	GNAO1;CD74;HLA-DRB5;HLA-B;HLA-C;HLA-A;HLA-F;HLA-E	0.01218	30.88	0.001941	4.94
GO_CC	Small-Subunit Processome	GO:0032040	20	73	RPS7;UTP11;RPS8;KRR1;RPS5;MRPS12;RPS6;RPS3A;UTP18;RPS4X;RPS14;RPS28;RPS16;RPS15A;RPS27;RPS19;RPS11;RPS27A;RPS13;RPS24	0.01734	12.78	0.003229	2.23
GO_CC	Early Endosome Membrane	GO:0031901	29	116	IFITM3;CD274;ZFYVE9;LDLRAD4;LITAF;EGFR;WDR91;B2M;EPHB1;SNX5;ATP9A;SNX6;EPHA4;OSBPL6;FZD5;CAV1;HLA-B;HLA-C;OCRL;HLA-A;HLA-F;MR1;SLC39A14;HLA-E;TPCN1;CLIP3;RUFY1;RAB31;RABEP1	0.004001	16.91	0.0004865	2.22
GO_CC	Extracellular Vesicle	GO:1903561	17	60	SLC12A2;RAB3A;IFT172;ATP1A2;ATP1A1;ATP1B1;F5;GNAI2;LFNG;DNAJC3;SDCBP;EFEMP2;OLFML3;CD9;MGAT1;APOE;SPTAN1	0.006022	20.47	0.0007971	2.87
GO_CC	Endoplasmic Reticulum Lumen	GO:0005788	62	284	APP;COL18A1;CSF1;TNC;PRSS23;ADAMTS5;LGALS1;ADAMTSL4;TSPO;QSOX1;TIMP1;B2M;CHGB;ARSA;IGFBP4;APLP2;WNT5A;SHISA5;ADAM10;SUMF2;F5;TRDN;DNAJC3;SELENOM;COL4A2;COL4A1;COL4A4;EOGT;COL8A2;MXRA8;MZB1;CASQ2;SPARCL1;COL21A1;VWA1;CASQ1;TOR4A;H6PD;PDGFB;FSTL1;THBS1;FSTL3;STC2;SERPINH1;IGFBP7;APOE;APOB;ARSB;COL28A1;BDNF;WFS1;LAMB2;COL22A1;ERAP1;LAMB1;RCAN1;TSPAN14;P4HA2;HYOU1;NOTUM;P4HB;FBN1	3.071e-05	27.61	2.032e-06	2.11
GO_CC	Intracellular Vesicle	GO:0097708	5	11	ITSN1;TYRP1;SLC5A1;AP3B2;EGFR	0.03018	35.48	0.006066	6.95
GO_CC	Cation-Transporting ATPase Complex	GO:0090533	6	15	KCNJ8;ATP1A2;ATP1A1;ATP1B2;ATP1B1;SLC9A1	0.02548	29.4	0.005059	5.56
GO_CC	Voltage-Gated Calcium Channel Complex	GO:0005891	14	49	CATSPER1;PDE4D;CACNA2D3;CACNA2D2;CACNA1A;CACNA2D4;CACNA1C;HSPA2;CACNA1H;CACNB1;CACNG6;CACNB3;SCN7A;CACNA1S	0.004001	27.01	0.0004903	3.54
GO_CC	Recycling Endosome Membrane	GO:0055038	18	70	CD274;HLA-B;HLA-C;HLA-A;HLA-F;NDRG1;HLA-E;TPCN1;CLIP3;EHD2;RAP2A;SLC9A7;RAB12;MICALL1;PACSIN2;B2M;ATP9A;RAB11FIP4	0.04091	9.95	0.008523	2.09
GO_CC	Lytic Vacuole	GO:0000323	48	223	ASAH1;GRN;RAMP2;KCNE1;TINAGL1;PDE1C;SRC;UNC93B1;MPO;SGSH;CLN5;NEU4;HYAL2;LAMP2;PSAP;PIP4K2A;CD34;CTSD;RNF152;LDLR;MARCHF3;RILP;ARSB;SNX6;CTSA;ARSA;VPS18;USP6;ABCA5;PLAAT1;TMEM192;PLAAT3;UNC13D;TPCN1;MFHAS1;RRAGA;AKR1B10;MYL1;SYT11;LARS1;RAB12;PLEKHM1;TPP1;HPSE;RAB7B;ITM2C;PCYOX1;RAB7A	0.01083	10.79	0.001662	1.69
GO_CC	Apical Junction Complex	GO:0043296	25	106	PATJ;USP53;F11R;YBX3;ACTG1;AMOT;MTDH;CYTH3;CDH5;CHAF1B;BVES;JAM3;JUP;TBCD;FRMD4B;SORBS1;SHROOM4;TJP1;CLDN5;VAPA;EPPK1;AMOTL1;KIFC3;NECTIN2;PALS1	0.0026	20.2	0.0002995	2.49
GO_CC	Secretory Granule Lumen	GO:0034774	65	316	APP;CYFIP1;GHDC;SERPINE1;MPO;PNP;GM2A;TMSB4X;TIMP2;COTL1;TIMP3;QSOX1;TIMP1;B2M;CTSD;SPTAN1;GYG1;ARSA;ANXA2;APAF1;VWF;ACTN1;PRKCD;ACTN4;UNC13D;F5;DNAJC3;SLPI;CRISPLD2;LRRC7;ALDOC;ALDOA;TOR4A;CSTB;GRN;CAB39;MVP;PDGFB;THBS1;CNN2;SDCBP;CLEC3B;CDC37L1;A2M;LEFTY2;ARSB;S100A11;CTSA;GSN;TGFB1;JUP;GCA;TGFB3;AGL;IGF2;VEGFB;ARPC5;C6ORF120;DERA;VEGFA;PFKL;FABP5;IMPDH2;MAGED2;HPSE	0.0004695	18.32	4.488e-05	1.83
GO_CC	Axon	GO:0030424	44	205	APP;ROBO3;ROBO4;RAB3A;PRKAA2;KCNC1;ADAM22;HTT;IQGAP1;PARK7;SLC6A1;MYPN;SLC8A1;FXR1;PAK1;MAPK8;PCLO;BAG2;BOC;SACS;SLC38A7;KIF1B;NEFM;NRCAM;EPHA4;MME;NTRK3;COBL;CPT1C;MYO1D;NFASC;PINK1;BIN1;MYOT;PALLD;SYT11;RUFY3;FEZ2;MAP1A;ALDH1A1;ADGRL1;TNFRSF25;FGF13;HCN1	0.0006678	20.03	6.71e-05	2.08
GO_CC	Cortical Cytoskeleton	GO:0030863	16	63	GSN;ACTN3;GYPC;ACTN4;SPTB;SHROOM4;CLDN5;LASP1;PCLO;CTTN;COTL1;MYADM;EZR;SPTAN1;DBN1;CLASP1	0.03245	11.47	0.006602	2.28
GO_CC	Glutamatergic Synapse	GO:0098978	19	78	VPS18;TRIO;ACTN1;WNT5A;ATP2B2;SPTB;YWHAZ;SHISA6;BCR;PCLO;LRRTM3;OPHN1;AKAP9;APOE;DISC1;DLGAP2;HRAS;DLGAP4;LRRC4B	0.01083	15.74	0.001673	2.46
GO_CC	Cytoplasmic Side Of Plasma Membrane	GO:0009898	28	124	ERRFI1;SRC;IQGAP1;LITAF;IKBKB;PPP3CA;GM2A;PALM;SNX5;LYN;JUP;STAC;EXOC7;KCNAB2;PLEKHA4;SPTB;FRMD1;GEM;SHROOM4;TIAM1;FES;TRAF3;TRAF5;S100A6;MYH9;ESYT2;EZR;PTPN4	0.01925	10.67	0.003679	1.9
GO_CC	Transport Vesicle Membrane	GO:0030658	15	60	CD74;HLA-DRB5;RAB3A;TMED10;USO1;HLA-B;HLA-C;RASSF9;HLA-A;HLA-F;HLA-E;GNAO1;CA4;SEC24D;B2M	0.02548	13.01	0.00501	2.46
GO_CC	Bounding Membrane Of Organelle	GO:0098588	155	819	SCARB2;RAB3A;LDLRAD4;ANTXR1;ZDHHC3;HS6ST2;GALNT10;NDST1;LGALS3;SLN;GNPTAB;OSBP;CHP1;B2M;VPS18;ST6GAL1;ATP6V0E1;CD93;COG5;COG4;APLP2;WNT5A;GOLPH3L;IRAG1;HLA-B;HLA-C;HLA-A;HLA-F;KLHL41;HLA-E;RAB31;SLC9A7;UBA52;NOTCH2;NAA60;NOTCH3;TMED10;NOTCH1;NOTCH4;PDGFB;ITPR1;ITPR3;IQGAP1;FUT1;RHOBTB1;RHOBTB2;APH1A;MAN2A2;ALDH3B1;ST3GAL4;ST8SIA5;B4GALNT1;ST8SIA6;ST3GAL6;PIP5K1C;CD14;CHST14;APOB;ST3GAL1;ST3GAL2;S…	2.469e-05	21.16	1.49e-06	1.58
GO_CC	Endosome Membrane	GO:0010008	72	361	IFITM3;SCARB2;IFITM2;ZFYVE9;ARHGAP1;ECE1;LDLRAD4;TCIRG1;ANTXR1;WDR91;KIF13A;LAMP2;ANXA6;B2M;EPHB1;CTSD;EPHA4;VPS18;ATP6V0E1;ANXA2;ATP6AP1;APLP2;HLA-B;HLA-C;OCRL;HLA-A;HLA-F;RHOD;SLC39A14;MR1;HLA-E;RUFY1;CLIP3;RAP2A;RAB31;RABEP1;SLC9A7;TMBIM1;RAB7B;UBA52;TLR4;RAB7A;CD274;TYRP1;NDRG1;EGFR;RHOBTB1;ASB15;RHOBTB2;APH1A;MICALL1;MVB12B;PACSIN2;CD14;PIP5K1C;APOB;ATP6V0E2;RPS27A;LDLR;RAB11FIP4;ATP9A;SNX6;…	0.006941	10.76	0.0009867	1.56
GO_CC	Endocytic Vesicle	GO:0030139	41	196	SCARB2;CAMK2B;CSF3;ITGB5;SH3KBP1;CAMK2A;DYSF;ECPAS;AMOT;RAB20;HYAL2;STAB1;CLTCL1;APOE;APOB;RPS27A;SCARF1;CAMK2G;RAB11FIP4;LYN;CD74;HLA-DRB5;NOS3;CAV1;WNT5A;OCRL;MPEG1;GNAO1;EHD2;RAB31;RABEP1;CTTN;SYT11;HCLS1;CD9;HYOU1;TNFRSF25;RAB7B;RIN2;UBA52;RAB7A	0.01083	11.42	0.001604	1.77
GO_CC	Endocytic Vesicle Membrane	GO:0030666	34	159	SCARB2;CAMK2B;CAMK2A;TYRP1;TCIRG1;EGFR;STAB1;APOE;APOB;ATP6V0E2;RPS27A;B2M;SCARF1;CAMK2G;LDLR;LYN;CD74;HLA-DRB5;ATP6V0E1;FZD5;NOS3;CAV1;WNT5A;HLA-B;HLA-C;CYBA;HLA-A;HLA-F;HLA-E;TAPBP;GNAO1;CD9;UBA52;RAB7A	0.004543	15.25	0.0005679	2.04
GO_CC	Catenin Complex	GO:0016342	8	28	CDH6;CDH5;CDH4;JUP;CDHR3;CDH13;DCHS1;CDH15	0.02344	21.82	0.004539	4.05
GO_CC	Vacuolar Lumen	GO:0005775	33	161	SCARB2;CSF3;ASAH1;GRN;SDC4;SDC3;MPO;SGSH;SDCBP;NEU4;GM2A;LAMP2;PSAP;APOB;GYG1;CTSD;ARSB;CTSA;ARSA;CD74;ANXA2;GCA;PRKCD;BGN;HSPG2;C6ORF120;UNC13D;DNAJC3;BCAN;FABP5;TPP1;HPSE;AGRN	0.01832	10.22	0.003457	1.8
GO_CC	Lysosome	GO:0005764	95	503	IFITM3;SCARB2;CSF3;IFITM1;TINAGL1;IFITM2;ARRB1;ECE1;TCIRG1;LITAF;MPO;SGSH;GM2A;HYAL2;LAMP2;ANXA6;PIP4K2A;SLC26A11;RNF152;GYG1;CD34;CTSD;SLC36A1;VPS18;ARSA;USP6;ATP6V0E1;ANXA2;MIOS;SLC30A2;PRKCD;BGN;PLAAT1;TFEB;PLAAT3;MYO7A;HLA-F;AP5B1;HSPG2;SLC39A14;TMEM150C;UNC13D;BCAN;RRAGA;MYL1;LARS1;TMBIM1;RAB7B;UBA52;PCYOX1;RAB7A;ASAH1;GRN;KCNE1;RAMP2;PDE1C;SDC4;SRC;UNC93B1;SDC3;CLN5;ACAN;NEU4;PSAP;SLC38A7;L…	0.006658	10.23	0.0009302	1.47
GO_CC	Intracellular Non-Membrane-Bounded Organelle	GO:0043232	217	1195	RPL4;JPT1;RPL5;RPL3;RPL34;ADARB1;SMC3;RPL9;RPL7;LIPE;RPS14;RPS6KA3;RPS19;RPL36AL;RPS18;CSPP1;ZC3H12A;RPL36;RPL35;PDK3;RPS11;RPS13;CDK5RAP2;ESCO1;LDOC1;ACSL3;THAP2;EML3;BIN1;MYL2;ZW10;AKAP9;RPL27;TWIST2;ABCB8;RPAP2;FXR1;RNF213;EPB41L1;RAD21;EPB41L3;NAA50;PLK3;NSUN5P1;JUP;RPL3L;RPS25;STAG1;RPS27;STAG2;STAG3;INTS4;SPATS2L;LDAF1;MAGED2;TOP2B;MRPS15;HIP1;ODF3L2;TUT4;MRPS12;SETD7;LPCAT1;PCLO;SH3PXD2A;C…	4.459e-05	18.19	3.388e-06	1.44
GO_CC	Tight Junction	GO:0070160	20	93	PATJ;USP53;TBCD;FRMD4B;F11R;SIPA1L3;YBX3;AMOT;MTDH;CYTH3;TJP1;CDH5;CLDN5;CHAF1B;VAPA;EPPK1;AMOTL1;BVES;EPHA2;JAM3	0.01501	13.46	0.002685	2.27
GO_CC	Cytoplasmic Vesicle Membrane	GO:0030659	74	389	SCARB2;SIGLEC9;RAB3A;ARHGAP1;DYSF;ARRB1;ECE1;SLC2A3;TCIRG1;ANTXR1;LGALS3;KIF13A;STAB1;CA4;KIF1B;CTSD;SCARF1;VPS18;ATP6V0E1;MME;CD93;ATP6AP1;APLP2;WNT5A;HLA-B;HLA-C;RHOD;RAB31;TMBIM1;PECAM1;SLC18B1;UBA52;TLR4;CD44;RAB7A;CAMK2B;TMED10;TYRP1;CAMK2A;ITPR1;HTT;ITPR3;IQGAP1;EGFR;RHOBTB1;ASB15;RHOBTB2;APH1A;ALDH3B1;MVB12B;PIP5K1C;CD14;RPS27A;APOB;ATP6V0E2;LDLR;CAMK2G;LYN;SLC12A2;CD74;HLA-DRB5;NOS3;CAV1;…	0.005026	11.58	0.0006406	1.57
GO_CC	Voltage-Gated Potassium Channel Complex	GO:0008076	16	73	KCNK6;KCNE1;KCNC1;KCNJ8;KCND3;LRRC38;KCNIP3;KCNAB2;LRRC52;KCNMB1;KCNS3;KCNQ3;KCNQ4;KCNQ5;KCNJ3;HCN1	0.006225	21	0.0008503	2.97
GO_CC	Early Endosome	GO:0005769	59	307	IFITM3;PLEKHF2;APP;ZFYVE9;DYSF;SNX13;LDLRAD4;RCSD1;EEA1;WDR91;KDR;B2M;EPHB1;EPHA4;MME;HLA-B;HLA-C;OCRL;HLA-A;HLA-F;AP3B2;SLC39A14;MR1;HLA-E;RUFY1;CLIP3;RAB31;RABEP1;MYL1;CD274;ASAH1;PARM1;HTT;ADRB1;SLC5A1;SNX33;EGFR;ECPAS;NEURL1B;TMEM127;MICALL1;CLTCL1;MVB12B;APOE;APOB;LDLR;PDLIM4;ATP9A;SNX6;TBC1D16;AOC3;OSBPL6;FZD5;CAV1;TPCN1;EHD2;CLCN5;MYO1B;SIGLEC1	0.01572	9.07	0.002851	1.55
GO_CC	Specific Granule	GO:0042581	32	159	CYFIP1;GHDC;PTPRJ;SLC2A3;SLC2A5;AGPAT2;CNN2;ALDH3B1;C3AR1;TIMP2;MLEC;STOM;QSOX1;STX3;B2M;CTSD;SPTAN1;CD93;JUP;ADAM10;CYBA;ANO6;KCNAB2;TMC6;TNFRSF1B;PTPRB;TSPAN14;SLPI;LRRC7;P2RX1;TMBIM1;HPSE	0.0127	11.73	0.002079	1.9
GO_CC	Endoplasmic Reticulum Membrane	GO:0005789	146	801	SCARB2;VKORC1L1;FAAH;PGAP1;AHCYL1;TUSC3;PLOD3;SLN;ZC3H12A;OSBP;SLC39A7;DGAT2;PCYT2;ACSL1;IRAG1;HLA-B;HLA-C;CDKAL1;CYBA;ACSL3;HLA-A;ALG11;HLA-F;MR1;KLHL41;PGF;HLA-E;ERN1;DPM1;SELENON;POR;SELENOS;ILVBL;UBA52;RTN2;NOTCH2;RTN3;NOTCH3;HACD1;NDRG4;TMED10;NOTCH1;RETSAT;SLC35D1;NOTCH4;ITPR1;ITPR3;MTDH;GRIN2A;MLEC;APOB;FDFT1;HLA-DRB5;ICMT;OSBPL6;SLC37A1;DMPK;WFS1;CAV1;FZD9;DHCR24;MACO1;CYP4F11;DNAJC16;PAF…	0.0001135	17.68	9.732e-06	1.53
GO_CC	Bicellular Tight Junction	GO:0005923	17	81	PATJ;USP53;TBCD;FRMD4B;F11R;YBX3;MTDH;CYTH3;TJP1;CDH5;CLDN5;CHAF1B;VAPA;EPPK1;AMOTL1;BVES;JAM3	0.03373	10.94	0.006944	2.2
GO_CC	Potassium Channel Complex	GO:0034705	17	81	KCNK6;KCNE1;KCNC1;KCNJ8;KCND3;LRRC38;KCNIP3;GRIK2;KCNAB2;LRRC52;KCNMB1;KCNS3;AKAP9;KCNQ3;KCNQ4;KCNQ5;KCNJ3	0.0127	15.8	0.002085	2.56
GO_CC	Secretory Granule Membrane	GO:0030667	53	279	SIGLEC9;RAB3A;LPCAT1;PTPRJ;SLC2A3;TCIRG1;SLC2A5;SERPINA5;LGALS3;STBD1;LAMP2;CA4;C3AR1;ABCC4;MME;CD93;SLC30A2;APLP2;HLA-B;HLA-C;ADAM10;ANO6;CYBA;TMC6;KCNAB2;TNFRSF1B;RAB31;TMBIM1;PECAM1;SLC18B1;CD44;RAB7A;TMED10;ITPR1;ITPR3;IQGAP1;AGPAT2;ALDH3B1;PSAP;MLEC;STOM;CD14;LHFPL2;SELP;RAB10;PTPRB;NFASC;TSPAN14;FABP5;STING1;VAPA;P2RX1;CD9	0.01212	10.19	0.001902	1.63
GO_CC	Golgi Membrane	GO:0000139	78	427	ARF3;SCARB2;GPSM1;ARRB1;LDLRAD4;HS6ST2;ZDHHC3;GALNT10;HID1;LFNG;NDST1;AP1G2;GNPTAB;HYAL2;B3GALT1;OSBP;CHP1;QSOX1;B2M;HRAS;HS3ST3B1;RHBDF1;ST6GAL1;COG5;COG4;GOLPH3L;HLA-B;HLA-C;HLA-A;HLA-F;RHOD;COPZ1;HLA-E;TAPBP;SLC9A7;GORASP1;B3GNT2;B4GALT5;NOTCH2;NAA60;NOTCH3;NOTCH1;TMED10;UNC93B1;NOTCH4;GCNT1;USO1;PDGFB;ATP2C1;FUT1;CYTH3;MAN2A2;CHSY1;MGAT5;ST3GAL4;ST8SIA5;ST3GAL6;B4GALNT1;ST8SIA6;MGAT1;NCAM1;CH…	0.009417	9.93	0.001362	1.5
GO_CC	Microtubule Cytoskeleton	GO:0015630	63	342	CLIC4;POLB;TUBA1C;RASSF1;TUBB6;NUDCD2;TUBA1A;CSPP1;DPYSL2;KIF13A;AKT1;CHP1;KIF21A;BMERB1;KIF1B;SOX9;SPTAN1;CDK5RAP2;NUDC;NAV1;KCNAB2;EML1;DNM1;EML3;NISCH;CDC42EP4;MAP1A;RELL1;ARHGEF2;KIFC3;GAPDH;KANK4;NEDD9;IQGAP1;SPATA5;NDRG1;NUAK1;BAG2;CLTCL1;TOGARAM1;TPPP;DISC1;MARK4;HOXC8;CLASP1;MARK1;CLASP2;LRRC25;RBM39;CENPV;SEPTIN1;CBX1;TBCD;SEPTIN9;KLF4;SEPTIN8;EHD2;TTLL3;FES;CDK2AP2;CCDC66;FGF13;MAP3K11	0.01483	9.1	0.002618	1.53
GO_CC	Dendrite	GO:0030425	50	270	EPHB6;KCNC1;HTR4;PPP1R9A;ELFN1;SLC8A1;PPP1R9B;HTR7;RACK1;SACS;KIF1B;EPHB1;ZNF385A;EPHA4;MME;ARHGEF15;RPS6;COBL;CPT1C;BIN1;RUFY3;MAP1A;RPL28;DBN1;PRKAA2;HTT;THY1;TRAK2;FXR1;PAK1;MAPK8;BAG2;MAP2;HRH2;P2RY1;APOE;MARK4;MARK3;MARK1;HOMER1;WFS1;PLK2;SORBS2;MYO1D;SLC6A6;SYT11;NEURL1;FGF13;CPEB4;HCN1	0.003044	14.4	0.0003582	1.81
GO_CC	Neuron Projection	GO:0043005	95	557	EPHB6;CYFIP1;APP;ROBO3;ROBO4;RAB3A;TENM3;NPY6R;KCNC1;AVIL;PARK7;HTR4;SLC6A1;PPP1R9A;ELFN1;MYPN;SLC8A1;PPP1R9B;HTR7;PCLO;BOC;RACK1;SACS;NEFM;KIF1B;NRCAM;EPHB1;ZNF385A;EPHA4;MME;ARHGEF15;RPS6;NPY1R;COBL;ANK2;CPT1C;RHOC;BIN1;MYOT;RGS9BP;PALLD;RUFY3;FEZ2;MAP1A;ALDH1A1;CDH13;TNFRSF25;RPL28;SHANK3;DBN1;ATF4;CAMK2B;RTN3;PRKAA2;CAMK2A;ADAM22;HTT;IQGAP1;PTGS1;TRAK2;FXR1;CHRND;PAK1;MAPK8;BAG2;MAP2;HRH2;P2R…	4.832e-05	22	3.79e-06	1.76
GO_CC	Nucleus	GO:0005634	720	4487	RB1;RPL4;RPL5;TES;RPL3;HNRNPU;SMC6;ADARB1;SMC3;GABPB1;PHB2;RPL9;RPL6;BACH2;DCAF6;RPL7;ALKBH3;SPIB;NYNRIN;PSMD8;ZMIZ1;SOX18;ZMIZ2;GPBP1;ZC3H12A;ADNP2;AKT1;PIP4K2B;JUNB;HOXA5;IER2;GAMT;DDX17;PRKAB2;MBNL1;RBFOX2;CSNK2A1;PRKCD;RPL22;MRTFB;RFX3;LDOC1;EML3;BIN1;DDIT3;HOXB4;HOXB3;PRKD2;RPL27;MAML3;UBA52;CGGBP1;TSPYL4;ATF4;EXD2;GATA6;CDCA7;XPA;AGAP2;WDR62;GATA3;IQGAP1;PRDM11;GATA2;RNPC3;PRDM10;MTDH;LDHA;…	2.118e-11	39.39	6.229e-13	1.4
GO_CC	Intracellular Membrane-Bounded Organelle	GO:0043231	824	5175	ZFYVE9;ITSN1;ALKBH3;SPIB;PSMD8;GPBP1;ZC3H12A;AKT1;PRKAB2;RBFOX2;CSNK2A1;MRTFB;RFX3;LDOC1;EML3;RUFY1;DDIT3;CGGBP1;ATF4;EXD2;GATA6;CDCA7;AGAP2;SLCO5A1;SLC5A1;GATA3;IQGAP1;GATA2;LYN;JUP;LARP6;FLI1;H1-2;EIF5;PKIA;FAT1;PKIG;RPLP0;LITAF;HOXC10;MYPN;OSBPL10;TUBA1C;CHAF1B;MED14;TUBA1A;HEY1;TSPO;DUSP5;MYOF;SIRT7;MED28;MMP14;GPRC5B;PSMA4;BDH1;RAPGEF5;PPARA;CRYAB;ZNF232;SYNPO2;CIPC;RPS27L;HTT;EGFR;FSTL3;PTG…	2.609e-12	42.29	7.034e-14	1.4

## Sheet: 2B
Category	Term	TermID	Size	TotalGO	Genes	Adjusted.P.value	Combined.Score	P.value	Odds.Ratio	Uniqueness	Dispensability
GO_BP	Cytoplasmic Translation	GO:0002181	71	93	EIF4A2;RPL4;RPL5;RPL3;RPL32;RPL31;RPL34;RPLP1;MRPS12;RPLP0;RPL10A;RPL8;RPL9;RPL6;RPL7;RPS15;RPS4X;RPL7A;RPS14;RPS16;RPL18A;RPS19;RPL36AL;RPS18;RACK1;RPL36;RPL35;RPLP2;RPL38;RPL37;RPS11;RPL39;RPS13;RPL21;RPS7;RPS8;RPS5;RPL22;RPS6;RPL13A;RPS3A;RPSA;RPL37A;RPL24;RPL27;RPL29;RPL28;UBA52;RPL10;RPL12;RPS15A;RPL14;RPS3;RPL13;RPL15;RPS2;RPL18;RPS27A;ZC3H15;RPL19;RWDD1;RPL41;RPL23A;RPS26;RPS25;RPS28;RPS27…	9.774e-36	1628.08	2.079e-39	18.28	0.980581	0
GO_CC	Focal Adhesion	GO:0005925	156	387	RPL4;SCARB2;CYFIP1;NCKAP1;RPL5;RPL3;TES;RPL31;CD81;AVIL;TNC;RPL8;RPL10A;RPL9;PVR;RPL6;DCAF6;RPL7;ICAM1;ACTG1;RPS15;RPS14;RPS16;RPS19;RPS18;CFL1;CAPN5;CHP1;RPL38;RPS11;B2M;TNS3;RPS13;TNS2;TNS1;TGM2;PDGFRB;TLE2;RPS7;TPM4;ACTN3;RPS8;RPS5;ACTN1;RPL22;AFAP1;ADAM10;LMO7;ACTN4;HSPG2;RPL27;TLN2;EZR;PFN1;TLN1;PHLDB2;EPHA2;FBLIM1;CD99L2;IQGAP1;THY1;CORO1B;SLC9A1;CNN3;SLC9A3R2;CNN2;CNN1;TSPAN9;PRKAR2A;G3BP1…	7.17e-33	325.78	2.919e-35	4.1	0.825308	0
GO_CC	Large Ribosomal Subunit	GO:0015934	41	52	RPL4;RPL5;RPL3;RPL32;RPL31;RPL34;RPLP1;RPL12;RPLP0;RPL10A;RPL8;RPL9;RPL6;RPL7;RPL7A;RPL18A;RPL36AL;RPL36;RPL14;RPL35;RPLP2;RPL13;RPL38;RPL37;RPL15;RPL18;RPL39;RPL19;RPL41;RPL21;RPL22;RPL13A;RPL23A;RPL3L;RPL27A;RPL37A;RPL24;RPL27;RPL29;RPL28;UBA52	3.521e-24	1687.92	3.452e-26	28.79	0.676147	3.649e-05
GO_BP	Macromolecule Biosynthetic Process	GO:0009059	85	183	RPL4;RPL5;HBS1L;MRPS15;RPL3;RPL32;RPL31;RPL34;RPLP1;MRPS12;RPLP0;RPL10A;RPL8;RPL9;RPL6;RPL7;EEF1B2;RPS15;MRPL41;RPS4X;RPS14;MRPL3;RPL7A;RPS16;EEF2K;RPL18A;RPS19;RPL36AL;RPS18;RPL36;RPL35;RPLP2;RPL38;RPL37;RPS11;RPL39;RPS13;RPL21;RPS7;RPS8;RPS5;PABPC4;RPL22;RPS6;RPL13A;RPSA;RPS3A;MRPL51;EEF1A2;RPL37A;RPL24;RPL27;RPL29;RPL28;B4GALT5;RPL10;RPL12;GCNT1;RRBP1;GSPT1;RPS15A;ST3GAL4;RPL14;RPS3;RPL13;APOE…	2.355e-22	309.38	1.503e-25	5.41	0.985872	0.260716
GO_CC	Cytoskeleton	GO:0005856	164	599	RIPOR2;WIPF1;AVIL;FHOD1;IPP;IFIT5;MYLK3;MYLK;ACTG1;TUBB6;RASSF1;OPHN1;BASP1;ARHGDIA;ZC3H12A;CFL1;ARHGDIB;AKT1;CHP1;SOX9;MYOZ1;MYOZ2;CDK5RAP2;TPM4;TPM3;SWAP70;TPM1;MYO7B;AFAP1;ACTN4;MYO7A;EML1;KLHL41;EML3;NISCH;BIN1;MYL2;AKAP9;FSCN1;ODF3B;TAGLN2;RELL1;TLN2;EZR;PHLDB2;KANK4;KANK3;EXD2;CD274;NOTCH3;GYPC;IQGAP1;KALRN;NDRG1;CNN3;CNN2;CNN1;SDCBP;NUAK1;EPB41L1;CALD1;EPB41L3;STK38L;VILL;MARK4;HOXC8;MARK1…	2.254e-20	135.13	2.762e-22	2.72	0.721885	0.482914
GO_CC	Actin Cytoskeleton	GO:0015629	105	327	WIPF1;AVIL;IFIT5;IPP;MYLK3;MYLK;ACTG1;AMOT;OPHN1;CFL1;COTL1;PLS3;MYOZ1;MYOZ2;TMOD1;ACTN3;TPM4;TPM3;ACTN1;SWAP70;TPM1;MYO7B;AFAP1;ACTN4;MYO7A;CLDN5;BIN1;MYL2;FSCN1;MYADM;TAGLN2;TLN2;EZR;CD274;NOTCH3;TWF2;IQGAP1;KALRN;CORO1B;CNN3;CNN2;CNN1;CALD1;STK38L;VILL;GAS2L1;VASP;ARPC5;CORO2B;AIF1L;DIAPH2;ARPC2;CLIC5;CLIC4;FLT1;LSP1;RCSD1;PPP1R9A;ARHGAP6;TRIOBP;LMOD2;PPP1R9B;LASP1;SH3PXD2A;PSTPIP2;SPTAN1;ACTR…	8.762e-17	130.28	1.718e-18	3.18	0.735484	0.406088
GO_BP	Muscle Contraction	GO:0006936	48	94	RYR1;MYLK2;RYR2;OXTR;MYL6B;MYOM2;SLC8A1;CACNA1H;CLCN1;LMOD2;MYLK;TTN;CKMT2;CHRND;EDNRA;SGCA;SCN7A;MYH11;NOS1;CACNA1S;GAMT;TMOD1;DTNA;TPM4;TMOD4;TPM3;KCNJ12;TMOD3;MYOF;TPM1;KLHL41;TRDN;GNAO1;MYH1;MYH2;MYL6;MYH3;ASPH;MYL1;MYOT;CASQ2;ALDOA;MYH4;UTRN;CRYAB;MYH6;SNTB1;MYH7	7.559e-15	272.27	8.04e-18	6.92	0.875417	0
GO_BP	Regulation Of Cell Migration	GO:0030334	121	434	IFITM1;RIPOR1;CSF1;PLXND1;SERPINE1;TNC;ADARB1;LDLRAD4;MYLK;ACTG1;AMOT;CDH5;FGF9;KDR;AKT1;TMSB10;ACVR1;PDGFRB;EPHA4;LIMCH1;SEMA6D;APLP2;TPM1;ADAM10;ACTN4;CLDN5;TIAM1;SFRP1;ADAM15;RUFY3;SPATA13;MYADM;CBLL1;EPHA2;CSF1R;NOTCH1;PDGFB;CHRD;TWIST2;PIK3R3;STC1;THY1;FOXO3;SDCBP;PODXL;PLXNA2;PLXNA4;ARSB;SCAI;CCR1;JAG1;TGFB1;CAV1;DAB2;SNAI2;PLXNB2;PLXNB1;AMOTL1;OGT;PTPRU;CLIC4;ROBO4;FLT1;LDB1;PTPRJ;VSIR;SYN…	2.462e-14	104.48	3.143e-17	2.75	0.763795	0
GO_BP	Gene Expression	GO:0010467	98	296	RPL4;RPL5;NUP107;RPL3;RPL32;RPL31;RPL34;HNRNPU;ADARB1;RPL8;RPL10A;RPL9;RPL6;RPL7;RPS15;RPS14;RPS16;RPL18A;RPS19;RPL36AL;RPS18;RPL36;RPL35;RPL38;RPL37;RPS11;RPL39;RPS13;TGM2;DDX17;RPL21;RPS7;RPS8;RPS5;RPL22;RPS6;RPSA;EEF1A2;RPL24;RPL27;RPL29;RPL28;GSPT1;ATXN1;RPL41;RBPMS;RPL3L;RPS26;RPS25;RPS28;RPS27;COPS5;PRPH2;RPL27A;RPS20;RPS21;RPS24;HBS1L;MRPS15;RPLP1;CELF2;MRPS12;RPLP0;ADAR;BICD1;MRPL41;RPS4X…	9.624e-14	111.84	1.433e-16	3.07	0.992283	0.28055
GO_CC	Intracellular Membrane-Bounded Organelle	GO:0043231	824	5175	ZFYVE9;ITSN1;ALKBH3;SPIB;PSMD8;GPBP1;ZC3H12A;AKT1;PRKAB2;RBFOX2;CSNK2A1;MRTFB;RFX3;LDOC1;EML3;RUFY1;DDIT3;CGGBP1;ATF4;EXD2;GATA6;CDCA7;AGAP2;SLCO5A1;SLC5A1;GATA3;IQGAP1;GATA2;LYN;JUP;LARP6;FLI1;H1-2;EIF5;PKIA;FAT1;PKIG;RPLP0;LITAF;HOXC10;MYPN;OSBPL10;TUBA1C;CHAF1B;MED14;TUBA1A;HEY1;TSPO;DUSP5;MYOF;SIRT7;MED28;MMP14;GPRC5B;PSMA4;BDH1;RAPGEF5;PPARA;CRYAB;ZNF232;SYNPO2;CIPC;RPS27L;HTT;EGFR;FSTL3;PTG…	2.609e-12	42.29	7.034e-14	1.4	0.698392	0.454436
GO_BP	Actomyosin Structure Organization	GO:0031032	39	77	ITGB5;SRC;CUL3;ARRB1;TNFAIP1;F11R;MYLK3;MYOM2;MYPN;LMOD2;TTN;PDLIM1;FAM171A1;CSRP1;EPB41L1;EPB41L3;CAPN3;MYH11;MYOZ1;MYOZ2;MYH10;TMOD1;MYH7B;TMOD4;TMOD3;TPM1;CDC42BPB;SORBS1;KLHL41;TJP1;MYH3;TNNT1;TNNT3;ZYX;MYH9;CASQ1;MYL9;MYH6;MYH7	7.495e-11	180.31	1.275e-13	6.07	0.936925	0.00652586
GO_CC	Collagen-Containing Extracellular Matrix	GO:0062023	88	373	COL18A1;TINAGL1;TGFB1I1;SERPINE1;TNC;CLEC14A;PCSK6;LOXL1;ICAM1;SERPINA5;LOXL2;COMP;LGALS3;EFEMP2;LGALS1;ADAMTSL4;ADAMTS1;ANXA6;TIMP2;TIMP3;CCN2;LGALS9;CTSD;TGM2;EGFL7;ANXA2;MYOC;VWF;MMP2;WNT5A;BGN;SERPINB9;HSPG2;SERPINB8;SFRP1;SLPI;COL4A2;COL4A1;COL4A4;PXDN;MMRN2;COL8A2;S100A6;COL21A1;VWA1;CDH13;S100A4;COL6A6;MXRA7;ANGPTL4;C1QA;CSTB;LAMA5;TNXB;SDC3;PDGFB;LTBP4;AEBP1;NID1;THBS2;THBS1;THSD4;ACAN;CL…	2.104e-09	56.63	7.734e-11	2.43	0.935476	3.824e-05
GO_CC	Sarcoplasmic Reticulum	GO:0016529	25	45	RTN2;RYR1;RYR2;MRLN;ATP2A3;ITPR1;ATP2A2;ATP2A1;ITPR3;JPH1;THBS1;SYNE2;SLN;CMYA5;FSD2;NOS1;STRIT1;DMPK;S100A1;KLHL41;TRDN;FKBP1A;JSRP1;CASQ2;CASQ1	3.3e-09	176.71	1.294e-10	7.76	0.728763	0.141871
GO_CC	Polysomal Ribosome	GO:0042788	19	28	RPL41;RPL32;RPL31;RPL10A;RPL8;RPL6;RPS26;RPL7A;RPS28;RPL18A;RPL36AL;RPL36;EIF3H;RPL24;RPL38;RPL18;RPL39;RPS21;RPL19	4.527e-09	296.8	1.886e-10	13.26	0.768604	0.430437
GO_BP	Regulation Of Cell Population Proliferation	GO:0042127	157	766	APP;CSF3;IFITM1;TES;ATP8A2;CSF1;CD81;IRS2;ADARB1;ETS1;IFIT3;FGF9;NAMPT;KDR;AKT1;SOX9;JUNB;TNS2;PDGFRB;EPHA4;RBFOX2;CSNK2A1;RPS6;ADAM10;LDOC1;PGF;KLHL41;CLDN5;TIAM1;SFRP1;RAF1;CSF1R;NOTCH1;SHC1;CUL3;NPR3;CDCA7;PDGFB;GATA3;ZFP36L1;SDCBP;NUAK1;ADGRG1;GRK5;TMEM127;SMYD2;IGFBP7;S100A11;ZBTB7C;LYN;STAT5B;JAG1;NIBAN2;SMAD3;TGFB1;JUP;TGFB3;IGF2;IFNLR1;SMAD6;MLXIPL;CNOT7;RGCC;NR4A3;BCL6;FES;ID2;ACER3;BCL2…	4.828e-09	48.86	1.335e-11	1.95	0.804011	0.199331
GO_BP	Regulation Of Transcription By RNA Polymerase II	GO:0006357	337	2028	RB1;APP;HNRNPU;JMJD1C;IKZF2;GABPB1;BACH2;DCAF6;SPIB;RPS14;RPS6KA3;RPS6KA5;ZMIZ1;SOX18;ZMIZ2;ZC3H12A;NAMPT;ZNF844;SOX8;SOX9;MYOZ1;SOX6;JUNB;ZNF169;MYOZ2;TP63;HOXA5;IER2;DDX17;ACVR1;MRTFB;RFX3;ARGFX;ZSCAN20;IFI27;BIN1;DDIT3;HOXB4;HOXB3;TRIB3;PRKD2;HOXB2;MAML3;EZR;ZFPM2;CGGBP1;ATF4;ZNF274;MAGED1;GATA6;TWIST2;MYNN;GATA3;GATA2;ZNF25;PRDM10;MED12L;MTDH;HELZ2;PPP3R1;RAD21;PRDM16;ZSCAN12;HIVEP3;TP53BP1;H…	1.437e-08	36.88	4.279e-11	1.54	0.749424	0.253256
GO_BP	Regulation Of Heart Contraction	GO:0008016	28	69	RYR2;CELF2;ATP2A3;ATP2A2;ATP2A1;ATP1A2;CACNA1C;SLC8A1;CACNA1H;TMEM65;GJA5;NOS1;CAV3;DMPK;S100A1;KCNJ12;PDE4D;TPM1;ATP2B4;ANK2;ATP2B2;APLN;TBX2;P2RX4;RNF207;CALM1;CALM2;MYH6	2.129e-07	122.38	6.792e-10	5.8	0.762685	0.157917
GO_BP	Positive Regulation Of Cellular Process	GO:0048522	122	594	CSF3;CSF1;CD81;IRS2;RPS6KA3;FGF9;CSPP1;NAMPT;KDR;AKT1;CCN2;SOX9;TGM2;PDGFRB;EPHA4;CSNK2A1;SLC30A2;RPS6;TPM1;ADAM10;PGF;CLDN5;TIAM1;SFRP1;MYL1;MAP1A;PRKD2;HDGFL2;CSF1R;NOTCH1;SHC1;CUL3;PDGFB;CHRD;NID1;ZFP36L1;SDCBP;ADGRG1;GRK5;TPPP;MARK4;LYN;EGR2;TGFB1;PHF10;TGFB3;CAV1;NRDC;IGF2;SLC6A6;MLXIPL;CNOT7;ACER3;BCL2;FGFR1;RYR2;PTPRJ;TCIRG1;GLI1;HOXC10;CX3CL1;RPS4X;PPP3CA;C1QTNF8;PPP1R13L;TIMP1;TNPO1;TEAD…	3.063e-07	40.74	1.108e-09	1.98	0.641504	0.313409
GO_BP	Regulation Of Cell Adhesion	GO:0030155	45	144	RIPOR2;TNXB;PLXND1;SRC;PDE3B;TNC;CHRD;ADAM22;PTPRJ;PRKX;NID1;FUT1;DLL1;PPP3CA;ADGRG1;NUAK1;PODXL;PLXNA2;DACT2;RSU1;STX3;TNPO1;PLXNA4;TGM2;LYN;EPHA4;SEMA4D;LAMB2;TPM1;ADAM10;GPR4;LAMB1;RHOD;VEGFA;FES;MYADM;PLXNB2;CDH13;PRKD2;PLXNB1;TGFBI;P4HB;CBLL1;SIPA1;EPHA2	3.966e-07	69.21	1.518e-09	3.41	0.813625	0.187763
GO_BP	Negative Regulation Of Cellular Process	GO:0048523	115	537	RB1;APP;RIPOR2;IFITM1;TES;ATP8A2;PLXND1;ADARB1;PARK7;ETS1;IFIT3;CCN3;CCN2;TNS2;EPHA4;APLP2;ADAM10;LDOC1;SFRP1;ADAM15;MYL2;TXNIP;RAF1;CBLL1;NOTCH1;NPR1;NOTCH4;GATA3;PRDM11;ADGRG1;BRINP1;PODXL;TMEM127;PLXNA2;SMYD2;IGFBP7;S100A11;PLXNA4;ZBTB7C;BARD1;LYN;SMAD4;NIBAN2;SMAD3;TGFB1;WFS1;TGFB3;IFNLR1;SMAD6;BMP7;ESR2;CNOT7;RGCC;BCL6;PLXNB2;PLXNB1;TGFBI;COL18A1;PTPRU;RARG;PPP1R13B;TGFB1I1;PDE3B;WFDC1;PTPRJ…	7.434e-07	38.53	3.321e-09	1.97	0.681866	0.319549
GO_BP	Cellular Response To Growth Factor Stimulus	GO:0071363	48	155	FOXC1;RAMP2;NOTCH1;FLT1;SHC1;HDAC1;PDGFB;TWF2;NDNF;IQGAP1;NR3C1;CORO1B;ZFP36L2;EGFR;ZFP36L1;DLL4;CLEC3B;HJV;HYAL2;KDR;RACK1;AKT1;SOX9;PLCG1;NOS1;SOX6;ACVR1;STAT5B;SMAD4;EGR3;SMAD3;TGFB1;APLP2;NTRK3;WNT5A;SMAD9;KLF4;BMP7;ACVR2B;VEGFA;ERN1;SLC4A7;SFRP1;RPS6KB1;SNAI2;PRKD2;BMPR1B;CD44	9.701e-07	59.28	4.746e-09	3.09	0.9244	0
GO_BP	Supramolecular Fiber Organization	GO:0097435	69	316	APP;COL18A1;HIP1;SH3KBP1;AVIL;PLOD3;PPP1R9A;LOXL1;LOXL2;LMOD2;PPP1R9B;EFEMP2;ZNF207;CAPN3;CHP1;MYOZ1;B2M;NCKAP5;TMOD1;TPM4;TMOD4;TPM3;ACTN1;TMOD3;TPM1;MYO7B;MYO7A;SERPINB8;KLHL41;SHROOM4;TRDN;CLIP3;CLIP2;RUFY3;PXDN;ELMO1;HCLS1;TAGLN2;EVL;ARHGEF2;ALDOA;MYL9;DBN1;MYH6;TNXB;CORO1B;THSD4;CNN3;CNN2;CNN1;ADAMTS14;SERPINH1;MYH11;TPPP;HNRNPA1;PLK3;MARCKSL1;GSN;USP9X;NCKAP5L;FKBP1A;MYO1D;MYO1B;MYO1C;FAT1;…	1.956e-06	43.58	1.234e-08	2.39	0.951252	0.335232
GO_BP	Inorganic Cation Transmembrane Transport	GO:0098662	61	284	KCNK6;KCNC1;LRRC38;ATP2A3;SLC40A1;ATP2A2;ATP2A1;TCIRG1;SLC6A1;PKD2;SLC4A4;SLC8A1;SLC39A7;SLC12A7;SLC36A1;ATP6V0E1;SCARA5;ATP6AP1;SLC6A16;SLC30A2;ATP1B4;ANO6;CACNA2D4;ATP1B1;SLC39A14;CACNB1;SLC9A7;KCNQ3;KCNQ4;KCNQ5;SCN4B;KCNE1;SLC24A3;CACNA1A;SLC41A1;ABCB8;ATP1A2;CACNA1C;ATP1A1;ATP2C1;CACNA1H;LRRC52;SLC9A1;KCNN2;KCNN3;CACNA1S;CACNG1;ATP6V0E2;ATP6V1F;SLC12A2;SLC12A4;KCNJ8;TRPV2;ATP2B4;FKBP1A;SLC6A6…	3.547e-06	43.83	2.415e-08	2.5	0.958003	0.00931815
GO_BP	Regulation Of Intracellular Signal Transduction	GO:1902531	76	297	RPL5;TRIO;DYRK2;ITSN1;FAM13A;ARHGAP1;ARHGAP6;ARHGAP35;PREX1;SPRED1;RASSF2;LBH;TMSB4X;MCF2L;KDR;WWC3;AKT1;CAPN3;CMKLR1;PLEKHG3;PLEKHG4;PLEKHG1;MYOC;ARHGEF15;VWF;SWAP70;ARHGEF17;WNT5A;ARAP1;RHOD;MLF1;BCR;TIAM1;ARHGEF9;TRAF4;TRAF3;SPATA13;TRAF5;ARHGEF4;PRKD2;ARHGEF1;TNFRSF25;ARHGEF2;UBE2V1;EZR;SGK1;NGEF;CSF1R;PHLPP1;ARHGEF25;PRDM11;ARHGAP15;KALRN;EGFR;STYXL1;NUAK1;PAK1;TMEM127;SMYD2;GPAT3;PIP5K1C;GB…	3.944e-06	38.72	2.768e-08	2.23	0.698711	0.26885
GO_CC	Myosin Filament	GO:0032982	11	15	MYH7B;MYH1;MYH2;MYH3;MYH15;MYH9;MYH11;MYH4;MYH10;MYH6;MYH7	4.885e-06	311.32	2.394e-07	20.42	0.93603	2.704e-05
GO_CC	Actin-Based Cell Projection	GO:0098858	28	84	RIPOR2;CLIC4;ICAM2;TWF2;DNALI1;PPP1R9B;PODXL;HYAL2;PDPN;DMD;JAM3;AOC3;TGFB1;MYO7B;MSN;MYO7A;ACTA2;MYO1D;KITLG;MYO1B;MYO1C;RUFY3;SPATA13;FSCN1;EZR;UTRN;FGF13;CD44	4.885e-06	59.78	2.298e-07	3.91	0.922851	3.664e-05
GO_BP	Regulation Of Apoptotic Process	GO:0042981	139	705	MTCH1;PARK7;PHB2;MPO;IFIT3;COMP;RPS6KA3;LGALS2;LGALS1;RASSF2;ARHGDIA;CFL1;PIM1;ARL6IP5;KDR;AKT1;CAPN3;PIM3;SOX8;SOX9;HOXA5;TGM2;ACTN3;ACTN1;RPS6;WNT5A;ACTN4;CLIP3;SFRP1;BIN1;YME1L1;ALPK2;RAF1;ATF4;NOTCH2;SHC1;MAGED1;GLO1;GATA6;FOXO3;HIGD1A;FOXO1;MTDH;CALHM2;GRK5;EP400;BARD1;PLK3;EGR1;EGR3;NIBAN2;GADD45B;WFS1;TGFB3;PLK2;FZD9;DHCR24;TNFRSF10A;SMAD6;TNFRSF10D;GADD45G;MLLT11;DAB2;COPS5;BCL6;BCL2;MAP3…	4.958e-06	30.13	3.586e-08	1.76	0.7689	0.261671
GO_CC	Muscle Myosin Complex	GO:0005859	10	14	MYH2;MYH3;MYL1;MYL3;MYL6B;MYH11;MYH4;MYL9;MYH6;MYH7	6.454e-06	415.31	3.322e-07	27.84	0.759239	0.406372
GO_BP	Monoatomic Cation Transmembrane Transport	GO:0098655	60	281	KCNK6;KCNC1;LRRC38;ATP2A3;SLC40A1;ATP2A2;ATP2A1;TCIRG1;SLC6A1;PKD2;SLC4A4;SLC8A1;CNGA1;SLC39A7;SLC12A7;SLC36A1;ATP6V0E1;SCARA5;ATP6AP1;SLC6A16;SLC30A2;ANO6;CACNA2D4;ATP1B1;SLC39A14;CACNB1;SLC9A7;KCNQ3;KCNQ4;KCNQ5;SCN4B;KCNE1;SLC24A3;CACNA1A;SLC41A1;ABCB8;ATP1A2;CACNA1C;ATP1A1;ATP2C1;LRRC52;SLC9A1;GRIN2A;KCNN2;KCNN3;CACNA1S;CACNG1;ATP6V0E2;ATP6V1F;SLC12A2;SLC12A4;KCNJ8;TRPV2;ATP2B4;FKBP1A;SLC6A6;P…	7.112e-06	40.53	6.079e-08	2.44	0.953478	0.473668
GO_CC	Platelet Alpha Granule	GO:0031091	29	89	TOR4A;APP;STXBP1;SERPINE1;PDGFB;THBS2;THBS1;SERPINA5;TMSB4X;QSOX1;TIMP1;A2M;LEFTY2;TGFB1;VWF;TGFB3;ACTN1;APLP2;IGF2;VEGFB;ACTN4;LHFPL2;F5;VEGFA;SELP;PECAM1;CD9;MAGED2;ALDOA	1.278e-05	49.97	6.89e-07	3.52	0.69388	0.312751
GO_BP	Heart Development	GO:0007507	46	171	POPDC3;NDRG4;FOXC1;RAMP2;NOTCH1;PDGFB;ECE1;LDB3;CACNA1C;PKD2;PCSK5;CRIP1;PDLIM1;SCUBE1;SGCD;PDLIM2;SOX18;FLRT3;GJA5;SOX9;NDUFV2;BVES;PDLIM4;EPHB4;PDLIM7;MYOCD;TGFB1;HEG1;NTRK3;CACYBP;TBX5;BMP7;TBX3;APLN;TBX2;VEGFA;FKBP1A;MYL2;ID2;ALPK3;ALPK2;ZFPM2;MEGF8;MYH6;FBN1;MYH7	1.521e-05	43.03	1.52e-07	2.74	0.785325	0.487384
GO_CC	Vesicle	GO:0031982	58	235	RIPOR1;RAB3A;CD81;IFT172;ITSN1;ECE1;LFNG;TUBA1C;EFEMP2;BASP1;CFL1;AKT1;NOS1;CLIC1;SPTAN1;ANXA2;APLP2;MYO7B;MYO7A;ATP1B1;AP3B2;YWHAZ;F5;DNAJC3;MYL6;BIN1;TAGLN2;ARHGEF2;EZR;UBA52;GAPDH;TYRP1;ATP1A2;SLC5A1;ATP1A1;EGFR;GNAI2;SDCBP;OLFML3;ALDH3B1;MVB12B;STOM;MGAT1;APOE;RPS27A;GBP1;DYNC1I1;SLC12A2;NOS3;MSN;MYO1D;MYO1B;MYO1C;VAPA;SYT11;CD9;CALM1;CALM2	1.881e-05	30.63	1.06e-06	2.23	0.772003	0.19756
GO_CC	Bounding Membrane Of Organelle	GO:0098588	155	819	SCARB2;RAB3A;LDLRAD4;ANTXR1;ZDHHC3;HS6ST2;GALNT10;NDST1;LGALS3;SLN;GNPTAB;OSBP;CHP1;B2M;VPS18;ST6GAL1;ATP6V0E1;CD93;COG5;COG4;APLP2;WNT5A;GOLPH3L;IRAG1;HLA-B;HLA-C;HLA-A;HLA-F;KLHL41;HLA-E;RAB31;SLC9A7;UBA52;NOTCH2;NAA60;NOTCH3;TMED10;NOTCH1;NOTCH4;PDGFB;ITPR1;ITPR3;IQGAP1;FUT1;RHOBTB1;RHOBTB2;APH1A;MAN2A2;ALDH3B1;ST3GAL4;ST8SIA5;B4GALNT1;ST8SIA6;ST3GAL6;PIP5K1C;CD14;CHST14;APOB;ST3GAL1;ST3GAL2;S…	2.469e-05	21.16	1.49e-06	1.58	0.67256	0.303969
GO_CC	Endoplasmic Reticulum Lumen	GO:0005788	62	284	APP;COL18A1;CSF1;TNC;PRSS23;ADAMTS5;LGALS1;ADAMTSL4;TSPO;QSOX1;TIMP1;B2M;CHGB;ARSA;IGFBP4;APLP2;WNT5A;SHISA5;ADAM10;SUMF2;F5;TRDN;DNAJC3;SELENOM;COL4A2;COL4A1;COL4A4;EOGT;COL8A2;MXRA8;MZB1;CASQ2;SPARCL1;COL21A1;VWA1;CASQ1;TOR4A;H6PD;PDGFB;FSTL1;THBS1;FSTL3;STC2;SERPINH1;IGFBP7;APOE;APOB;ARSB;COL28A1;BDNF;WFS1;LAMB2;COL22A1;ERAP1;LAMB1;RCAN1;TSPAN14;P4HA2;HYOU1;NOTUM;P4HB;FBN1	3.071e-05	27.61	2.032e-06	2.11	0.713859	0.494355
GO_CC	Membrane Raft	GO:0045121	44	169	APP;SELPLG;SRC;THY1;ATP1A1;CBL;DLL1;EGFR;SLC9A1;SDCBP;PRKAR2A;HYAL2;PDPN;KDR;PGK1;SERPINH1;STOM;DMD;CD14;NOS1;CTSD;S100A10;LYN;FYB2;CAV3;ANXA2;MME;CAV2;CAV1;RFTN1;ATP2B4;TNFRSF10A;GAB2;SORBS1;TNFRSF1B;SULF1;CLIP3;LAT2;MYO1C;MYL1;MYADM;TPP1;LCP2;EZR	3.669e-05	31.65	2.608e-06	2.46	0.984106	3.798e-05
GO_BP	Cellular Response To Hypoxia	GO:0071456	26	72	NOTCH1;HP1BP3;GATA6;RORA;AK4;NDNF;NDRG1;ZFP36L1;NPEPPS;LMNA;PGK1;EGLN1;PLK3;EGLN3;TIGAR;TGFB1;BMP7;HIPK2;VEGFA;SFRP1;CPEB1;PINK1;RGCC;HYOU1;P4HB;NOP53	4.805e-05	56.32	5.838e-07	3.92	0.926137	0.20588
GO_CC	Basolateral Plasma Membrane	GO:0016323	41	171	SLC23A2;SLC22A3;NDRG4;SLC47A1;CD81;SLC43A3;PDGFB;SLC40A1;AQP7;SLC41A1;NEDD9;ATP1A1;SLC4A4;SLC7A1;EGFR;CA4;PDPN;SLC16A7;LDLR;SLC19A1;ABCC3;SLC14A1;ABCC4;SLC38A1;ABCC1;CADM1;ANXA2;SLC10A1;SLC16A12;ANK2;SLC16A10;SLC39A14;MYO1D;SLC4A7;TJP1;SLC6A6;MYL1;ALPK2;EZR;CD44;SLC29A2	5.452e-05	30.74	4.409e-06	2.49	0.940023	0.216124
GO_BP	Regulation Of Peptidyl-Serine Phosphorylation	GO:0033135	31	93	BCAR3;APP;CSF3;PARK7;EGFR;PAK1;RASSF2;NTF3;RACK1;INPP5J;AKT1;DMD;NOS1;NCK1;DMTN;TGFB1;BDNF;PDE4D;CAV1;NTRK3;SH2D3C;ATP2B4;VEGFA;MLXIPL;PINK1;CNKSR3;HCLS1;PRKD2;GPD1L;RAF1;CD44	5.527e-05	47.19	7.055e-07	3.33	0.778775	0.292687
GO_CC	Sarcolemma	GO:0042383	21	52	RYR1;RYR2;POPDC3;SYNM;MLIP;CAV3;CAV2;CAV1;DYSF;ANK2;ATP1A1;SLC2A5;ATP1B1;SLC8A1;SGCD;SGCB;DMD;NOS1;CACNG1;SYNC;BVES	6.014e-05	49.3	5.011e-06	4.04	0.93982	0.216986
GO_BP	Organic Substance Transport	GO:0071702	46	201	RYR1;CATSPER1;SLC23A2;SLC22A3;RYR2;RAMP2;SLC22A5;SLC47A1;CAMK2A;ITPR1;ATP2A3;AQP7;ATP2A1;SNX33;PKD2;ATP2C1;CACNG6;SLN;GM2A;SLCO2B1;PDPN;ARL6IP5;CACNA1S;TNPO1;PLTP;RILP;SLC19A1;CCR1;ABCC1;ABCA5;ARRDC2;CAV1;SPNS2;ATP2B2;LRP1B;DISP1;RUFY1;CACNB3;SLCO2A1;RCAN3;TXNIP;MYH9;RAMP1;TPT1;RAB7A;SLC29A2	9.945e-05	33.38	1.396e-06	2.48	0.967557	0.472042
GO_BP	Regulation Of Release Of Sequestered Calcium Ion Into Cytosol By Sarcoplasmic Reticulum	GO:0010880	13	22	RYR2;GSTO1;PDE4D;ANK2;ATP1A2;CACNA1C;SLC8A1;TRDN;CASQ2;DMD;CASQ1;CALM1;CALM2	9.981e-05	121.75	1.444e-06	9.05	0.781514	0.146242
GO_BP	Cellular Response To Salt	GO:1902075	30	109	RYR1;CLIC4;PRKAA2;PDGFB;CACNA1A;IQGAP1;PKD2;ADCY7;CACNA1H;PPP1R9B;P2RY2;ZC3H12A;P2RY1;CAPN3;CPNE2;HNRNPA1;TGM2;SLC12A2;EGR1;DMTN;WNT5A;NEK7;ATP2B4;SYT13;SYT6;ITPKB;P2RX4;P2RX3;RASA4;SYT11	0.0001418	40.98	2.353e-06	3.16	0.925564	0.470866
GO_BP	Transmembrane Receptor Protein Serine/Threonine Kinase Signaling Pathway	GO:0007178	37	130	DDX5;USP15;ITGB5;MSTN;ZFYVE9;SRC;TGFB1I1;LRRC32;CDH5;ZMIZ1;HJV;ZMIZ2;LEFTY2;ACVR1;GDF11;SMAD4;SMAD3;TGFB1;TGFB3;USP9X;APLP2;SMAD9;BMP8B;SMAD6;RGMB;BMP7;ACVR2B;INHBE;HIPK2;FKBP1A;SKI;CLDN5;ID1;ZYX;BMPR1B;MEGF8;ENG	0.0001496	34.96	2.641e-06	2.72	0.764363	0.231969
GO_BP	Ameboidal-Type Cell Migration	GO:0001667	12	20	NANOS1;PDLIM1;CENPV;SMAD4;PKN3;FAT2;CCN3;IQGAP1;AMOTL1;MEGF8;AMOT;TNS1	0.0001522	122.25	2.752e-06	9.55	0.980343	0.00667811
GO_BP	Regulation Of Cell Differentiation	GO:0045595	48	193	PTPRR;PHLDB1;DDX5;CEBPB;TNXB;PLEKHB2;CSF1;MEGF10;HDAC1;NOTCH4;SIX1;CHD4;GATA3;DLL1;ZFP36L1;RPS6KA3;HEY1;RBBP4;PPP1R13L;MCRIP1;SPOCK2;NTF3;CCN2;RBBP7;CLASP1;CDK5RAP2;CLASP2;DDX17;TGFB1;EDN3;PHF10;BDNF;IGF2;KLF4;ARID1B;KLHL41;TIAM1;SLC6A6;BIN1;FES;ID2;ST7;SNAI2;SIK1;RAF1;PHLDB2;ATF4;FGFR1	0.0001835	29.02	3.613e-06	2.32	0.767874	0.20792
GO_BP	Inositol Lipid-Mediated Signaling	GO:0048017	15	33	PDGFRB;CSF1R;EXOC7;OCRL;GAB2;PLCB3;PLCB4;RPS6KB1;PITPNM2;TNFAIP8L3;PLCG1;EZR;PLCB1;OGT;FGFR1	0.0002413	72.84	5.03e-06	5.97	0.776349	0.425661
GO_BP	Homophilic Cell Adhesion Via Plasma Membrane Adhesion Molecules	GO:0007156	21	60	ROBO3;ROBO4;CADM3;TENM3;CADM1;CADM2;AMIGO2;PVR;MYPN;IGSF21;CDH4;MYOT;PALLD;PECAM1;CDH13;FAT2;PLXNB2;ESAM;NECTIN2;MPZL2;NECTIN1	0.0003148	46.18	7.299e-06	3.9	0.988482	0.00986855
GO_BP	Calcium-Mediated Signaling	GO:0019722	25	85	RYR2;ATP2A2;PTPRJ;CACNA1C;PPP1R9A;SLC8A1;NCALD;PPP1R9B;CAMKK2;SLC9A1;PPP3CA;PPP3CB;PPP3R1;KDR;PLCG1;DMTN;DMPK;ANK2;ATP1B1;LAT2;SELP;RCAN1;P2RX4;RCAN2;RCAN3	0.000351	38.84	8.363e-06	3.32	0.769761	0.428356
GO_BP	Cell-Cell Junction Organization	GO:0045216	20	68	CSF1R;KIRREL1;SMAD3;TGFB1;TGFB3;CDH6;TJP1;CDH5;CLDN5;CDH4;GJA4;CDHR3;FSCN1;MYADM;CDH13;DCHS1;CDH15;TLN2;TLN1;LIMS2	0.00053	42.97	1.404e-05	3.85	0.951264	0.33712
GO_BP	Regulation Of Endopeptidase Activity	GO:0052548	18	69	HDAC1;SERPINE1;NRDC;SERPINB9;SERPINB8;VSIR;PSMB8;SERPINA5;PSMB9;APH1A;SPOCK2;TIMP2;SERPINH1;AKT1;TIMP3;SPOCK1;TIMP1;GAPDH	0.001155	39.47	3.611e-05	3.86	0.753231	0.46016
GO_BP	Carbohydrate Catabolic Process	GO:0016052	14	41	PFKFB2;PFKFB1;ENO2;ENO3;HK2;DERA;LDHA;NEU4;PFKL;ENOSF1;PGK1;ALDOC;GAPDH;PGM1	0.001413	48.64	4.635e-05	4.87	0.994425	0.051147
GO_CC	Platelet Dense Tubular Network	GO:0031094	7	10	DMTN;ATP2A3;IRAG1;ITPR1;ATP2A2;ITPR3;SERPINA5	0.001457	114.29	0.00015	12.98	0.859763	0.112413
GO_BP	Ras Protein Signal Transduction	GO:0007265	38	144	RB1;CYFIP1;NCKAP1;GPSM2;RIPOR1;GARRE1;GDI1;ARHGAP1;PARK7;CELSR1;ARHGAP6;NTN1;ARHGAP35;RASGRP3;RASSF1;ADGRG1;ARHGDIA;ARHGDIB;CFL1;G3BP1;PDPN;EPS8L1;HRAS;RALGPS2;FARP2;PLK2;MYO9B;RHOD;TIAM1;RAP2A;DOK5;ELMO1;CDH13;ARHGEF1;TNFRSF25;RAPGEF5;SOS2;RAPGEF4	0.001561	22.23	5.313e-05	2.26	0.77263	0.434872
GO_BP	Protein Localization To Cell Periphery	GO:1990778	37	142	RAMP2;RAB3A;CD81;STXBP1;ZDHHC23;F11R;ZDHHC3;SLC9A3R2;IKBKB;EPB41L3;P2RY1;FLNA;S100A10;CLASP2;FYB2;TMEM150A;CAV3;JUP;CAV1;KCNIP3;TTC7B;ANK2;ATP1B1;RAB10;EHD2;CACNB3;RAP2A;TSPAN14;RABEP1;PRPH2;RAB12;MYADM;EZR;FGF13;RAMP1;EPHA2;PALS1	0.001732	22.07	6.015e-05	2.27	0.970225	0.235295
GO_BP	Regulation Of Cardiac Muscle Cell Action Potential	GO:0098901	12	28	RYR2;CAV3;JUP;GJA5;CAV1;ATP2A2;CTNNA3;ANK2;CACNA1C;CALM1;FGF13;HCN1	0.001954	53.29	6.982e-05	5.57	0.835174	0.137267
GO_CC	Platelet Dense Tubular Network Membrane	GO:0031095	6	8	DMTN;ATP2A3;IRAG1;ITPR1;ATP2A2;ITPR3	0.002364	137.31	0.0002665	16.68	0.792083	0.350582
GO_BP	Carboxylic Acid Transport	GO:0046942	17	53	SLC36A1;ABCC1;SLC38A1;SLC43A1;SLC16A12;SLC16A10;SLC1A5;SLC7A1;SLC7A2;SLC16A13;SLC6A6;SLC25A29;PDPN;PSAP;SLC16A7;SLC16A5;SLC38A4	0.002469	33.6	9.875e-05	3.64	0.961659	0.322938
GO_BP	Intracellular Monoatomic Cation Homeostasis	GO:0030003	40	190	APP;RYR2;SLC24A3;ATP2A3;SLC40A1;SLC41A1;STC1;ATP2A2;ATP2A1;ATP1A2;ATP1A1;ATP2C1;SLC8A1;SLC9A1;CDH5;EDNRA;MT2A;HJV;SLC22A17;STC2;SLC39A7;B2M;CNNM4;CCR1;SLC12A2;SMAD4;SCARA5;DMPK;ATP6AP1;EDN3;SLC30A2;CAV1;ATP2B4;ANK2;ATP1B2;ATP1B1;SLC39A14;TRDN;CASQ2;TPT1	0.003378	18.12	0.0001574	2.07	0.987876	0
GO_CC	Voltage-Gated Calcium Channel Complex	GO:0005891	14	49	CATSPER1;PDE4D;CACNA2D3;CACNA2D2;CACNA1A;CACNA2D4;CACNA1C;HSPA2;CACNA1H;CACNB1;CACNG6;CACNB3;SCN7A;CACNA1S	0.004001	27.01	0.0004903	3.54	0.820099	0.252211
GO_BP	Second-Messenger-Mediated Signaling	GO:0019932	20	72	RYR2;GUCY1A1;EDN3;NOS3;NDNF;PPP1R9A;NCALD;PPP1R9B;CAMKK2;LAT2;RCAN1;P2RX4;DDAH1;DDAH2;RILPL1;RCAN2;RCAN3;NOS1;APOE;PLCG1	0.005501	23.2	0.0002984	2.86	0.772985	0.442467
GO_CC	Lumenal Side Of Endoplasmic Reticulum Membrane	GO:0098553	10	27	GNAO1;CD74;HLA-DRB5;HLA-B;HLA-C;HLA-A;PKD2;HLA-F;HLA-E;TAPBP	0.005732	33.4	0.0007446	4.64	0.733601	0.406552
GO_CC	Extracellular Vesicle	GO:1903561	17	60	SLC12A2;RAB3A;IFT172;ATP1A2;ATP1A1;ATP1B1;F5;GNAI2;LFNG;DNAJC3;SDCBP;EFEMP2;OLFML3;CD9;MGAT1;APOE;SPTAN1	0.006022	20.47	0.0007971	2.87	0.693102	0.446389
GO_BP	Mitotic Sister Chromatid Cohesion	GO:0007064	9	19	NAA50;RB1;MAU2;STAG1;STAG2;ESCO1;RAD21;SMC1A;SMC3	0.006028	50.09	0.0003352	6.26	0.948567	0.406235
GO_CC	Lysosome	GO:0005764	95	503	IFITM3;SCARB2;CSF3;IFITM1;TINAGL1;IFITM2;ARRB1;ECE1;TCIRG1;LITAF;MPO;SGSH;GM2A;HYAL2;LAMP2;ANXA6;PIP4K2A;SLC26A11;RNF152;GYG1;CD34;CTSD;SLC36A1;VPS18;ARSA;USP6;ATP6V0E1;ANXA2;MIOS;SLC30A2;PRKCD;BGN;PLAAT1;TFEB;PLAAT3;MYO7A;HLA-F;AP5B1;HSPG2;SLC39A14;TMEM150C;UNC13D;BCAN;RRAGA;MYL1;LARS1;TMBIM1;RAB7B;UBA52;PCYOX1;RAB7A;ASAH1;GRN;KCNE1;RAMP2;PDE1C;SDC4;SRC;UNC93B1;SDC3;CLN5;ACAN;NEU4;PSAP;SLC38A7;L…	0.006658	10.23	0.0009302	1.47	0.75876	0.243717
GO_BP	Regulation Of Nitric Oxide Biosynthetic Process	GO:0045428	13	39	SMAD3;CAV1;ATP2B4;PKD2;KLF4;ASS1;KLF2;P2RX4;DDAH1;DDAH2;ZC3H12A;AKT1;TLR4	0.009971	26.45	0.0006703	3.62	0.824236	0.277516
GO_BP	Sarcoplasmic Reticulum Calcium Ion Transport	GO:0070296	6	10	RYR1;RYR2;SLN;ATP2A2;ATP2A1;TRDN	0.01003	80.87	0.0006958	11.12	0.969409	0.329375
GO_BP	Import Into Cell	GO:0098657	12	38	SLC36A1;NEURL1B;SLC6A6;SLC38A1;SLC47A1;IL10RA;LRRC8C;LRRC8A;SLC7A1;SLC39A14;SLC19A1;SLC29A2	0.01208	25.97	0.0009146	3.71	0.973886	0.312046
GO_BP	Membrane Lipid Biosynthetic Process	GO:0046467	17	57	CERS4;ELOVL1;HACD1;CERS6;PPM1L;ELOVL5;ELOVL2;SPNS2;ORMDL1;PRKD3;ALDH3B1;ACER3;ST3GAL4;PRKD2;ST3GAL6;ST8SIA6;ST3GAL2	0.01333	19.16	0.001028	2.79	0.985629	0.175618
GO_BP	Nitrogen Compound Transport	GO:0071705	34	163	SCARB2;SLC23A2;SLC22A3;RAMP2;SLC22A5;SLC43A1;SLC1A5;SNX33;SLC7A1;SLC7A2;SLC25A29;PDPN;ARL6IP5;SLC26A11;RILP;SLC19A2;SLC38A4;SLC36A1;SLC12A2;ABCC4;SLC38A1;ABCC1;TMEM30B;ARRDC2;SLC16A10;LRP1B;RUFY1;SLC6A6;RCAN3;TXNIP;MYH9;RAMP1;RAB7A;SLC29A2	0.01333	13.45	0.00103	1.96	0.968355	0.405049
GO_CC	MHC Class I Protein Complex	GO:0042612	4	5	HLA-B;HLA-C;HLA-A;HLA-E	0.01386	134.33	0.002378	22.23	0.871023	0.455986
GO_CC	Low-Density Lipoprotein Particle	GO:0034362	4	6	SELENOS;APOE;APOB;PLA2G7	0.01386	134.33	0.002378	22.23	0.923434	0.20002
GO_BP	Regulation Of Fatty Acid Oxidation	GO:0046320	8	16	FABP3;NR4A3;ACADL;APLP2;PDK4;PRKAG2;SOX9;PPARA	0.01502	37.48	0.001185	5.56	0.818071	0.266582
GO_BP	Apoptotic Process	GO:0006915	46	228	NOTCH2;PPP1R15A;APP;NCKAP1;CSRNP1;AHCYL1;HIP1;PRUNE2;ATP2A1;TNFAIP1;FOXO1;HK2;FXR1;BCLAF1;AIFM1;AKT1;CAPN3;C19ORF12;CD14;NLRP1;RNF152;TP63;ZNF385A;PLK3;EGLN3;DMPK;APAF1;TNFSF12;PRKCD;KREMEN1;EMP1;PAWR;PAX3;DHCR24;TNFRSF10A;DAP;IFI27;ELMO1;BCL2;PMP22;TNFRSF25;RAF1;OGT;GAPDH;ARHGEF6;BCL2L1	0.01593	11.58	0.001267	1.74	0.991376	0.0100427
GO_BP	Cyclic Nucleotide Biosynthetic Process	GO:0009190	7	19	GUCY1A1;NPR1;NPR2;ADCY4;ADCY7;ADCY6;ADCY5	0.01705	42.63	0.001403	6.49	0.98068	0.204479
GO_CC	Small-Subunit Processome	GO:0032040	20	73	RPS7;UTP11;RPS8;KRR1;RPS5;MRPS12;RPS6;RPS3A;UTP18;RPS4X;RPS14;RPS28;RPS16;RPS15A;RPS27;RPS19;RPS11;RPS27A;RPS13;RPS24	0.01734	12.78	0.003229	2.23	0.901614	0.493914
GO_BP	Response To Metal Ion	GO:0010038	17	64	AHCYL1;HOMER1;SLC30A2;CAV1;ITPR3;CRIP1;NDRG1;THBS1;LOXL2;TTN;PPP3CA;IMPA2;NEDD4;BCL2;CAPN3;CALM1;CALM2	0.01943	16.83	0.001661	2.63	0.930748	0.408642
GO_BP	Extracellular Matrix Organization	GO:0030198	34	176	APP;COL18A1;PLOD3;NDNF;NID1;LOXL1;THSD4;LOXL2;ADAMTS5;ADAMTS14;ADAMTS19;ADAMTS1;ADAMTSL4;SPOCK2;ADAMTS17;SERPINH1;QSOX1;COL28A1;TGFB1;GSN;MMP2;COL22A1;ADAM10;COLQ;MMP14;ADAM15;COL4A2;COL4A1;MMP15;PXDN;ST7;COL8A2;TLL2;TGFBI	0.02266	11.51	0.002044	1.86	0.953441	0.367751
GO_CC	Catenin Complex	GO:0016342	8	28	CDH6;CDH5;CDH4;JUP;CDHR3;CDH13;DCHS1;CDH15	0.02344	21.82	0.004539	4.05	0.867738	0.468931
GO_BP	Regulated Exocytosis	GO:0045055	14	51	LYN;ABCC4;RAB3A;TMED10;STXBP1;SYT13;SYT6;RAB10;PPP3CB;PCLO;RAB31;SYT11;MYH9;PIP5K1C	0.02361	17.73	0.002154	2.89	0.973333	0.226467
GO_BP	Regulation Of Cytoplasmic Translation	GO:2000765	9	24	SYNCRIP;CPEB1;HNRNPU;YBX1;YBX3;RBM24;ZNF385A;CPEB4;PAIP1	0.02478	25.4	0.002272	4.17	0.80536	0.410666
GO_BP	Regulation Of Plasma Membrane Repair	GO:1905684	4	5	RAB3A;ANXA2;MYH9;S100A10	0.02514	134.33	0.002378	22.23	0.81981	0.136372
GO_BP	Sialylation	GO:0097503	4	7	ST6GAL1;ST3GAL4;ST3GAL1;ST3GAL2	0.02514	134.33	0.002378	22.23	0.993239	0.0826191
GO_BP	Protein Phosphorylation	GO:0006468	91	500	EPHB6;MYLK2;APP;DYRK3;FLT1;DYRK2;PRKAG2;PRKAG3;MYLK3;IKBKB;LIPE;RPS6KA3;PPP3CB;RPS6KA5;EEF2K;PIM1;KDR;PDK4;AKT1;PDK3;PIM3;MAP3K6;EPHB1;EPHB4;ACVR1;PDGFRB;EPHA4;MORC3;CAMK1D;CSNK2A1;STRADB;PRKCD;ADAM10;IRAK3;YWHAZ;ERN1;PRKAR1B;PRKD2;SIK1;TRIB1;SGK1;TRIB2;TLR4;CAMK2B;CSF1R;USP15;PRKAA2;CAB39;PKN3;SRC;CAMK2A;PDGFB;STK39;PRKX;CSF2RB;EGFR;CAMKK2;STK33;NUAK1;PAK1;MAPK8;GRK5;MKNK1;STK38L;MARK4;MAPK6;MAR…	0.0281	8.33	0.002767	1.41	0.975652	0.371899
GO_BP	Protein Hexamerization	GO:0034214	5	8	UGDH;MAT2A;LRRC8C;YME1L1;LRRC8A	0.02988	53.58	0.003083	9.27	0.956587	0.250702
GO_BP	Antigen Processing And Presentation Of Endogenous Peptide Antigen Via MHC Class I Via ER Pathway, TAP-independent	GO:0002486	5	13	HLA-B;HLA-C;HLA-A;HLA-F;HLA-E	0.02988	53.58	0.003083	9.27	0.989923	0
GO_BP	Glycoprotein Metabolic Process	GO:0009100	15	53	NGLY1;GCNT1;PARK7;PCSK6;GANC;NEU4;MAN2A2;ST3GAL4;ST8SIA5;ST8SIA6;HPSE;STT3B;ST3GAL2;B4GALT5;ENGASE	0.0309	14.97	0.003221	2.61	0.984337	0.233259
GO_BP	Extracellular Structure Organization	GO:0043062	22	109	COL28A1;APP;MMP2;COL22A1;NDNF;THSD4;COLQ;ADAMTS5;ADAMTS14;MMP14;COL4A2;COL4A1;ADAMTS19;ADAMTS1;ADAMTSL4;MMP15;SPOCK2;ADAMTS17;PXDN;ST7;COL8A2;TGFBI	0.03264	11.96	0.003485	2.11	0.955102	0.368446
GO_BP	Regulation Of Cell Adhesion Molecule Production	GO:0060353	3	6	NOTCH1;CAV1;NOTCH4	0.03285	#DIV/0!	0.003552	#DIV/0!	0.855943	0.139179
GO_BP	Pyruvate Metabolic Process	GO:0006090	13	50	PFKFB2;PFKFB1;HOGA1;ENO2;ENO3;HK2;LDHA;PFKL;NR4A3;PGK1;ALDOC;GAPDH;PGM1	0.03576	15.44	0.003895	2.78	0.98668	0.283675
GO_BP	Protein O-linked Glycosylation	GO:0006493	21	93	ST6GAL1;GALNT18;GALNT1;GALNT17;POMT1;GCNT1;PLOD3;B3GALT5;GALNT10;DPM1;B3GALT1;EOGT;TET3;ST3GAL4;B3GNT2;ST8SIA6;ST3GAL1;OGT;ST3GAL2;B4GALT5;ST3GAL3	0.03653	11.74	0.004002	2.13	0.982404	0.43614
GO_BP	External Encapsulating Structure Organization	GO:0045229	22	110	COL28A1;APP;MMP2;COL22A1;NDNF;THSD4;COLQ;ADAMTS5;ADAMTS14;MMP14;COL4A2;COL4A1;ADAMTS19;ADAMTS1;ADAMTSL4;MMP15;SPOCK2;ADAMTS17;PXDN;ST7;COL8A2;TGFBI	0.03736	11.41	0.004108	2.08	0.94668	0.454083
GO_BP	Long-Chain fatty-acyl-CoA Metabolic Process	GO:0035336	9	23	ELOVL1;HACD1;DGAT2;ACSL1;ELOVL5;ELOVL2;TECR;ACSL3;HSD17B12	0.04162	19.14	0.004737	3.58	0.976811	0.40276
GO_BP	Regulation Of Cell Communication	GO:0010646	13	49	MTCH1;RYR2;LRRC32;KAZALD1;SLC8A1;TRDN;GRK5;GJA5;CASQ2;IGFBP7;ITGB6;MGLL;HCN1	0.04325	14.21	0.004978	2.68	0.784362	0.293768
GO_BP	Ribonucleoprotein Complex Biogenesis	GO:0022613	29	118	RPL5;MRPS12;SPATA5;RPL7;RPS15;RPS4X;RPS14;RPS16;RPS15A;RPS19;RPL14;RRP36;RPL38;RPS11;RPS13;NOM1;RPS7;UTP11;RPS8;KRR1;RPS5;RPS6;RPS3A;UTP18;RPS25;RPS28;RPS27;RBIS;RPS24	0.04641	9.48	0.00541	1.82	0.942549	0.499541
GO_BP	Phosphatidylinositol-Mediated Signaling	GO:0048015	16	62	PDGFRB;CSF1R;EXOC7;OCRL;GAB2;GATA3;ZFP36L1;PLCB3;PLCB4;RPS6KB1;PITPNM2;PLCG1;EZR;PLCB1;OGT;FGFR1	0.04647	12.22	0.005436	2.34	0.778581	0.314856
GO_BP	Response To Cytokine	GO:0034097	28	125	IFITM3;APP;CD274;CSF1R;CSF3;IFITM1;IFITM2;SLC22A5;SRC;ADAR;AFF3;TIMP2;TIMP3;LGALS9;TIMP1;IGBP1;CD74;MME;GCH1;IL1R1;IFNLR1;IRAK3;OSMR;PML;SELP;BCL2;HCLS1;BCL2L1	0.0469	9.55	0.005498	1.84	0.922301	0.492801
GO_BP	Calcium Ion Transport Into Cytosol	GO:0060402	5	9	RYR2;CACNB3;CACNA1C;JPH1;SLC8A1	0.04907	35.48	0.006066	6.95	0.827585	0.499268
GO_BP	Regulation Of Aerobic Respiration	GO:1903715	7	17	PINK1;ACTN3;AK4;COX7A2;COX7A1;NOP53;SLC25A33	0.04907	22.03	0.006142	4.33	0.828687	0.265276
GO_BP	Cyclic Nucleotide Transport	GO:0070729	4	7	ABCC4;LRRC8C;LRRC8A;SLC19A1	0.04907	56.38	0.006269	11.12	0.976563	0.326237
GO_BP	Lamellipodium Organization	GO:0097581	10	30	CYFIP1;DMTN;CTTN;SPATA13;S1PR1;ARHGEF4;CDH13;MYO9B;RHOD;ARHGEF6	0.04907	15.65	0.006315	3.09	0.955219	0.260877
GO_BP	Heart Trabecula Morphogenesis	GO:0061384	7	18	DLL4;FKBP1A;NOTCH1;HEY1;S1PR1;BMP7;ENG	0.04907	22.03	0.006142	4.33	0.864577	0
GO_BP	Defense Response To Bacterium	GO:0042742	26	204	CEBPB;SHC1;SERPINE1;MPO;RNF213;RPS19;STAB1;TNFRSF14;ROMO1;NLRP1;RPL39;GBP1;PRKCD;TFEB;HLA-A;RNASE1;MR1;MPEG1;HLA-E;SELP;ZNFX1;SLPI;OAS2;EHHADH;OAS3;TLR4	0.0498	9.37	0.006441	1.86	0.94389	0.363754
GO_BP	Regulation Of Nuclear-Transcribed mRNA Catabolic Process, Deadenylation-Dependent Decay	GO:1900151	8	23	NANOS1;SYNCRIP;CNOT7;HNRNPU;YBX1;ZFP36L2;ZFP36L1;PAIP1	0.04989	18.64	0.006565	3.71	0.787444	0.435987

## Sheet: 2C
Gene name	avg_log2FC	pct.1	pct.2	p_val_adj	Cell_type
MYH2	1.98606	0.666	0.058	0	Fast_fibers
MYH1	1.95225	0.594	0.03	0	Fast_fibers
ATP2A1	1.54847	0.753	0.055	0	Fast_fibers
FILIP1L	1.47547	0.947	0.474	0	Fast_fibers
EMC10	1.31923	0.803	0.338	0	Fast_fibers
TNNT3	1.28573	0.692	0.095	0	Fast_fibers
DENND2C	1.11547	0.732	0.233	0	Fast_fibers
TRDN	1.06566	0.988	0.49	0	Fast_fibers
MIR133A1HG	1.05972	0.878	0.388	0	Fast_fibers
CMSS1	1.04735	0.693	0.283	0	Fast_fibers
TTN	1.0384	1	0.58	0	Fast_fibers
ENSG00000268518	1.0369	0.63	0.261	0	Fast_fibers
DMD	0.965315	0.971	0.535	0	Fast_fibers
MYLPF	0.960386	0.53	0.084	0	Fast_fibers
ATP1A2	0.938739	0.648	0.307	0	Fast_fibers
MYHAS	0.935349	0.401	0.012	0	Fast_fibers
CTNNA3	0.934338	0.861	0.39	0	Fast_fibers
MYL1	0.922837	0.532	0.11	0	Fast_fibers
TTN-AS1	0.907671	0.871	0.41	0	Fast_fibers
CMYA5	0.815717	0.804	0.366	0	Fast_fibers
NEAT1	0.782035	0.946	0.706	0	Fast_fibers
NEB	0.772973	0.996	0.518	0	Fast_fibers
PDLIM3	0.753501	0.643	0.269	0	Fast_fibers
MYBPC1	0.751039	0.982	0.487	0	Fast_fibers
PHTF2	0.746751	0.526	0.144	0	Fast_fibers
MYBPC2	0.740691	0.415	0.019	0	Fast_fibers
AGL	0.72726	0.596	0.223	0	Fast_fibers
DTNA	0.711554	0.711	0.326	0	Fast_fibers
RORA	0.705324	0.821	0.532	0	Fast_fibers
SESN1	0.697404	0.642	0.27	0	Fast_fibers
MLIP	0.687125	0.767	0.351	0	Fast_fibers
RYR1	0.670398	0.735	0.335	0	Fast_fibers
STAG3L4	0.663845	0.598	0.256	0	Fast_fibers
ATRNL1	0.663069	0.325	0.012	0	Fast_fibers
PLCL2	0.658946	0.675	0.312	0	Fast_fibers
SOX6	0.656109	0.63	0.278	0	Fast_fibers
MBNL1	0.64508	0.847	0.569	0	Fast_fibers
TPM1	0.633581	0.457	0.125	0	Fast_fibers
RHOBTB1	0.626701	0.444	0.114	0	Fast_fibers
AMPD1	0.626203	0.505	0.154	0	Fast_fibers
TNNI2	0.619997	0.386	0.043	0	Fast_fibers
MYPN	0.605867	0.648	0.268	0	Fast_fibers
ERBB4	0.602537	0.589	0.263	0	Fast_fibers
SVIL	0.593152	0.754	0.378	0	Fast_fibers
CACNA2D1	0.589478	0.727	0.396	0	Fast_fibers
MEF2C	0.577071	0.808	0.517	0	Fast_fibers
CDH13	0.570474	0.64	0.319	0	Fast_fibers
FGF13	0.565404	0.513	0.189	0	Fast_fibers
PDLIM5	0.555983	0.711	0.396	0	Fast_fibers
NEXN	0.553306	0.684	0.322	0	Fast_fibers
ARHGAP6	0.550965	0.432	0.143	0	Fast_fibers
UNC13B	0.529497	0.397	0.106	0	Fast_fibers
ADCY2	0.523975	0.596	0.277	0	Fast_fibers
ENSG00000289228	0.523697	0.393	0.12	0	Fast_fibers
PDE4D	0.523363	0.873	0.49	0	Fast_fibers
TNNC2	0.475987	0.353	0.096	0	Fast_fibers
MLF1	0.455243	0.284	0.043	0	Fast_fibers
COL4A3	0.422645	0.325	0.079	0	Fast_fibers
PFKM	0.365683	0.284	0.058	0	Fast_fibers
TACC2	0.571612	0.535	0.243	1.62188e-303	Fast_fibers
PPP1R3A	0.424034	0.348	0.1	7.89324e-303	Fast_fibers
RBFOX1	0.481716	0.618	0.301	5.71675e-291	Fast_fibers
OBSCN	0.435495	0.632	0.315	1.14301e-276	Fast_fibers
NEDD4	0.462241	0.424	0.168	2.23331e-270	Fast_fibers
ART3	0.362694	0.299	0.081	4.94125e-264	Fast_fibers
TRDN-AS1	0.501784	0.464	0.199	5.85465e-261	Fast_fibers
SETBP1	0.460752	0.462	0.204	3.62082e-258	Fast_fibers
ENO3	0.384349	0.312	0.093	6.96811e-256	Fast_fibers
KCNQ5	0.560636	0.495	0.221	2.07588e-255	Fast_fibers
PALLD	0.315988	0.637	0.345	9.68439e-254	Fast_fibers
TP63	0.529847	0.412	0.165	1.35095e-250	Fast_fibers
PHKG1	0.380959	0.313	0.096	1.31857e-249	Fast_fibers
SGCG	0.444535	0.408	0.16	2.13683e-249	Fast_fibers
ASB15	0.390142	0.4	0.153	2.36079e-247	Fast_fibers
RIF1	0.471719	0.588	0.306	3.88778e-246	Fast_fibers
ENSG00000265751	0.466305	0.408	0.161	1.8115e-245	Fast_fibers
ENSG00000229618	0.524649	0.466	0.208	1.94614e-239	Fast_fibers
MYOZ1	0.336772	0.291	0.084	3.12501e-239	Fast_fibers
LRRTM3	0.397776	0.369	0.139	4.32786e-232	Fast_fibers
PYGM	0.353262	0.307	0.099	4.04677e-229	Fast_fibers
ANK3	0.392357	0.331	0.116	8.51778e-226	Fast_fibers
ENSG00000285941	0.373561	0.395	0.162	9.68408e-220	Fast_fibers
CAP2	0.393937	0.475	0.224	1.93772e-219	Fast_fibers
ROBO1	0.364273	0.254	0.069	3.52137e-219	Fast_fibers
PFKFB1	0.30686	0.265	0.074	6.82135e-218	Fast_fibers
UBE2G1	0.343149	0.327	0.117	3.05734e-216	Fast_fibers
PPP1R3C	0.377799	0.273	0.08	8.28373e-216	Fast_fibers
PDE4DIP	0.38466	0.541	0.276	4.60684e-213	Fast_fibers
SLC7A2	0.336075	0.324	0.115	4.93067e-212	Fast_fibers
EYA4	0.409365	0.382	0.159	8.52895e-212	Fast_fibers
PLCL1	0.455284	0.457	0.215	1.00043e-211	Fast_fibers
ACTA1	0.436472	0.674	0.412	1.66263e-211	Fast_fibers
MIR1-1HG	0.40882	0.371	0.152	1.65143e-209	Fast_fibers
FOXP2	0.420574	0.481	0.238	1.54531e-206	Fast_fibers
TBC1D4	0.367584	0.385	0.163	6.60995e-205	Fast_fibers
MYOM1	0.341773	0.697	0.388	4.47606e-203	Fast_fibers
EGF	0.328947	0.286	0.093	5.12731e-202	Fast_fibers
FHL1	0.443892	0.453	0.223	3.95432e-199	Fast_fibers
FBXO32	0.413417	0.526	0.27	4.32554e-197	Fast_fibers
PDZRN3	0.421482	0.375	0.164	2.42833e-192	Fast_fibers
MYOT	0.297936	0.675	0.369	2.49829e-192	Fast_fibers
ANO5	0.35076	0.382	0.167	1.08454e-189	Fast_fibers
DEPTOR	0.306394	0.258	0.082	4.5215e-185	Fast_fibers
PEBP4	0.341874	0.368	0.158	1.06366e-183	Fast_fibers
WDPCP	0.423656	0.481	0.259	2.3703e-177	Fast_fibers
NPHP1	0.329878	0.308	0.122	3.49647e-171	Fast_fibers
LDB3	0.323604	0.373	0.171	1.16078e-166	Fast_fibers
FHIT	0.398391	0.433	0.222	2.34422e-165	Fast_fibers
DIAPH2	0.411938	0.483	0.28	6.96389e-165	Fast_fibers
FILIP1	0.371847	0.518	0.298	4.33235e-162	Fast_fibers
NRAP	0.29483	0.441	0.22	1.38732e-161	Fast_fibers
KIF1B	0.338866	0.419	0.215	9.40542e-160	Fast_fibers
HDAC9	0.301673	0.373	0.173	2.30065e-159	Fast_fibers
LIMCH1	0.364185	0.456	0.25	2.65047e-157	Fast_fibers
PPP2R3A	0.311915	0.428	0.219	2.777e-156	Fast_fibers
TNIK	0.338498	0.386	0.19	5.63612e-154	Fast_fibers
AGBL1	0.456576	0.541	0.32	5.38684e-151	Fast_fibers
SLC25A12	0.306596	0.342	0.159	2.16683e-150	Fast_fibers
TNKS2	0.291703	0.325	0.145	5.39109e-150	Fast_fibers
ENSG00000287042	0.335488	0.404	0.204	2.36182e-149	Fast_fibers
MALAT1	0.491659	1	0.999	2.88129e-149	Fast_fibers
SVIL-AS1	0.332218	0.385	0.191	4.25865e-149	Fast_fibers
PTPRQ	0.263556	0.271	0.105	5.1816e-149	Fast_fibers
ZBTB20	0.411714	0.868	0.756	1.90463e-147	Fast_fibers
PRKN	0.355681	0.531	0.321	2.01159e-147	Fast_fibers
RBM24	0.300001	0.338	0.154	6.21382e-147	Fast_fibers
ANK2	0.360897	0.376	0.192	1.56569e-143	Fast_fibers
KLHL31	0.254236	0.251	0.094	2.69915e-143	Fast_fibers
ANKRD23	0.280671	0.274	0.114	1.81928e-135	Fast_fibers
LINC01091	0.354744	0.292	0.131	7.08296e-130	Fast_fibers
RPL3L	0.251214	0.261	0.109	5.96683e-128	Fast_fibers
FSD2	0.257879	0.285	0.125	6.50627e-127	Fast_fibers
TMEM233	0.251132	0.251	0.101	1.19593e-126	Fast_fibers
MIA2	0.255596	0.288	0.132	8.015e-122	Fast_fibers
PRKG1	0.294664	0.737	0.508	1.41595e-121	Fast_fibers
AKAP6	0.296519	0.409	0.226	8.37197e-121	Fast_fibers
DNAJB1	0.266317	0.297	0.138	9.264e-120	Fast_fibers
CKM	0.279088	0.375	0.202	2.12697e-119	Fast_fibers
TPM2	0.272047	0.329	0.169	2.86681e-115	Fast_fibers
CPED1	0.298733	0.471	0.285	7.83777e-115	Fast_fibers
FKBP5	0.340096	0.501	0.322	1.37887e-110	Fast_fibers
ASB5	0.295434	0.388	0.213	1.0963e-109	Fast_fibers
DST	0.330046	0.505	0.331	5.85667e-109	Fast_fibers
TNRC6B	0.289239	0.43	0.264	4.14289e-106	Fast_fibers
EXOC4	0.30974	0.454	0.29	4.4472e-103	Fast_fibers
SNHG14	0.292013	0.425	0.266	8.1096e-95	Fast_fibers
NKAIN2	0.252801	0.322	0.171	2.44943e-94	Fast_fibers
FBXL17	0.28022	0.409	0.25	3.43491e-94	Fast_fibers
KTN1	0.267914	0.477	0.316	1.01061e-93	Fast_fibers
RBFOX2	0.28505	0.461	0.303	8.90705e-90	Fast_fibers
ZFPM2	0.283854	0.48	0.324	1.8949e-86	Fast_fibers
MAP4	0.267374	0.479	0.327	9.63062e-83	Fast_fibers
GHR	0.251222	0.363	0.232	4.74372e-68	Fast_fibers
PDK4	0.288661	0.28	0.164	1.14188e-62	Fast_fibers
LINC00486	0.289758	0.67	0.566	1.44226e-62	Fast_fibers
DLC1	2.22929	0.945	0.098	0	Pericytes
IGFBP7	1.24224	0.702	0.089	0	Pericytes
EPS8	1.23326	0.69	0.037	0	Pericytes
EGFLAM	1.14746	0.64	0.013	0	Pericytes
FRMD3	1.06311	0.633	0.044	0	Pericytes
PDGFRB	1.05642	0.647	0.023	0	Pericytes
GUCY1A2	0.9989	0.558	0.011	0	Pericytes
NR2F2-AS1	0.978127	0.606	0.052	0	Pericytes
PDZD2	0.954571	0.605	0.066	0	Pericytes
CACNA1C	0.944984	0.543	0.026	0	Pericytes
CALD1	0.929003	0.629	0.115	0	Pericytes
LHFPL6	0.916492	0.544	0.064	0	Pericytes
NOTCH3	0.898224	0.528	0.02	0	Pericytes
ADAMTS9-AS2	0.87284	0.556	0.085	0	Pericytes
MAML2	0.868741	0.55	0.074	0	Pericytes
RGS5	0.803342	0.466	0.009	0	Pericytes
SOX5	0.802748	0.527	0.071	0	Pericytes
CARMN	0.765219	0.464	0.019	0	Pericytes
HTR1F	0.748846	0.41	0.01	0	Pericytes
MYO1B	0.716956	0.431	0.007	0	Pericytes
ENSG00000275443	0.693904	0.425	0.023	0	Pericytes
SPARC	0.60952	0.372	0.026	0	Pericytes
SPECC1	0.606732	0.378	0.018	0	Pericytes
SH3RF1	0.579888	0.398	0.041	0	Pericytes
LINC02664	0.567391	0.319	0.008	0	Pericytes
CPM	0.539953	0.323	0.013	0	Pericytes
SGIP1	0.533886	0.351	0.019	0	Pericytes
COL5A3	0.52208	0.327	0.011	0	Pericytes
RIMS1	0.520188	0.306	0.003	0	Pericytes
CLMN	0.512005	0.329	0.027	0	Pericytes
ADAMTS12	0.511409	0.325	0.013	0	Pericytes
RERG	0.476908	0.301	0.025	0	Pericytes
PDE1C	0.451528	0.288	0.011	0	Pericytes
GUCY1A1	0.442488	0.297	0.014	0	Pericytes
ADGRB3	0.425712	0.267	0.016	0	Pericytes
EBF2	0.558465	0.378	0.045	4.98956e-292	Pericytes
NR2F2	0.37703	0.25	0.019	8.68293e-279	Pericytes
SPARCL1	0.818691	0.606	0.129	6.0136e-273	Pericytes
RBPMS	0.52342	0.363	0.045	1.14229e-269	Pericytes
ACTA2	0.371311	0.251	0.02	3.47449e-268	Pericytes
TIMP3	0.686462	0.456	0.075	2.43642e-263	Pericytes
GRK5	0.409548	0.308	0.035	5.32264e-242	Pericytes
EBF1	0.682183	0.513	0.102	1.04755e-238	Pericytes
SVEP1	0.418774	0.258	0.025	1.9142e-236	Pericytes
COL4A2	0.570421	0.399	0.063	2.68842e-235	Pericytes
PTEN	0.578197	0.437	0.079	1.00217e-228	Pericytes
MFGE8	0.506888	0.372	0.058	3.00424e-225	Pericytes
DPYSL2	0.391546	0.286	0.034	1.6842e-221	Pericytes
ABCC9	0.8531	0.609	0.17	9.78186e-217	Pericytes
PLCB4	0.528586	0.397	0.069	1.19838e-208	Pericytes
RASAL2	0.656729	0.469	0.104	7.20582e-197	Pericytes
MIR4435-2HG	0.380902	0.267	0.034	4.52805e-194	Pericytes
KLHL23	0.379398	0.281	0.038	3.16962e-189	Pericytes
PSD3	0.337439	0.254	0.035	1.03694e-167	Pericytes
TSHZ2	0.465429	0.327	0.058	7.90103e-164	Pericytes
ITGA1	0.396433	0.278	0.044	6.61626e-158	Pericytes
ADAMTSL3	0.340396	0.255	0.037	1.48377e-156	Pericytes
IL1RAPL1	0.373256	0.272	0.048	1.39573e-136	Pericytes
ADGRF5	0.311347	0.257	0.043	9.05701e-132	Pericytes
ASAP1	0.443296	0.38	0.095	4.84699e-129	Pericytes
COL6A2	0.340529	0.289	0.056	1.77882e-127	Pericytes
CD36	0.815863	0.742	0.354	2.64736e-126	Pericytes
ZEB2	0.490846	0.392	0.103	2.46963e-125	Pericytes
INPP4B	0.607517	0.505	0.164	4.43036e-125	Pericytes
TACC1	0.42642	0.362	0.088	7.04022e-123	Pericytes
RAPH1	0.311359	0.254	0.051	2.23497e-109	Pericytes
ARHGAP10	0.470472	0.425	0.134	7.68958e-105	Pericytes
COL6A1	0.300484	0.277	0.064	1.46375e-96	Pericytes
ENSG00000237596	0.356427	0.261	0.06	4.26526e-95	Pericytes
APBB2	0.437071	0.407	0.134	1.76137e-91	Pericytes
ZNF385D	0.327697	0.281	0.073	4.87241e-84	Pericytes
LPP	0.581157	0.586	0.274	7.30969e-82	Pericytes
PDE7B	0.536637	0.441	0.173	1.10095e-77	Pericytes
DAAM2	0.309857	0.285	0.084	6.39194e-71	Pericytes
ITGB1	0.291699	0.25	0.071	3.36301e-66	Pericytes
NBEAL1	0.360773	0.316	0.106	3.5503e-65	Pericytes
FRY	0.400762	0.407	0.166	7.43249e-62	Pericytes
EPB41L2	0.27542	0.25	0.073	1.70328e-61	Pericytes
PTPRG	0.491344	0.517	0.253	1.86018e-58	Pericytes
ARL15	0.26099	0.293	0.1	3.86417e-55	Pericytes
CDC42BPA	0.356644	0.362	0.156	6.22855e-48	Pericytes
A2M	0.264106	0.267	0.096	1.2667e-44	Pericytes
PTPRK	0.307854	0.3	0.119	1.18557e-43	Pericytes
RAPGEF2	0.281399	0.305	0.127	1.63094e-40	Pericytes
UTRN	0.318368	0.336	0.149	4.97498e-39	Pericytes
AUTS2	0.298782	0.325	0.144	4.40223e-37	Pericytes
ITGA7	0.255806	0.293	0.124	1.27658e-36	Pericytes
PLCL1	0.375244	0.538	0.304	6.9131e-36	Pericytes
PARD3	0.328963	0.445	0.24	1.25172e-34	Pericytes
PABPC1	0.294095	0.3	0.137	1.07963e-32	Pericytes
PRKG1	0.307328	0.821	0.592	1.16685e-25	Pericytes
ATP2A2	1.68636	0.809	0.053	0	Slow_fibers
XPO4	1.67555	0.694	0.09	0	Slow_fibers
TNNT1	1.53609	0.753	0.094	0	Slow_fibers
MYH7	1.18779	0.623	0.033	0	Slow_fibers
NEB	1.07981	0.997	0.624	0	Slow_fibers
MYBPC1	1.0304	0.991	0.594	0	Slow_fibers
SGCD	1.00851	0.774	0.342	0	Slow_fibers
TPM3	0.953559	0.533	0.035	0	Slow_fibers
MYOT	0.937694	0.82	0.388	0	Slow_fibers
PDE4D	0.915452	0.912	0.562	0	Slow_fibers
TTN	0.869938	0.999	0.673	0	Slow_fibers
MYOM1	0.845648	0.82	0.415	0	Slow_fibers
TNNI1	0.843517	0.497	0.05	0	Slow_fibers
MYL2	0.723628	0.404	0.051	0	Slow_fibers
MEF2C-AS1	0.710365	0.532	0.221	0	Slow_fibers
DMD	0.696101	0.974	0.631	0	Slow_fibers
NEAT1	0.67315	0.965	0.753	0	Slow_fibers
ACTN2	0.654453	0.544	0.227	0	Slow_fibers
AGBL1	0.6542	0.701	0.316	0	Slow_fibers
TTTY14	0.642262	0.477	0.172	0	Slow_fibers
MYH7B	0.62902	0.375	0.009	0	Slow_fibers
ENSG00000288703	0.628574	0.289	0.027	0	Slow_fibers
XCR1	0.602717	0.286	0.031	0	Slow_fibers
TNNC1	0.578486	0.342	0.043	0	Slow_fibers
ESRRG	0.575365	0.366	0.079	0	Slow_fibers
MYL3	0.548618	0.348	0.02	0	Slow_fibers
GAS2	0.546052	0.356	0.091	0	Slow_fibers
LGR5	0.510704	0.267	0.007	0	Slow_fibers
BICC1	0.475997	0.313	0.059	0	Slow_fibers
ZNF385B	0.470032	0.258	0.026	0	Slow_fibers
TECRL	0.466265	0.26	0.003	0	Slow_fibers
MYOM3	0.400765	0.275	0.049	0	Slow_fibers
TRDN	0.658979	0.99	0.6	8.51732e-302	Slow_fibers
ARPP21	0.479429	0.351	0.105	9.40914e-273	Slow_fibers
TTN-AS1	0.545117	0.869	0.513	3.24657e-261	Slow_fibers
SVIL	0.554737	0.775	0.454	1.25587e-250	Slow_fibers
USP54	0.429341	0.339	0.108	1.47288e-243	Slow_fibers
OBSCN	0.575171	0.678	0.37	3.6054e-241	Slow_fibers
SORBS1	0.504127	0.494	0.231	4.65751e-220	Slow_fibers
MLIP	0.483002	0.765	0.444	9.78137e-219	Slow_fibers
CKMT2	0.412207	0.421	0.172	1.10169e-216	Slow_fibers
QKI	0.570596	0.56	0.302	3.0634e-214	Slow_fibers
PKD2L2-DT	0.519727	0.493	0.232	4.07384e-213	Slow_fibers
FBXO32	0.535906	0.588	0.306	4.13228e-212	Slow_fibers
FLRT2	0.332251	0.259	0.07	3.60736e-208	Slow_fibers
PDE4DIP	0.446233	0.597	0.316	9.39522e-204	Slow_fibers
SLC20A2	0.46761	0.389	0.16	9.13061e-203	Slow_fibers
CD36	0.474916	0.576	0.305	1.18763e-197	Slow_fibers
KIAA1217	0.518939	0.711	0.453	3.16229e-195	Slow_fibers
KCNMA1	0.328703	0.271	0.083	6.98446e-193	Slow_fibers
RBFOX1	0.452533	0.643	0.363	1.79909e-190	Slow_fibers
RIF1	0.659061	0.632	0.354	2.096e-187	Slow_fibers
NEK10	0.36777	0.314	0.111	1.22971e-185	Slow_fibers
ACTA1	0.55987	0.718	0.455	1.92416e-185	Slow_fibers
MIR133A1HG	0.487795	0.832	0.512	2.03829e-180	Slow_fibers
ASB5	0.477368	0.47	0.224	4.01411e-180	Slow_fibers
RALGAPA2	0.43094	0.474	0.236	2.66878e-179	Slow_fibers
THRB	0.409785	0.416	0.188	3.03026e-179	Slow_fibers
NEXN	0.468411	0.675	0.405	1.10745e-173	Slow_fibers
RYR1	0.404098	0.724	0.427	7.75313e-173	Slow_fibers
CMYA5	0.388016	0.782	0.47	1.63613e-171	Slow_fibers
CACNA2D1	0.444909	0.74	0.465	6.96801e-171	Slow_fibers
NRAP	0.505588	0.489	0.252	1.72513e-164	Slow_fibers
MEF2C	0.473328	0.819	0.578	3.76553e-164	Slow_fibers
TBC1D8	0.346104	0.351	0.147	1.23069e-162	Slow_fibers
CTNNA3	0.378505	0.82	0.508	1.25687e-162	Slow_fibers
PDLIM5	0.539761	0.716	0.464	4.73847e-162	Slow_fibers
LMCD1	0.369195	0.288	0.107	6.20749e-160	Slow_fibers
ADCY2	0.37221	0.604	0.345	1.2562e-155	Slow_fibers
PRKG1	0.495776	0.784	0.543	4.57824e-155	Slow_fibers
EXOC6	0.360245	0.374	0.171	3.71273e-153	Slow_fibers
HS3ST5	0.286735	0.261	0.091	4.24786e-153	Slow_fibers
FHOD3	0.307967	0.272	0.098	1.11113e-152	Slow_fibers
AKAP6	0.341398	0.477	0.244	8.32829e-152	Slow_fibers
LRRC2	0.347005	0.403	0.193	1.06633e-144	Slow_fibers
LRRC39	0.292008	0.291	0.115	2.86461e-141	Slow_fibers
GBE1	0.521515	0.522	0.307	7.74951e-139	Slow_fibers
PDE7A	0.353871	0.397	0.196	2.27725e-138	Slow_fibers
CPED1	0.408597	0.53	0.307	2.38375e-136	Slow_fibers
TMEM161B-DT	0.380942	0.429	0.225	1.59348e-133	Slow_fibers
ENSG00000287042	0.330511	0.444	0.235	3.29492e-126	Slow_fibers
RCAN2	0.355152	0.368	0.18	4.83524e-125	Slow_fibers
MYPN	0.357959	0.605	0.366	1.4759e-123	Slow_fibers
MAST2	0.311401	0.333	0.156	2.26774e-123	Slow_fibers
ENSG00000271401	0.29582	0.364	0.178	9.29483e-121	Slow_fibers
TPD52L1	0.297371	0.318	0.147	6.32096e-119	Slow_fibers
PPARGC1A	0.260728	0.262	0.107	3.53544e-118	Slow_fibers
FILIP1	0.333806	0.552	0.335	1.55928e-117	Slow_fibers
VWA8	0.329975	0.401	0.214	2.1108e-117	Slow_fibers
SLC25A36	0.273501	0.288	0.127	1.26991e-115	Slow_fibers
MBNL1	0.361855	0.828	0.637	4.72631e-114	Slow_fibers
PDE4DIPP2	0.285616	0.363	0.184	1.15139e-113	Slow_fibers
MB	0.321372	0.256	0.107	2.24776e-110	Slow_fibers
CAP2	0.353947	0.481	0.278	9.49338e-109	Slow_fibers
PALLD	0.655448	0.612	0.418	1.75139e-107	Slow_fibers
ATP1B1	0.296116	0.38	0.2	3.90892e-106	Slow_fibers
RBFOX2	0.315323	0.518	0.319	7.37653e-106	Slow_fibers
FAM214A	0.277111	0.291	0.135	3.63886e-105	Slow_fibers
TSC22D1	0.268868	0.272	0.123	1.3402e-102	Slow_fibers
CADM2	0.255249	0.457	0.258	2.91568e-100	Slow_fibers
SLC36A2	0.266703	0.322	0.157	3.17449e-100	Slow_fibers
ALPK3	0.296185	0.296	0.141	6.89582e-100	Slow_fibers
TMEM131L	0.2765	0.327	0.165	1.95719e-98	Slow_fibers
TRIM54	0.256239	0.309	0.152	1.74354e-96	Slow_fibers
ZBTB16	0.356918	0.538	0.363	2.41849e-95	Slow_fibers
ENSG00000229618	0.308261	0.459	0.268	1.03696e-93	Slow_fibers
UGP2	0.285948	0.279	0.133	1.11866e-93	Slow_fibers
CLIP1	0.289433	0.275	0.132	1.97336e-92	Slow_fibers
FOXP2	0.285118	0.48	0.292	5.14218e-88	Slow_fibers
DTNA	0.256485	0.646	0.433	1.27406e-85	Slow_fibers
ERBB4	0.299587	0.541	0.352	6.38676e-84	Slow_fibers
KLF12	0.263734	0.331	0.18	2.44768e-83	Slow_fibers
ZNF106	0.254044	0.316	0.168	2.3157e-82	Slow_fibers
PPP1R12B	0.282162	0.46	0.286	4.18079e-82	Slow_fibers
HERC1	0.27258	0.328	0.185	8.96749e-79	Slow_fibers
PAM	0.303567	0.371	0.219	1.77336e-78	Slow_fibers
C1orf21	0.289045	0.421	0.262	1.07179e-75	Slow_fibers
PPP2R3A	0.28082	0.428	0.265	1.21704e-75	Slow_fibers
MAP4	0.296626	0.515	0.349	1.94456e-75	Slow_fibers
MYO18B	0.293263	0.332	0.188	4.89036e-74	Slow_fibers
NKAIN2	0.262043	0.346	0.196	1.38508e-73	Slow_fibers
SAMD4A	0.29578	0.43	0.272	1.60712e-73	Slow_fibers
CRIM1	0.293114	0.268	0.145	4.36964e-66	Slow_fibers
PDK4	0.378565	0.31	0.179	1.2528e-64	Slow_fibers
MALAT1	0.666265	0.999	0.999	9.83787e-61	Slow_fibers
ENSG00000257261	0.26729	0.292	0.168	1.24525e-59	Slow_fibers
N4BP2L2	0.280565	0.514	0.377	1.12591e-58	Slow_fibers
KCNQ5	0.326714	0.443	0.299	5.77294e-57	Slow_fibers
PDLIM3	0.409756	0.546	0.384	1.14975e-50	Slow_fibers
PRKN	0.256525	0.508	0.375	2.89791e-49	Slow_fibers
XIRP2	0.369984	0.276	0.167	5.95958e-46	Slow_fibers
CAMK2D	0.279327	0.347	0.233	2.13133e-45	Slow_fibers
MEG3	1.35841	0.687	0.039	0	Satellite_cells
HMCN2	1.13935	0.64	0.043	0	Satellite_cells
MEG8	0.981602	0.512	0.021	0	Satellite_cells
CALCR	0.961763	0.448	0.002	0	Satellite_cells
MARCHF1	0.816901	0.429	0.022	0	Satellite_cells
APOE	0.779764	0.418	0.004	0	Satellite_cells
ENSG00000248373	0.770219	0.369	0.003	0	Satellite_cells
CLCN5	0.682697	0.439	0.027	0	Satellite_cells
PAX7	0.65967	0.394	0.005	0	Satellite_cells
CDH4	0.574986	0.292	0.009	0	Satellite_cells
ENSG00000248242	0.50928	0.271	0.003	0	Satellite_cells
DANT2	0.440916	0.275	0.015	5.33905e-288	Satellite_cells
DIRC3	0.682779	0.324	0.024	8.11443e-282	Satellite_cells
GPC6	0.620872	0.362	0.03	6.67717e-275	Satellite_cells
FN1	0.64364	0.399	0.041	1.33522e-257	Satellite_cells
CADM2	1.56363	0.887	0.289	2.4812e-239	Satellite_cells
NCAM1	0.455454	0.299	0.025	2.04867e-224	Satellite_cells
LAMA2	0.923195	0.701	0.169	7.01344e-187	Satellite_cells
MSC-AS1	0.408016	0.277	0.029	1.98572e-171	Satellite_cells
NAV2	0.543222	0.318	0.045	3.00697e-146	Satellite_cells
IGFBP5	0.574575	0.386	0.076	1.28014e-122	Satellite_cells
RYR3	0.405921	0.326	0.059	1.15389e-109	Satellite_cells
SPATS2L	0.557365	0.403	0.091	1.33023e-108	Satellite_cells
KCNQ1OT1	0.416295	0.267	0.042	6.13574e-105	Satellite_cells
DOCK9	0.480869	0.339	0.067	2.8872e-104	Satellite_cells
FRMD4A	0.458392	0.339	0.075	2.96387e-90	Satellite_cells
KANK1	0.40391	0.299	0.066	1.82077e-78	Satellite_cells
SPARCL1	0.494457	0.475	0.142	2.95335e-78	Satellite_cells
MIR100HG	0.325224	0.258	0.055	5.6116e-68	Satellite_cells
TLN2	0.493924	0.397	0.126	6.68463e-65	Satellite_cells
EGFR	0.395245	0.401	0.138	3.36075e-51	Satellite_cells
ZEB2	0.337017	0.328	0.111	5.77595e-43	Satellite_cells
PLXDC2	0.461905	0.437	0.19	3.73936e-37	Satellite_cells
GNAS	0.317953	0.26	0.085	2.96509e-36	Satellite_cells
NFIA	0.573631	0.629	0.365	4.03651e-36	Satellite_cells
PTPRG	0.437746	0.512	0.259	1.71321e-32	Satellite_cells
PPP1R9A	0.258992	0.307	0.137	7.64664e-21	Satellite_cells
CDK8	0.279645	0.262	0.111	7.89297e-21	Satellite_cells
LDB2	1.43017	0.742	0.033	0	Endothelial
MECOM	1.33055	0.633	0.007	0	Endothelial
PTPRB	1.27204	0.665	0.003	0	Endothelial
EMCN	1.21032	0.631	0.015	0	Endothelial
PTPRM	1.099	0.795	0.29	0	Endothelial
FLT1	0.918865	0.505	0.015	0	Endothelial
ST6GALNAC3	0.915895	0.494	0.008	0	Endothelial
ARL15	0.90698	0.393	0.079	0	Endothelial
SPARCL1	0.875321	0.566	0.108	0	Endothelial
ENSG00000287092	0.870595	0.348	0.006	0	Endothelial
VWF	0.851015	0.481	0.01	0	Endothelial
DACH1	0.850623	0.415	0.01	0	Endothelial
ABLIM1	0.850384	0.561	0.08	0	Endothelial
A2M	0.820522	0.52	0.06	0	Endothelial
LRMDA	0.735037	0.483	0.059	0	Endothelial
BTNL9	0.732776	0.385	0.003	0	Endothelial
ANO2	0.732029	0.409	0.002	0	Endothelial
ENSG00000278931	0.72129	0.371	0.004	0	Endothelial
FBXL7	0.686367	0.426	0.065	0	Endothelial
EGFL7	0.66752	0.393	0.006	0	Endothelial
ADGRF5	0.656747	0.382	0.018	0	Endothelial
UTRN	0.646889	0.495	0.122	0	Endothelial
CYYR1	0.645621	0.363	0.002	0	Endothelial
ENG	0.62545	0.335	0.027	0	Endothelial
RASAL2	0.609325	0.435	0.088	0	Endothelial
ABLIM3	0.597017	0.328	0.012	0	Endothelial
HMCN1	0.582567	0.307	0.015	0	Endothelial
TACC1	0.578838	0.427	0.066	0	Endothelial
CALCRL	0.574956	0.271	0.024	0	Endothelial
PITPNC1	0.566648	0.361	0.032	0	Endothelial
ELMO1	0.560226	0.373	0.036	0	Endothelial
ARHGAP29	0.558535	0.407	0.079	0	Endothelial
PECAM1	0.557307	0.327	0.006	0	Endothelial
ITGA1	0.551729	0.322	0.026	0	Endothelial
LNX1	0.542005	0.312	0.005	0	Endothelial
ADGRL4	0.539926	0.306	0.006	0	Endothelial
HLA-B	0.532452	0.308	0.025	0	Endothelial
RAPGEF1	0.527616	0.357	0.05	0	Endothelial
DOCK9	0.520517	0.356	0.045	0	Endothelial
PKP4	0.516308	0.312	0.023	0	Endothelial
EPAS1	0.511339	0.324	0.014	0	Endothelial
MCTP1	0.501261	0.302	0.014	0	Endothelial
ARHGAP31	0.498476	0.31	0.01	0	Endothelial
PKD1L1	0.496358	0.269	0.011	0	Endothelial
FLI1	0.495604	0.299	0.012	0	Endothelial
ITGA6	0.490526	0.308	0.015	0	Endothelial
RASGRF2	0.479613	0.3	0.007	0	Endothelial
CADPS2	0.469716	0.297	0.015	0	Endothelial
CSGALNACT1	0.447883	0.27	0.009	0	Endothelial
PDGFB	0.447343	0.276	0.009	0	Endothelial
HIF3A	0.423768	0.276	0.011	0	Endothelial
AFDN	0.421925	0.293	0.033	0	Endothelial
PREX2	0.401688	0.268	0.03	0	Endothelial
SHANK3	0.39616	0.261	0.003	0	Endothelial
ERG	0.38849	0.254	0.003	0	Endothelial
SASH1	0.41876	0.301	0.043	1.23994e-301	Endothelial
NRP1	0.776049	0.493	0.131	2.49207e-297	Endothelial
EVA1C	0.363175	0.253	0.032	1.24205e-276	Endothelial
B2M	0.470342	0.282	0.042	5.23441e-273	Endothelial
PLCB4	0.501144	0.33	0.059	1.46114e-271	Endothelial
PLXDC2	0.661815	0.533	0.162	1.99166e-259	Endothelial
GNAQ	0.463053	0.361	0.076	4.86469e-252	Endothelial
TJP1	0.411132	0.293	0.052	4.19513e-242	Endothelial
SYNE1	0.601036	0.491	0.149	1.09272e-241	Endothelial
TIMP3	0.476894	0.327	0.068	5.86822e-226	Endothelial
LIFR	0.453505	0.312	0.072	1.84245e-195	Endothelial
EPB41L2	0.379423	0.283	0.06	1.63733e-191	Endothelial
SPTBN1	0.439824	0.363	0.098	1.10679e-187	Endothelial
SYNE2	0.463867	0.386	0.113	1.15534e-185	Endothelial
RIN2	0.456882	0.379	0.109	3.86514e-185	Endothelial
TMTC1	0.556135	0.422	0.138	2.11574e-179	Endothelial
APBB2	0.475432	0.393	0.121	3.38607e-173	Endothelial
DOCK4	0.494307	0.421	0.142	1.44702e-166	Endothelial
FRYL	0.397107	0.324	0.088	1.96399e-166	Endothelial
HSPG2	0.331702	0.273	0.062	1.18233e-165	Endothelial
RUNX1T1	0.368835	0.311	0.08	2.02963e-163	Endothelial
TCF4	0.596496	0.527	0.225	1.67708e-155	Endothelial
LHFPL6	0.347919	0.276	0.067	5.94129e-154	Endothelial
PLCB1	0.602949	0.586	0.274	7.04543e-152	Endothelial
ASAP1	0.340933	0.313	0.087	1.57452e-150	Endothelial
MGLL	0.359381	0.279	0.072	5.95334e-149	Endothelial
PPFIBP1	0.351538	0.286	0.087	4.01354e-121	Endothelial
PALMD	0.443413	0.39	0.153	1.71009e-117	Endothelial
AKT3	0.344217	0.323	0.11	3.97129e-116	Endothelial
MAGI1	0.427886	0.404	0.167	1.32535e-109	Endothelial
FCHSD2	0.284163	0.255	0.079	1.52859e-101	Endothelial
PRKCH	0.276749	0.298	0.103	1.5654e-97	Endothelial
BMPR2	0.312535	0.282	0.1	3.82864e-92	Endothelial
PTK2	0.327837	0.331	0.135	3.31856e-86	Endothelial
IGFBP7	0.271445	0.279	0.102	6.97598e-80	Endothelial
FOXN3	0.314563	0.316	0.133	2.39394e-77	Endothelial
GARRE1	0.285327	0.316	0.136	3.85419e-72	Endothelial
PEAK1	0.278528	0.257	0.099	4.49335e-71	Endothelial
NKTR	0.265117	0.29	0.121	5.96825e-69	Endothelial
CDC42BPA	0.281921	0.316	0.149	2.08842e-58	Endothelial
MEF2A	0.346108	0.467	0.277	1.86812e-54	Endothelial
FRY	0.259204	0.324	0.162	8.44843e-51	Endothelial
NFIB	0.285579	0.386	0.229	1.29745e-39	Endothelial
CD36	0.45006	0.507	0.358	7.99598e-37	Endothelial
PTPRG	0.295106	0.389	0.253	1.18242e-28	Endothelial
LRRTM4	2.02012	0.494	0.004	0	Fibroblasts
LAMA2	1.90718	0.764	0.121	0	Fibroblasts
NEGR1	1.64772	0.684	0.008	0	Fibroblasts
DCN	1.45203	0.694	0.007	0	Fibroblasts
ENSG00000286746	1.37274	0.475	0.017	0	Fibroblasts
NOVA1	1.36962	0.597	0.007	0	Fibroblasts
ABCA8	1.24457	0.601	0.021	0	Fibroblasts
COL15A1	1.12903	0.487	0.029	0	Fibroblasts
APOD	1.10367	0.409	0.014	0	Fibroblasts
GSN	0.998817	0.512	0.049	0	Fibroblasts
ENSG00000248515	0.968929	0.432	0.004	0	Fibroblasts
EBF1	0.941803	0.531	0.077	0	Fibroblasts
ABCA10	0.928331	0.481	0.066	0	Fibroblasts
CFD	0.915714	0.417	0.01	0	Fibroblasts
SMOC2	0.888012	0.393	0.006	0	Fibroblasts
EGFR	0.853039	0.522	0.105	0	Fibroblasts
FBN1	0.80897	0.336	0.016	0	Fibroblasts
COL1A2	0.785272	0.445	0.018	0	Fibroblasts
DLC1	0.764098	0.551	0.095	0	Fibroblasts
PID1	0.76339	0.406	0.016	0	Fibroblasts
COL6A3	0.736886	0.398	0.013	0	Fibroblasts
SCN7A	0.731098	0.331	0.015	0	Fibroblasts
ABCA6	0.697329	0.418	0.045	0	Fibroblasts
COL6A2	0.68839	0.406	0.03	0	Fibroblasts
COL6A1	0.675294	0.392	0.039	0	Fibroblasts
ABCA9	0.657931	0.373	0.028	0	Fibroblasts
HMCN2	0.620586	0.34	0.03	0	Fibroblasts
HSPG2	0.615517	0.366	0.051	0	Fibroblasts
CELF2	0.608419	0.43	0.094	0	Fibroblasts
TNXB	0.602765	0.335	0.009	0	Fibroblasts
DCLK1	0.597281	0.317	0.009	0	Fibroblasts
KAZN	0.594365	0.284	0.036	0	Fibroblasts
EBF2	0.591823	0.357	0.029	0	Fibroblasts
NCAM2	0.564559	0.254	0.012	0	Fibroblasts
SOX5	0.559889	0.381	0.062	0	Fibroblasts
ABI3BP	0.54757	0.338	0.033	0	Fibroblasts
LTBP4	0.541559	0.327	0.028	0	Fibroblasts
COL3A1	0.507975	0.299	0.025	0	Fibroblasts
AFF3	0.505407	0.27	0.019	0	Fibroblasts
MFAP5	0.504987	0.259	0.001	0	Fibroblasts
SLIT2	0.486431	0.268	0.014	0	Fibroblasts
COL5A2	0.481679	0.294	0.034	0	Fibroblasts
VIT	0.473454	0.287	0.005	0	Fibroblasts
MME	0.445122	0.25	0.027	0	Fibroblasts
ADAMTSL3	0.444642	0.255	0.025	0	Fibroblasts
MEG3	0.443992	0.286	0.034	0	Fibroblasts
MRC2	0.430675	0.253	0.008	0	Fibroblasts
PLAGL1	0.399445	0.254	0.025	0	Fibroblasts
LRP1	0.393567	0.255	0.02	0	Fibroblasts
ARHGAP24	0.614198	0.365	0.07	3.73102e-292	Fibroblasts
CPQ	0.426349	0.304	0.053	7.90234e-257	Fibroblasts
NAV3	0.39306	0.278	0.046	6.36715e-238	Fibroblasts
AUTS2	0.591518	0.435	0.121	6.19591e-233	Fibroblasts
RUNX1T1	0.489989	0.344	0.076	1.38561e-229	Fibroblasts
SPTBN1	0.459672	0.372	0.096	2.85367e-207	Fibroblasts
COL4A2	0.43137	0.284	0.057	1.0093e-204	Fibroblasts
TSHZ2	0.388469	0.265	0.05	6.18029e-200	Fibroblasts
FBXL7	0.448349	0.321	0.076	3.80337e-192	Fibroblasts
EPB41L2	0.357471	0.281	0.059	1.9312e-189	Fibroblasts
IGFBP7	0.460781	0.359	0.093	1.75641e-188	Fibroblasts
TFPI	0.34588	0.27	0.057	6.57405e-183	Fibroblasts
TCF7L2	0.356771	0.268	0.059	1.11171e-176	Fibroblasts
ENSG00000224063	0.451235	0.283	0.065	1.35797e-176	Fibroblasts
BNC2	0.658682	0.379	0.115	1.06209e-175	Fibroblasts
PCDH9	0.484377	0.253	0.06	3.45268e-151	Fibroblasts
LAMC1	0.412886	0.293	0.08	3.09499e-150	Fibroblasts
CBLB	0.359271	0.263	0.065	7.83636e-150	Fibroblasts
FNDC3B	0.41133	0.367	0.133	3.32474e-126	Fibroblasts
OPHN1	0.308917	0.25	0.067	5.18719e-125	Fibroblasts
AHI1	0.352024	0.297	0.093	1.33656e-122	Fibroblasts
ARHGAP21	0.338041	0.269	0.079	4.6483e-122	Fibroblasts
TIMP3	0.301321	0.264	0.075	1.03567e-118	Fibroblasts
SH3D19	0.384971	0.347	0.127	2.30958e-117	Fibroblasts
BICC1	0.323188	0.307	0.102	3.4448e-110	Fibroblasts
TACC1	0.29636	0.268	0.083	1.10815e-106	Fibroblasts
MAML2	0.338014	0.26	0.079	1.47095e-105	Fibroblasts
ZEB1	0.461788	0.441	0.216	7.77605e-91	Fibroblasts
LIMA1	0.290977	0.276	0.099	3.77641e-89	Fibroblasts
AKT3	0.279958	0.286	0.113	6.93026e-76	Fibroblasts
MAGI2	0.337099	0.297	0.124	5.86544e-73	Fibroblasts
PTPRG	0.373573	0.461	0.245	1.39193e-70	Fibroblasts
SPARCL1	0.276289	0.317	0.135	2.78088e-69	Fibroblasts
CHD9	0.380331	0.501	0.295	9.48885e-66	Fibroblasts
TCF4	0.401886	0.423	0.236	2.31317e-61	Fibroblasts
PARD3B	0.338071	0.333	0.168	2.28626e-55	Fibroblasts
NAALADL2	0.306555	0.373	0.206	1.78623e-47	Fibroblasts
TTC28	0.261872	0.298	0.149	3.5323e-47	Fibroblasts
WWOX	0.276364	0.315	0.18	8.14472e-34	Fibroblasts
TRIO	0.284222	0.288	0.168	7.50556e-30	Fibroblasts
NFIB	0.261025	0.367	0.231	1.16265e-29	Fibroblasts
NFIA	0.259895	0.487	0.36	2.75264e-22	Fibroblasts
FRMD4B	1.05768	0.466	0.015	0	Immune
CMAHP	1.02707	0.464	0.023	0	Immune
P2RY14	0.8724	0.391	0.012	0	Immune
ARHGAP15	0.787524	0.412	0.017	0	Immune
CD74	0.760285	0.362	0.026	0	Immune
MRC1	0.731805	0.342	0.003	0	Immune
F13A1	0.72321	0.294	0.003	0	Immune
PTPRC	0.630161	0.348	0.001	0	Immune
MS4A6A	0.581886	0.274	0.001	0	Immune
IQGAP2	0.56576	0.339	0.003	0	Immune
DOCK2	0.391598	0.256	0.002	0	Immune
DOCK8	0.451471	0.283	0.017	7.44363e-271	Immune
ANKRD44	0.501778	0.339	0.029	2.17219e-247	Immune
SLC9A9	0.654891	0.367	0.045	4.19343e-188	Immune
SLC8A1	0.610198	0.326	0.035	7.67751e-188	Immune
MAN1A1	0.540179	0.265	0.023	4.9654e-187	Immune
RBPJ	1.25734	0.441	0.087	6.35566e-149	Immune
CAMK1D	0.401603	0.26	0.029	9.60907e-143	Immune
RUNX1	0.397282	0.256	0.031	9.76116e-131	Immune
AFF3	0.557193	0.278	0.037	1.86843e-127	Immune
ELMO1	0.492443	0.357	0.06	2.71965e-126	Immune
LRMDA	0.681356	0.432	0.091	3.94042e-122	Immune
ZEB2	0.74064	0.455	0.107	9.9961e-114	Immune
FLI1	0.324497	0.253	0.034	4.05602e-111	Immune
SELENOP	0.697038	0.299	0.062	7.00302e-86	Immune
MAML2	0.459764	0.346	0.09	2.48512e-67	Immune
MYO5A	0.325678	0.258	0.07	3.90049e-46	Immune
ITPR2	0.341317	0.274	0.084	6.7816e-40	Immune
ARHGAP24	0.42377	0.29	0.094	1.09076e-38	Immune
SNX29	0.325995	0.258	0.081	1.64029e-36	Immune
CELF2	0.33806	0.335	0.122	3.09806e-36	Immune
RCSD1	0.302729	0.287	0.097	3.74403e-35	Immune
FCHSD2	0.287704	0.26	0.091	1.83208e-28	Immune
TRPS1	0.291155	0.285	0.141	5.87646e-14	Immune
HDAC9	0.292428	0.333	0.254	0.113399	Immune
SORBS2	1.57384	0.735	0.027	0	Smooth_muscle
SOX5	1.27049	0.731	0.08	0	Smooth_muscle
CARMN	1.24162	0.638	0.029	0	Smooth_muscle
RGS6	1.16984	0.612	0.017	0	Smooth_muscle
ACTA2	1.14072	0.595	0.019	0	Smooth_muscle
RBPMS	1.13926	0.625	0.049	0	Smooth_muscle
MYH11	1.13525	0.605	0.01	0	Smooth_muscle
CACNA1C	0.9318	0.595	0.04	0	Smooth_muscle
SLIT3	0.89845	0.528	0.025	0	Smooth_muscle
ITGA8	0.768525	0.408	0.018	0	Smooth_muscle
NTRK3	0.523887	0.304	0.005	0	Smooth_muscle
RYR2	0.443581	0.265	0.006	0	Smooth_muscle
NR2F2-AS1	1.10736	0.631	0.068	8.48396e-292	Smooth_muscle
ADGRL3	0.818208	0.269	0.01	1.3104e-288	Smooth_muscle
PDE3A	0.732052	0.434	0.031	3.17691e-286	Smooth_muscle
FHL5	0.456913	0.282	0.012	2.94658e-272	Smooth_muscle
GUCY1A1	0.525246	0.353	0.021	2.66606e-260	Smooth_muscle
DGKG	0.528512	0.311	0.017	1.42429e-249	Smooth_muscle
MCAM	0.413353	0.272	0.015	3.35094e-213	Smooth_muscle
PIP5K1B	0.444953	0.278	0.018	8.75809e-196	Smooth_muscle
SLC8A1	0.76359	0.375	0.037	1.21329e-181	Smooth_muscle
DOCK8	0.431628	0.275	0.02	2.06771e-175	Smooth_muscle
HTR1F	0.595446	0.304	0.025	4.29477e-173	Smooth_muscle
CLMN	0.502914	0.359	0.036	8.67446e-168	Smooth_muscle
RERG	0.5128	0.33	0.033	3.10912e-154	Smooth_muscle
IGFBP7	0.872086	0.602	0.109	6.02394e-150	Smooth_muscle
ZFHX3	1.20966	0.647	0.15	5.09477e-145	Smooth_muscle
NTN4	0.546798	0.314	0.032	4.5488e-142	Smooth_muscle
CALD1	0.841113	0.612	0.131	5.78275e-132	Smooth_muscle
DLC1	0.845797	0.631	0.13	3.30327e-128	Smooth_muscle
CACNB2	0.560227	0.372	0.052	6.51206e-123	Smooth_muscle
ITIH5	0.424315	0.298	0.034	2.45004e-119	Smooth_muscle
MYO1D	0.496202	0.34	0.044	4.93328e-119	Smooth_muscle
NOTCH3	0.39524	0.314	0.039	3.33186e-111	Smooth_muscle
IGFBP5	0.695755	0.421	0.079	7.48866e-102	Smooth_muscle
EBF1	0.617078	0.524	0.114	1.47092e-98	Smooth_muscle
ENSG00000275443	0.415454	0.282	0.038	3.3379e-92	Smooth_muscle
FRY	0.740715	0.583	0.169	7.89646e-84	Smooth_muscle
SDK1	0.371397	0.256	0.035	1.03224e-81	Smooth_muscle
LHFPL6	0.494128	0.398	0.081	3.748e-79	Smooth_muscle
FRMD4A	0.517628	0.375	0.077	8.47512e-77	Smooth_muscle
EPS8	0.47472	0.343	0.064	1.51927e-76	Smooth_muscle
RASAL2	0.599733	0.466	0.115	1.42374e-75	Smooth_muscle
ADAMTS9-AS2	0.515306	0.44	0.102	1.23706e-74	Smooth_muscle
SPARCL1	0.604595	0.518	0.145	7.1572e-67	Smooth_muscle
PTPRG	0.780723	0.66	0.258	2.66897e-62	Smooth_muscle
SYNPO2	0.668759	0.489	0.155	1.95832e-55	Smooth_muscle
RCAN2	0.643609	0.583	0.22	1.20101e-52	Smooth_muscle
PPP1R12A	0.453291	0.369	0.1	4.53996e-50	Smooth_muscle
RAD51B	0.461149	0.353	0.092	2.19852e-49	Smooth_muscle
PRKG1	0.799642	0.909	0.597	1.55635e-44	Smooth_muscle
ACTN4	0.315351	0.262	0.062	6.74633e-41	Smooth_muscle
MAML2	0.437517	0.33	0.092	2.56527e-39	Smooth_muscle
LPP	0.616535	0.608	0.283	7.78199e-39	Smooth_muscle
CRIM1	0.545562	0.45	0.17	5.81511e-36	Smooth_muscle
NBEAL1	0.422382	0.35	0.112	9.63468e-36	Smooth_muscle
UTRN	0.464655	0.405	0.153	1.02737e-30	Smooth_muscle
ROCK1	0.298645	0.285	0.088	1.60071e-28	Smooth_muscle
FCHSD2	0.357398	0.291	0.092	1.60536e-28	Smooth_muscle
TACC1	0.313853	0.304	0.098	4.3972e-28	Smooth_muscle
LMOD1	0.306245	0.288	0.093	2.86171e-26	Smooth_muscle
INPP4B	0.468218	0.414	0.176	1.45547e-24	Smooth_muscle
ZEB2	0.360049	0.311	0.114	6.13482e-23	Smooth_muscle
TIMP3	0.340332	0.269	0.09	4.26219e-22	Smooth_muscle
A2M	0.256778	0.291	0.101	7.38635e-22	Smooth_muscle
PTPRK	0.349734	0.314	0.124	7.07009e-20	Smooth_muscle
PICALM	0.322016	0.327	0.147	1.74456e-15	Smooth_muscle
ARHGAP10	0.253332	0.304	0.145	6.87025e-11	Smooth_muscle
PPP1R12B	0.304646	0.479	0.327	6.75215e-06	Smooth_muscle

## Sheet: 2D
Term	TF_FC	TF_HigherIn	TF_DE_VLvsTA	EnrichR_ENCODEChEA	Size	TotalGO	Adjusted.P.value	Combined.Score	P.value	Odds.Ratio	Genes	Regulation Of Release Of Sequestered Calcium Ion Into Cytosol By Sarcoplasmic Reticulum: VL	Regulation Of Release Of Sequestered Calcium Ion Into Cytosol By Sarcoplasmic Reticulum: TA	Collagen-Containing Extracellular Matrix: VL	Collagen-Containing Extracellular Matrix: TA	Regulation Of Apoptotic Process: VL	Regulation Of Apoptotic Process: TA
HNF4A	1.72537	VL	#N/A	ENCODE	202	1276	8.11e-05	15.02	2.339e-05	1.41	PGAP1;AVIL;SERPINE1;DCAF6;MIR1-1;RPS15;KIF21A;JUNB;TNS3;GAMT;PRKCD;HPCAL1;ACTN4;ACSL3;RRAGA;PPP1R3D;RPL27;TRIB1;OBSL1;NGEF;MMADHC;SLC45A4;SLC22A3;TTYH3;SLC35D1;IGSF1;PDGFB;TWF2;TRMT2A;PRDM10;GSPT1;NEU4;STC2;ST3GAL6;ASL;APOE;APOB;SLC19A2;LYN;CTSA;MYH7B;STAT5B;FZD5;NFATC3;IFFO2;VASN;VANGL1;ID1;ECHDC2;SPATS2L;FAT4;PKIG;CALM1;CALM2;OGFR;CSRNP1;TINAGL1;CX3CL1;SYNCRIP;SH3PXD2A;IMPA2;HYAL2;ENC1;KIF13A;A…	CALM2;CALM1	GSTO1	APOE;ANXA6	SERPINE1;INHBE;PDGFB;KAZALD1;LAMA5;TINAGL1;NID1;LAMB2	PIM1;RPS3A;TPT1	CX3CL1;DUSP6;ACTN4;HTT;ITGA6;PINK1;VEGFA;MAP3K11
TP63	1.4241	VL	Yes	CHEA	272	1399	6.541e-18	87.1	1.258e-19	2	RB1;SLC23A2;ERRFI1;TRIO;ZFYVE9;AQP7;ADARB1;ANTXR1;BACH2;NYNRIN;HTR7;SPATA24;WDR91;TP63;PRKAB2;TANGO6;RBFOX2;ACSL1;HPCAL1;AFAP1;PISD;NISCH;CRISPLD2;RBP1;RIN2;KCTD15;SLC22A3;SLC45A1;CDCA7;CD99L2;PCDH12;NUAK1;RNF217;SERPINH1;SCAP;TSPAN2;CHST14;PLCG1;ST3GAL3;EGR1;RPL41;JAG1;ABCA5;JUP;IFFO2;RPL3L;UBAC1;NFATC4;VANGL1;ID2;FAT2;SPATS2L;FXYD6;SPAG17;NRP1;TINAGL1;KCNC1;C2CD2;RPLP1;TGFB1I1;RCSD1;PCSK6;MEOX1…	DMD;ATP1A2	#N/A	#N/A	TNC;LEFTY2;COL21A1;TGFB1I1;TGM2;LOXL1;SERPINH1;TINAGL1;PCSK6;MFAP5;TIMP3;NID1;ANXA2;LAMB1	SGK1;FOXO1;RNF144B;EGFR;AIFM1;FOXO3;TARDBP	EGR1;TGM2;CD44;ITGA6;HS1BP3
AR	1.34418	VL	Yes	CHEA	234	1095	1.126e-17	88.62	4.329e-19	2.1	ERRFI1;APP;TRIO;ZFYVE9;IKZF2;HS6ST2;MYLK;RPL7;ALKBH3;LGALS3;SOX9;SOX6;EPHB1;TNS3;TP63;EPHA4;IL1R1;HPCAL1;CACNA2D3;RFX3;ANK2;CMBL;PISD;AR;TIAM1;SFRP1;CRISPLD2;SPARCL1;MAML3;TLN2;RIN2;SLC22A3;TTYH3;NEDD4L;PRDM11;KALRN;FAM149A;FAM171A1;RAD21;KCNN2;SNX5;BARD1;AFAP1L2;JAG1;GADD45B;TPRG1;IFNLR1;FLI1;VANGL1;PKIA;SNAI2;SPATS2L;CALM1;NRP1;PTPRR;RPLP1;GBE1;PRKAG2;LIMD1;AIFM1;SH3PXD2A;B3GALT1;MYBPC2;KCND3;N…	ANK2;CALM1;PDE4D	SLC8A1;CACNA1C	WNT5A;CDH13	SFRP1;THBS1;COL4A1;THSD4;FGFR1;LGALS3	BARD1;WNT5A;EGFR;AIFM1	SFRP1;SOX9;THBS1;TBX3;GADD45B;BCL2L1
CEBPB	1.23594	VL	Yes	ENCODE	31	144	0.01005	10.02	0.004059	1.82	CEBPB;PLEKHH3;CUL2;HNRNPU;ZBTB44;YBX3;SYNCRIP;ABHD11;GPR153;UGP2;MTHFD1L;PALMD;COTL1;TBL1X;RBM39;PLEKHG2;GOT1;RPL23;TNNC1;SPRY4;RPL13A;SMAD6;ETV6;NISCH;MLLT11;SLPI;BCL6;DDIT3;TRIB1;OGT;RPS24	#N/A	#N/A	#N/A	SLPI	BCL6	MLLT11;SMAD6
MYOD1	1.1696	VL	No	ENCODE	50	166	6.191e-08	52.59	1.25e-08	2.89	RYR1;TNC;ATP2A1;LSP1;LRRC30;PRKAG3;KLHL31;PPP1R9B;MACROD1;ARL6IP5;ANXA6;ITGB6;KLF10;ACTN3;CMBL;EML1;CACNB1;ZNF91;TNNT1;AKAP9;TNNT3;CDH15;SYNC;ATF4;SDC4;USO1;RHOBTB1;TTN;FXR1;CHRND;UAP1L1;E2F3;CACNG1;CCDC141;PDLIM4;CNNM4;EGLN3;DTNA;DMPK;GOT1;MAFA;SULF1;AIF1L;MYLPF;FMNL3;TTC9;GATM;JSRP1;ESYT1;NES	#N/A	#N/A	ANXA6	TNC;SULF1	ACTN3;ARL6IP5;ATF4	EGLN3
RAD21	1.1565	VL	Yes	ENCODE	217	1265	5.068e-10	39.95	7.309e-11	1.71	EPHB6;CNTFR;APP;OXTR;AHCYL1;AQP7;ANTXR1;ICAM1;RPL18A;NIPAL3;PIEZO1;EPHB1;EPHA4;VPS18;ISLR2;MYO7A;BCR;CPED1;COL8A2;RPL27;TRIB1;TRIB2;NEDD4L;GATA3;PCDH12;ZNF25;ABR;GRIN2A;PPP3R1;ADAMTS17;SCAP;B4GALNT1;PIP5K1C;APOE;CD14;APOB;SEC31B;SCAI;NAA50;MYH7B;PLK3;EGR2;JAG1;GADD45B;PLK2;KLHDC8B;PAFAH2;GADD45G;EHD2;STAG1;NCEH1;STAG2;GIPC3;CDS2;PTPRU;SYNM;UBXN1;SH3KBP1;MRPS12;PEAR1;GLI1;LIMD1;HOXC10;MYOM3;FAM102…	#N/A	#N/A	APOE	THBS1;COL8A2;ICAM1;KAZALD1;C1QC;TGM2;TGFB3	GADD45G;PHLPP1;STK17A;BRD8	PLK3;THBS1;GADD45B;DDAH2;TGM2;PLK2;TGFB3;GRK5;BCL2L1;PINK1;VEGFA;EP400
SMAD4	1.1497	VL	Yes	CHEA	137	584	3.89e-13	70.13	4.114e-14	2.28	TES;ATP8A2;GALNT18;F11R;CWC27;SLC8A1;HS6ST2;CMIP;ETS2;AMOT;CDH4;CCND3;KIAA0895;PIP4K2B;NRCAM;NCKAP5;TP63;ANKS1B;MAGI1;TLE3;MBNL1;LIMCH1;SEMA6D;ACTN1;TMOD3;TTC7B;AFAP1;HECW2;ZNF438;ELMO1;TLN2;SLC22A3;SDC3;GATA6;CACNA1C;ARHGAP15;NDRG1;FOXO1;ATXN1;FGGY;TSPAN8;KCNMB1;PLXNA2;SMYD2;PACSIN2;KCNN3;B4GALNT3;MARK3;PLXNA4;S100A10;AFAP1L2;JAG1;NFATC2;ESRRG;FBXO34;TDRD3;GNAO1;ARHGAP31;EIF5;ID1;ID3;CALM2;CPEB4…	CALM2;PDE4D	SLC8A1;CACNA1C	#N/A	THBS1;TINAGL1;S100A10;FBN1;SDC3	FOXO1	GATA6;ACTN1;THBS1;NTF3;DUSP6;ITGA6;SH3RF1
EZH2	1.14928	VL	No	CHEA	38	237	0.0001439	22.89	4.428e-05	2.28	PTPRU;TNXB;RAB3A;PDGFB;AGAP2;NDNF;ELFN1;NKD1;RHOBTB1;ADCY5;COMP;CDH4;RASSF2;FGF9;SOX18;PRDM16;RNF150;SCARF2;DLGAP2;PITX1;PLXNA4;ESRRB;CACNA2D2;LBX1;MAFA;ADRA2B;ZDHHC14;SYT6;BCAN;COL4A2;P4HA2;KIF26B;NFIC;HOXB3;ZNF536;NOTUM;LMX1B;SIM2	#N/A	#N/A	#N/A	COMP;PDGFB;COL4A2;TNXB	#N/A	COMP;RASSF2
SMC3	1.13417	VL	Yes	ENCODE	241	1181	2.554e-13	57.54	2.456e-14	1.84	EPHB6;CNTFR;APP;OXTR;AHCYL1;PREP;ANTXR1;IL27RA;ZMIZ1;NIPAL3;RPL36;PIEZO1;RPL38;EPHB1;EPHA4;VPS18;ATP6V0E1;ISLR2;MYO7A;BCR;CPED1;RRAGA;KCNQ3;SIK1;TRIB1;EZR;TRIB2;NEDD4L;ABCB8;GATA3;HNRNPLL;MTDH;ABR;HLCS;ADAMTS17;SCAP;B4GALNT1;PIP5K1C;APOB;SEC31B;SCAI;CTSA;EGR1;PLK3;EGR2;FZD5;GADD45B;PLK2;PAFAH2;GADD45G;EHD2;STAG1;NCEH1;STAG2;GIPC3;ID2;ITM2C;CDS2;PTPRU;DAZAP2;GFM1;SH3KBP1;PTPRJ;PEAR1;GLI1;LIMD1;TRA…	#N/A	#N/A	#N/A	INHBE;THBS1;KAZALD1;C1QC;TGM2;TGFB1;TGFB3	GADD45G;PIM1;PHLPP1;MTDH	EGR1;PLK3;THBS1;GADD45B;DDAH2;TGM2;PLK2;TGFB3;GRK5;BCL2L1;CBL;PINK1;VEGFA;PTMS;ARHGDIA;EP400
FOXA2	1.10004	VL	#N/A	ENCODE	72	316	3.947e-07	35.63	9.109e-08	2.2	ERRFI1;UHRF1BP1L;RIF1;ITGB5;SERPINE1;CXCL17;TNFAIP1;HID1;LFNG;MT2A;CCND3;DUSP10;FAM53C;MACROD1;JUNB;TLE1;GUSBP2;PDE4D;PRKCD;TM4SF1;DUSP6;ETV5;SLC7A6;MSH2;MYADM;UHRF1BP1;MAML3;TRIB1;RIN2;PHLDB2;NGEF;SLC45A4;KLHL18;PPP1R15A;LINC00240;PHLPP1;MIR3193;SLC35D1;NEDD4L;ENOX2;RNF213;TSPAN8;TP53INP2;CDC37L1;HIVEP2;TBL1X;EPS15;LDLR;ARSB;EGLN1;ATF7IP;RBM39;TIA1;OSBPL6;ABCA5;YIPF4;NFATC2;NR1H3;ATP1A1-AS1;DHCR…	PDE4D	#N/A	#N/A	SERPINE1	PHLPP1	DHCR24;DUSP6
TRIM28	1.09895	VL	No	CHEA	41	210	0.0114	8.78	0.004822	1.65	PTPRU;IPO11;CLIC4;NNMT;CUL2;DLL1;EEA1;MED14;RAB20;HEY1;PODXL;ENC1;PIM1;SPOCK1;NEFM;IGFBP7;SOX9;TEAD1;EGR1;EMX2;JAG1;TGIF2;UNC5B;WNT5A;IGFBP2;NEK7;NPY1R;ZNF32;ACSL3;BMP7;ETV6;SFRP1;ZNF91;PINK1;TAL1;COL4A1;ID2;EVL;FBXL4;PTMA;RAMP1	#N/A	#N/A	WNT5A	SFRP1;IGFBP7;COL4A1	PIM1;WNT5A	EGR1;SFRP1;SOX9;PINK1;PTMA
KAT2A	1.09714	VL	No	ENCODE	31	90	5.543e-07	58.22	1.386e-07	3.69	RPL4;RPL5;KDM5C;RPL32;RPL31;RPL34;RPL12;GABPB1;RPL9;RPL6;RPS15;CFL1;RPL36;RPS3;RPL13;RPL37;RPL15;RPS2;RPL18;EGR1;RPS7;RPS8;RPS6;ZNFX1;RPL24;RPL27;RPL29;CALM1;PTMA;CALM2;EIF3D	CALM2;CALM1	#N/A	#N/A	#N/A	RPS3;RPS6	EGR1;CFL1;PTMA
CTCF	1.09475	VL	No	ENCODE	340	1790	2.484e-13	52.39	2.149e-14	1.66	EPHB6;NCKAP1;CNTFR;RPL5;APP;OXTR;AHCYL1;TRIO;RPL32;PREP;CCP110;ANTXR1;IL27RA;ICAM1;RPS15;RPS14;RPS19;RPL18A;CSPP1;NIPAL3;RPL36;PIEZO1;RPL38;CPNE2;EPHB1;VPS18;EPHA4;TANGO6;ESCO1;ISLR2;MYO7A;THAP2;UNC13D;EML3;BCR;CPED1;MYL6;RRAGA;MTHFD2;KCNQ3;RPL27;TRIB1;TRIB2;NEDD4L;ABCB8;GATA3;ZNF25;MTDH;ABR;GRIN2A;PPP3R1;RHOT1;ZNF706;FLRT3;ADAMTS17;SCAP;B4GALNT1;PIP5K1C;APOB;SEC31B;SERF2;SCAI;NAA50;CTSA;CDK17;EG…	#N/A	#N/A	#N/A	INHBE;THBS1;ICAM1;KAZALD1;C1QC;TGM2;TGFB1;TGFB3;LAMA5	GADD45G;PIM1;BCL2;RPS3A;COPS5;TPT1;PHLPP1;MTDH;PARK7	EGR1;PLK3;THBS1;GADD45B;DDAH2;TGM2;PLK2;TGFB3;GRK5;BCL2L1;CBL;PINK1;VEGFA;PTMS;ARHGDIA;HS1BP3;PTMA;EP400
TAF7	1.08915	VL	No	ENCODE	117	640	3.313e-07	30.03	7.326e-08	1.83	RPL4;RPL5;RPL3;NUP107;RPL32;RPL31;HNRNPU;ADARB1;GABPB1;RPL6;PSMD8;RPS15;RPS14;RPS16;RPS19;ZC3H12A;RPL36;FAM53C;RPL35;RPL38;ZNF326;RPL37;ATXN7L2;JUNB;RPS13;RPS12;MYLIP;NOM1;MORC3;RPS7;RPS8;COG4;APLP2;RPS6;RPSA;ACSL3;DPM1;KCTD10;DDIT3;FSCN1;RPL27;RPL29;RPL28;ANAPC1;MMADHC;ATF4;DDX5;SLC1A5;SLC9A1;SDCBP;TTC21B;SNX5;MYH7B;EGR1;RPL41;PHKB;SNHG6;SNHG4;SNHG5;COPS4;ZC3HC1;RPS26;RPS28;RPS27;RPL27A;RPS20;OG…	CALM2	#N/A	#N/A	#N/A	RPS3A;RPL10;RPS3;ATF4;RPS6;BCLAF1	EGR1
NFYB	1.066	VL	No	ENCODE	527	3715	0.02317	5.2	0.01002	1.13	VPS29;IPO11;TES;TRIO;IFT172;ITSN1;SMC6;SMC3;F11R;RPL9;DCAF6;ALKBH3;SYNGAP1;WDR91;ADNP2;RPL35;PIP4K2B;DLEU2;JUNB;CDK5RAP2;FNBP4;MYL6;ZSCAN20;MTHFD2;DDIT3;HOXB4;TXNIP;RPL28;UBA52;ATF4;OSER1;NAA60;TTYH3;ZNF273;RETSAT;ABCB8;WDR62;GATA3;IQGAP1;PRDM10;RHOT1;PRKAR2A;SERPINH1;RSU1;PLCG1;PIP5K1C;FDFT1;ST3GAL3;PROSER3;SLC19A2;HOXC6;RPL41;JUP;FZD5;CADM2;SNAI3;NFATC3;TMEM192;SLC16A13;NFATC4;EIF5;LAS1L;SFXN3;…	CALM2	#N/A	LGALS1;ANXA6	INHBE;TGFB1I1;SERPINH1;LTBP4	ACTN3;APAF1;FOXO1;NAA16;RPL10;PHLPP1;LGALS1;AIFM1;FOXO3;BRD8;RBM5;ATF4;GLO1;BCLAF1	ACTN1;SMAD6;DHCR24;GADD45B;PIM3;HTT;BCL2L1;HIP1;HDAC1;YWHAZ;CD74;WFS1;HIGD1A;MAP3K11;SHC1;CFL1;PTMA;DNAJC3
CEBPD	1.05332	VL	No	ENCODE	142	734	4.002e-07	27.64	9.621e-08	1.71	EIF4A2;ANKRD13D;CISD1;HNRNPU;ADARB1;RPL9;ACTG1;KIAA0895;CFL1;RPL36;COTL1;KIF21A;ZNF721;JUNB;EPHB4;FNBP4;MYLIP;SLC38A1;MORC3;ESCO1;RPL23;ACTN1;RPS6;NISCH;FLJ37453;MYL6;RRAGA;DDIT3;FSCN1;RPL24;TXNIP;UHRF1BP1;TRIB3;ADNP;TLN1;PFN1;EZR;TRIB1;OBSL1;ATF4;SLC45A4;DDX5;MIR3193;CUL3;KMT2C;CUL2;SLC1A5;FOXO3;ZFP36L2;SLC9A1;ZMPSTE24;PPP3R1;BAG2;ZNF706;TBC1D13;MYH10;TGFB1;GOT1;GADD45B;EIF2S2;SMAD6;SNHG5;AZIN1;…	CALM2;CALM1	#N/A	#N/A	TGFB1	APIP;RPS3A;BCL6;RPL10;TPT1;FOXO3;ATF4;RPS6	MLLT11;ACTN1;SMAD6;GADD45B;DDAH2;CFL1
RUNX1	1.04498	VL	No	CHEA	267	1294	1.656e-12	50.72	2.07e-13	1.74	ZFYVE9;SERPINE1;ICAM2;CCP110;LDLRAD4;ADARB1;F11R;ZDHHC3;DCAF6;NYNRIN;RPS15;LIPE;LGALS3;LGALS2;LGALS1;CSPP1;GPBP1;ADNP2;CPNE2;RPL37;JUNB;TNS3;IER2;CPT1A;ACSL1;ARRDC2;HPCAL1;ANK2;ACSL3;MTHFD2;KCTD10;ORAI2;FLYWCH2;PRKD2;SIK1;MXRA7;TRIB1;TLN1;ZFPM2;UBA52;CBLL1;TSPYL4;EXD2;TTYH3;CDCA7;PDGFB;AGAP2;PTTG1IP;ARPP19;APH1A;ABR;LCN12;STK38L;TSPAN2;ST3GAL2;S100A11;SLC19A1;S100A10;VASP;EGR1;BTBD19;XCR1;SNAI3;P…	ANK2;CALM1;PDE4D	#N/A	LGALS1;ANXA6	SERPINE1;PDGFB;AEBP1;IGFBP7;TGFB1;S100A6;EGFL7;S100A10;CTSD;MXRA7;LGALS3	PIM1;RPS3A;ANO6;SEMA4D;LGALS1;STK17A	EGR1;MLLT11;LGALS2;DHCR24;DUSP6;TNFRSF10D;GRK5;CALHM2;CTSD;NOTCH2
NFE2L2	1.04385	VL	No	CHEA	209	1022	1.041e-11	49.89	1.401e-12	1.83	RPL5;PGAP1;SERPINE1;PREP;LDLRAD4;SLC4A4;TSKU;IFIT3;DCAF6;HTR7;ZMIZ1;CHORDC1;WDR91;PXDC1;CDK5RAP2;RPS12;GABARAPL1;CPT1A;RBFOX2;UNC5B;PRKCD;CACNA2D3;GOLPH3L;SLPI;HECA;TTLL11;TRIB1;ZFPM2;MMADHC;OSER1;PPP1R3A;PTTG1IP;MTDH;NUAK1;ZNF706;STC2;ST3GAL4;ZSCAN12;TSPAN2;FAM43A;TSPAN3;ST3GAL1;ST3GAL2;FDFT1;JAG1;VASN;GADD45G;FAT4;CORO7;SIM2;CDS2;PHF3;GBE1;ADK;SNX13;SIPA1L2;TRAM2;AACS;EEA1;NHSL1;PCLO;TMEM44;ADA…	#N/A	#N/A	WNT5A	TNC;SERPINE1;SLPI;SULF1;ADAMTSL4;IGFBP7;COL4A1;SERPINB9;CSTB	SH3RF2;GADD45G;SGK1;WNT5A;APIP;BCL6;MTDH;RAF1;RPS6;MAPK8	ADAMTSL4;PAWR;EGLN3;GRK5;SERPINB9;IFIT3;VEGFA;YWHAZ
ESR1	1.03251	VL	No	CHEA	52	154	6.317e-10	78.24	9.718e-11	3.39	LITAF;CAPN8;DEPTOR;SH3PXD2A;C1QTNF6;CAPN5;PDK4;PITX2;TNS3;LMCD1;CTSD;RALGPS2;MAGI1;MYOF;PAWR;GAB2;IL17RA;PTP4A2;RNF144B;RAB31;RABEP1;KAT6B;SLCO2A1;KIFC3;SLC24A3;ITPR1;THSD4;ZFP36L1;FXR1;NRIP1;E2F3;ST3GAL1;CAP2;LYN;AFAP1L2;GOT1;TPRG1;GREB1;SPRY4;SLC16A10;DHCR24;WWP2;BMP7;DAP;DHRS7;BCL6;RCAN2;ID2;NFIC;BCL2;ID3;TACC1	#N/A	#N/A	#N/A	THSD4;CTSD	BCL2;RNF144B;BCL6	DHCR24;PAWR;CTSD
UBTF	1.02527	VL	No	ENCODE	343	1631	1.669e-14	58.77	1.123e-15	1.71	USP6NL;RB1;NCKAP1;CYFIP1;CERK;PREP;HNRNPU;FGFRL1;ZDHHC3;DCAF6;RPL7;RPS6KA3;ZMIZ1;RPL36AL;GPBP1;PIEZO1;PDK3;PIP4K2A;PIP4K2B;CPNE2;DLEU2;SLC12A7;EIF2A;FNBP4;ACSL1;ACTN1;ACSL3;THAP2;AKAP9;UHRF1BP1;TTLL11;MAML3;TRIB1;EZR;TRIB2;CBLL1;TRIM11;CGGBP1;OSER1;SMIM3;SLC45A3;SLC35D1;STXBP1;NEDD4L;IQGAP1;PTTG1IP;HNRNPLL;RPAP2;NLN;RHOT1;PRKAR2A;SCAP;B4GALNT1;STXBP5;FAM43A;ST3GAL1;SNX5;VASP;VAT1;CDK17;STAT5B;EGR…	#N/A	#N/A	#N/A	INHBE	BCL2;APAF1;FOXO1;RPS6KA3;NAA16;TPT1;PHLPP1;FOXO3;RAF1;NAA15	EGR1;ACTN1;DHCR24;PIM3;SH3RF1;PINK1;VEGFA;PTMS;NOTCH2;CFL1;PTMA;DNAJC3;EP400
POU5F1	1.02196	VL	No	CHEA	54	261	0.0001415	19.77	4.219e-05	1.96	SLC23A2;IFITM1;RARG;IFITM2;RIF1;HNRNPU;NRARP;BMI1;OLFML2A;HK2;EEF1B2;SPRED1;LRRTM3;ZMIZ1;ACP6;EPHB4;TLE4;DENND2C;CAMK1D;ETV1;SLC39A14;DUSP6;ETV5;SFRP1;HOXB4;ADNP;TLN1;SGK1;NOTCH1;UHRF2;CDCA7;THBS2;DLL1;ZFP36L1;ZBTB40;POLR2A;TBC1D13;TP53BP1;LEFTY2;CLASP1;MAPK4;ATF7IP;EYA1;CBX1;SPRY4;GADD45G;SULF2;ASXL1;STAG1;MEIS1;NFIA;ID2;TCEA3;OGT	#N/A	#N/A	#N/A	LEFTY2;SFRP1;THBS2	GADD45G;SGK1	SFRP1;DUSP6;RARG
REST	1.01723	VL	No	CHEA	202	1280	1.941e-07	26.94	4.106e-08	1.58	CHIC1;PLEKHB2;IL27RA;LGALS3;ZMIZ1;ZC3H12A;RPL38;SLC12A7;NCKAP5;CHGB;CMKLR1;PRIMA1;EPHA4;CACNA2D2;CACNA2D4;ACTN4;HLA-A;MAPK8IP1;HLA-E;RUFY1;BCAN;SIK1;TWIST2;NEDD4L;THY1;GRIN2A;RHOT1;PRKAR2A;STC2;PRDM16;ST8SIA5;SCAP;RAB11FIP4;PPP1R26;CADM3;CADM1;STAC;FXYD4;ID4;FXYD6;CALM1;CALM2;PTPRU;RYR2;KCNC1;RPLP1;GRIK2;EEA1;PPP3CA;GLT1D1;SCML2;NCS1;ENC1;KIF13A;NEFM;DLGAP2;DLGAP4;TMED4;CEP68;KCND3;CACYBP;SYN2;AP…	CALM2;CALM1	RYR2	COL6A6;CDH13	KAZALD1;C1QA;LGALS3	SGK1;APAF1;RAF1	ACTN4;PIM3;TJP1
SUZ12	1.01205	VL	No	CHEA	378	1684	3.245e-50	343.2	3.12e-52	2.89	APP;FAAH;OXTR;ADARB1;SLC4A4;ANTXR1;HS6ST2;BACH2;HTR7;RASSF2;ZMIZ1;SOX18;EVA1C;KDR;PXDC1;SOX8;CPNE2;SOX9;EPHB1;BVES;HOXA5;CHGB;PRIMA1;PAQR9;UNC5B;LIMCH1;CACNA2D3;CACNA2D2;ISLR2;HLA-A;CPED1;BCAN;AR;CLDN5;SFRP1;HECW2;KCNQ3;HOXB4;KCNQ4;HOXB3;KCNQ5;HOXB2;ZFPM2;TRIB2;NBL1;NGEF;SLC22A3;DHH;ARX;GATA6;TWIST2;AGAP2;GATA3;SLC5A1;THY1;GATA2;GRIN2A;NKAIN3;ADAMTS19;PRKAR2A;STC2;ADAMTS17;PRDM16;ST8SIA5;B4GALNT1…	#N/A	RYR2	WNT5A;CDH13	COMP;SFRP1;AEBP1;KAZALD1;LOXL1;ADAMTS1;TGFB1;COL4A2;COL4A1;FBN1;TNXB	FRZB;GADD45G;WNT5A;BCL2;HOXA5;EGFR	EGR3;COMP;GATA6;SFRP1;SMAD6;SOX9;NTF3;CX3CL1;SOX8;RASSF2;CD44;KDR
RELA	1.00018	VL	No	ENCODE	77	484	0.007008	8.7	0.002628	1.46	EIF4A2;RPL5;OXTR;ANKRD33B;CSF1;RPL31;ICAM2;PARK7;LSP1;GABPB1;RCSD1;RPL10A;ICAM1;SPIB;IKBKB;RPL7A;RPS19;TMSB4X;GPBP1;PEA15;NFKBIZ;ARL6IP5;REV3L;JUNB;B2M;ACTR3;KLF10;ABCC4;RPS7;RPS6;CYS1;ETV6;LAT2;ERN1;ACTA2;TRAF3;RNF207;RPL37A;FSCN1;YME1L1;MYH9;NUP54;PFN1;PTMA;NEDD9;DENND3;TOB2;ATP2C1;ZFP36L2;FSTL3;ZFP36L1;SNN;POLR2A;RPL13;STAT6;TNFRSF14;RPL15;RPL18;RPS27A;HNRNPA1;SH2B3;VASP;IL32;CD74;GADD45B;NDE1…	CALM2	#N/A	#N/A	ICAM1	ARL6IP5;YME1L1;PARK7;RPS6	GADD45B;CD74;PTMA
FOXA1	3.47223	TA	#N/A	ENCODE	52	205	1.924e-05	26.56	5.365e-06	2.19	UHRF1BP1L;ITGB5;ARHGAP1;TNFAIP1;BACH2;SH3RF1;MRPL41;ING2;PAIP2B;FAM53C;MACROD1;PLS3;RBFOX2;APAF1;ARRDC2;ZFX;UTP18;DUSP6;ETV5;MSH2;ESRP2;MAML3;TRIB1;RAPGEF5;LCORL;CBLL1;KLHL18;PPP1R15A;ASAH1;MIR3193;SLC20A2;UHRF2;GATA6;NEDD4L;ZBTB42;FOXO3;ZFP36L2;ENOX2;RNF213;CALD1;TBL1X;ZSWIM4;WASF2;YIPF4;NEK7;SYNJ2;TMCO4;ALDH6A1;STAG2;BCL6;SFXN3;LRP10	#N/A	#N/A	#N/A	#N/A	APAF1;BCL6;FOXO3	GATA6;DUSP6;SH3RF1
EGR1	2.37925	TA	Yes	CHEA	65	315	0.0005535	14.86	0.0001809	1.72	IFITM2;DYRK2;RIF1;ADK;ADAR;AFF1;RPS6KA3;PCM1;RGS3;SGCD;ZNF207;AKT1;LBP;NOS1;EPHB1;ZNF169;CLIC1;SPTAN1;KPNA3;RALGPS2;NUDT12;SUN1;PLEKHG2;MYOC;TANGO2;ACTN4;ETV5;ELF2;RASA4;TRAF5;MYADM;ITGA5;TRIM11;FKBP5;RTN2;CSTB;SLC20A2;NLRC5;CBL;THBS1;EGFR;SDCBP;RAB20;CALD1;MARVELD1;CRYM;PCDH1;IGBP1;EGR1;EGR2;SMAD3;GADD45B;JUP;GOT1;TNK2;LRRC61;FAH;FOSL2;MYLPF;SLC6A6;STAG2;NFIC;CNOT2;ST7;TPT1	#N/A	#N/A	#N/A	MYOC;THBS1;CSTB	RPS6KA3;EGFR;TPT1	EGR1;THBS1;ACTN4;GADD45B;CBL;AKT1
KLF4	1.90303	TA	Yes	CHEA	215	987	2.264e-14	66.99	1.741e-15	1.97	EIF4A2;RPL5;IFITM1;IFITM2;HNRNPU;RPL8;RCBTB1;LGALS3;RASSF1;RPS19;ZMIZ1;SOX18;DPYSL2;ZC3H12A;RPL37;RPS11;SLC12A7;JUNB;IER2;CSNK2A1;RPL21;ACTN1;RPL23;RPL22;IFRD1;ISLR2;UNC13D;SFRP1;HOXB4;TXNIP;TAGLN2;EZR;NBL1;ATF4;CDCA7;MYNN;ABCB8;GATA2;EPB41L1;TSPAN9;APOE;HOXC8;CDR2;HOXC6;VASP;VAT1;RPL41;ICMT;IGF2;NFATC3;NFATC4;MLLT11;RPS25;FXYD4;ID2;SFXN3;NRP2;RARG;PPP1R10;SETD6;ARHGAP1;PTPRJ;AACS;LFNG;TUBA1C;CSR…	#N/A	#N/A	APOE	LEFTY2;SFRP1;LGALS3;CSTB;ANXA2	SGK1;PIM1;NEURL1;RPL10;TPT1;ATF4	SFRP1;MLLT11;ACTN1;TBX3;DDAH2;PAWR;YWHAZ;RARG;CFL1;PTMA
SALL4	1.56711	TA	#N/A	CHEA	81	355	1.684e-06	29.03	4.534e-07	1.99	BCAR3;SPON2;TOP2B;PHTF2;DYRK3;KCNC1;LDB1;CELF2;PDE3B;PPP1R9A;LITAF;PRSS23;BACH2;HS6ST2;HK2;SYNCRIP;FADS2;SPRED1;HEY1;ARHGDIB;PITX2;GTF2I;PLEKHG3;CERS6;WSB2;TCF15;MME;UNC5B;RPL23;UBE2E3;COBL;ANK2;SHISA3;SLC39A14;DPM1;DDAH1;ASPH;COL4A1;RUFY3;FSCN1;CASQ2;SUCLG2;KIFC3;TLN1;UTRN;PHLDB2;B4GALT5;FOXC1;CEBPB;SDC4;SLC43A3;SATB2;NID1;PLA2G7;CNN3;PDLIM1;TSPAN9;SERPINH1;STK38L;RBBP7;IGF2BP2;SASH1;RBPMS;PTGES…	ANK2	CASQ2	#N/A	SULF1;SERPINH1;COL4A1;NID1	#N/A	#N/A
SOX2	1.4862	TA	#N/A	CHEA	184	775	1.126e-17	98.66	4.248e-19	2.33	SCARB2;ERRFI1;IFITM1;RPL3;IFITM2;RIF1;ZBTB21;HNRNPU;LDLRAD4;OLFML2A;ETS1;HS6ST2;LOXL2;CDH6;ABHD11;RPS19;BASP1;ARHGDIA;CHORDC1;ARL6IP5;SACS;PLS3;PITX2;TNS3;GTF2I;DDX17;TLE4;EPHA4;TLE3;CPT1A;TLE1;TMOD3;GPT2;IGFBP2;ISLR2;AFAP1;CDKAL1;SYPL2;ATP1B1;SFRP1;COL4A2;MFNG;ZW10;FSCN1;ELMO1;ALPK3;TRIB3;TRIB1;TRIB2;ATF4;LY6E;SMIM3;RTN3;NOTCH1;H6PD;STK39;NEDD4L;SLCO5A1;FOXO1;ZFP36L1;HNRNPDL;EPB41L1;CALD1;FLRT3;…	#N/A	CASQ2	CDH13	LEFTY2;SFRP1;SULF1;THBS2;COL4A2;LOXL2;FGFR1	GADD45G;CD38;PDPN;NEURL1;FOXO1;ANO6;ARL6IP5;ATF4	EGR3;SFRP1;MLLT11;SMAD6;TBX3;DUSP6;SRC;GADD45B;EGLN3;ARHGDIA;PTMA
GATA2	1.45692	TA	Yes	CHEA	190	772	1.117e-16	87.91	6.445e-18	2.22	USP6NL;ERRFI1;CSF3;OXNAD1;OXTR;ATP8A2;ITSN1;SERPINE1;ICAM2;F11R;HTR4;NR3C1;CWC27;GALNT10;DCAF6;FADS2;CDH5;CCND3;RGS3;ZMIZ1;ARHGDIB;LEPR;PIM1;ARL6IP5;COTL1;PIP4K2A;CPNE2;EPHB4;IER2;TGM2;CMKLR1;MAGI1;SH3GLB2;ARSA;TLE3;MBNL1;ATP6V0E1;TPM4;IL1R1;STARD8;SPNS2;ACTN4;ATP1B1;HSPG2;PISD;HLA-E;ELMO1;TXNIP;LMX1B;TRIB1;ZFPM2;EPHA2;SLC45A3;NNMT;DHH;GATA6;STK39;ITPR1;GMPR;CSF2RB;PTTG1IP;SLC1A5;CACNA1C;GATA2;AR…	CALM2	CACNA1C	#N/A	SERPINE1;TGM2;COL18A1;EGFL7;MMP2;PCSK6;HSPG2;PSAP;LAMB1	GADD45G;PIM1;SEMA4D;ARL6IP5	GATA6;DHCR24;ACTN4;TNFAIP8;TGM2;HTT;EGLN3;FSTL1;BCL2L1
GATA1	1.32227	TA	#N/A	CHEA	166	807	2.652e-08	33.03	5.1e-09	1.73	IFITM3;ERRFI1;ATP8A2;ICAM2;LDLRAD4;F11R;BACH2;CMIP;GALNT10;NDST1;CCND3;ZMIZ1;SLCO2B1;PIM1;MACROD1;SLC12A7;JUNB;TGM2;CDK5RAP2;ACVR1;ST6GAL1;MBNL1;CISH;IL1R1;TPM1;HPCAL1;ATP1B1;HSPG2;UNC13D;BCR;TIAM1;COL4A2;CRISPLD2;KCNQ4;UBE2V1;MAML3;UTRN;ZFPM2;EPHA2;NOTCH2;NOTCH1;GYPC;GATA6;ITPR1;GMPR;SLC38A10;GATA2;FOXO3;FOXO1;ZFP36L2;FAM171A1;ADAMTS14;SNN;ODF2L;ATXN1;GRK5;MAN2A2;HRH2;INPP5D;PACSIN2;ST3GAL4;PLXN…	PDE4D	#N/A	#N/A	TGM2;COL18A1;COL4A2;HSPG2	PIM1;BCL2;FOXO1;ANO6;FOXO3	GATA6;TNFAIP8;TGM2;GRK5;DAB2;NOTCH2;YWHAZ
SPI1	1.26826	TA	No	CHEA	182	1056	0.003837	8.58	0.001365	1.3	KLHL36;IPP;CCP110;JMJD1C;RPL8;METRNL;RPL6;ICAM1;EEF1B2;RPS15;RPS14;CCND3;RPS19;RPL18A;KIAA0895;CFL1;PIM3;BANF1;RPL38;RPL37;RPS11;JUNB;B2M;IER2;CDK5RAP2;FNBP4;MORC3;IGFBP4;RPL23;COG4;SHISA5;HLA-A;RUFY1;POR;DDIT3;GPD2;ELMO1;S100A4;RPL27;PRKD2;ADNP;TRIB1;TLN1;RPL28;EXD2;NAA60;CSF1R;ZNF274;ITPR1;TWF2;TRMT2A;CSF2RB;GPATCH2L;FOXO3;ARPP19;CORO1B;RHOBTB1;APH1A;PPP3R1;INPP5D;G3BP1;PSAP;PGK1;PLXNA2;STK38L;…	#N/A	#N/A	#N/A	ICAM1;S100A4;PSAP	ANO6;RPL10;RPS3;FOXO3	DUSP6;TNFAIP8;PIM3;BCL2L1;YWHAZ;CFL1
ZMIZ1	1.25559	TA	Yes	ENCODE	152	914	0.002264	9.69	0.0007837	1.36	CD81;CSE1L;HNRNPU;IRS2;GABPB1;RPL10A;ACTG1;LGALS1;ABHD11;PNP;RPL36AL;ZMIZ2;RNF19A;RPL36;PIP4K2A;PIM3;JUNB;IER2;CSNK2A1;S100A1;RPS8;ARRDC2;APLP2;ADAM10;UBE4A;UNC13D;GANC;CACNB1;MYL6;KCTD10;TAGLN2;TRIB3;EZR;RPL28;ATF4;DDX5;RETSAT;AK3;ABCB8;BRCC3;SLC1A5;UBR1;FOXO3;HIGD1A;HNRNPLL;NDRG1;ZFP36L2;ZFP36L1;RHOT1;TBC1D13;EP400;ANKRD10;SNX6;EGR1;TRAP1;TGFB1;GADD45B;SNHG5;FBXO30;TDRD3;AZIN1;SLC16A13;MLLT11;R…	CALM2;CALM1	#N/A	LGALS1	TGFB1	LGALS1;FOXO3;ATF4	EGR1;MLLT11;FLNA;GADD45B;PIM3;VEGFA;HIGD1A;PTMA;DNAJC3;EP400
PPARG	1.25474	TA	No	CHEA	104	535	0.0003827	13.92	0.0001214	1.54	SCARB2;UHRF1BP1L;OXNAD1;TES;ITSN1;ZBTB21;HNRNPU;AQP7;IRS2;ENO2;METRNL;LIPE;FADS2;RASSF2;WDR91;PALM;CHP1;PIM3;SLC39A7;FNBP4;MYLIP;CARD10;CPT1A;MORC3;ACSL1;ACTN4;RRAGA;POR;ILVBL;DDIT3;GPD2;GPD1;RPL27;RAF1;MMADHC;ATF4;RTN3;RETSAT;LPL;SLC1A5;ZFP36L2;MTDH;SDCBP;RHOT1;C14ORF180;RAD21;HIVEP3;HIVEP2;B4GALNT3;ZC3H15;TIA1;RBPMS;CAV2;TMEM120A;ZNF32;SLC16A10;SMAD6;STAG1;ARPC2;SP3;BCL2L1;PPP1R10;HSPB8;POMT1;Y…	ATP1A2	GSTO1	ANGPTL4	VWF	ANGPTL4;RNF144B;ANO6;MTDH;RAF1;ATF4	SMAD6;DUSP6;ACTN4;PIM3;RASSF2;BCL2L1;VEGFA;PTMA
MYC	1.23315	TA	No	CHEA	125	573	1.153e-06	26.02	2.994e-07	1.73	RPL4;RPL5;RPL3;RPL32;RPL31;UBE3A;RPL8;BZW2;IPO7;RPL6;ARHGAP35;RPL7;ICAM1;RPS15;EEF1B2;RPS14;RPS19;RPL18A;CCND1;RPL36AL;RPS18;RPL36;RPL35;RPL38;BANF1;RPL37;RPS11;IER2;RPS13;GTF2I;EIF2A;RPS12;FNBP4;DDX17;RPL21;RPS7;RPS8;EIF1AX;RPL23;RPS5;RPL22;RPS6;RPSA;YME1L1;GEMIN5;RPL27;TRIB3;RPL29;PFN1;RPL28;DDX5;TMED10;CDCA7;ZFP36L2;MTDH;FXR1;STC2;UAP1L1;NDUFV2;PLTP;SLC19A2;ATP6V1F;ST13;RPS25;EIF5;RPS27;ATG16L…	#N/A	#N/A	ANGPTL4	ICAM1	ANGPTL4;RPS3A;RPL10;RPS3;MTDH;YME1L1;RPS6;BCLAF1	YWHAZ;PTMA
E2F1	1.145	TA	No	CHEA	148	859	0.009486	7.28	0.003649	1.3	VPS29;IPO11;CHIC1;RPL3;FHOD1;CCP110;ICAM1;TUBB6;RPS16;RPS6KA5;RPL18A;GPBP1;LAMP2;AKT1;RPL39;DDX17;TLE1;WSB2;RPL21;ESCO1;TPM3;DPM1;MAU2;MSH2;KCTD10;TEP1;GPD2;PFN1;HOMEZ;SDC4;AGAP2;LTBP4;SLC1A5;DTX3;ZFP36L1;EPB41L1;TTC21B;STC2;G3BP1;MLEC;TSPAN3;NDUFV2;S100A10;LYN;RPL41;JUP;GOT1;FZD5;UBE2C;VTA1;ESRRB;TBCD;NUP153;ARPC5;HSPA2;EIF2S2;DERA;COPS3;ALDH6A1;SP3;ID3;TPP2;RPS20;IGSF9B;OGT;CALM2;RPS24;COL18A1;…	CALM2	#N/A	#N/A	ICAM1;COL18A1;S100A10;LTBP4	APIP;RPS3A;TPT1;AIFM1	TBX3;PAWR;AKT1;TJP1
FOSL2	1.13754	TA	Yes	ENCODE	33	196	0.009916	9.91	0.003909	1.79	CYFIP1;TES;MYL6B;RHOBTB2;HDAC7;TUBA1C;NUAK1;TUBB6;TMEM245;KIAA0895;LMNA;STAT6;STX3;WASF2;S100A10;CAP2;KLF10;BTBD19;IFRD1;NFATC2;VEZF1;SERPINB8;KLHL41;AZIN1;FOSL2;SBK3;EIF5;CTTN;DDIT3;ZYX;TAGLN2;EZR;TRIB1	#N/A	#N/A	#N/A	SERPINB8;S100A10	#N/A	#N/A
PPARD	1.12969	TA	No	CHEA	53	285	0.004718	10.41	0.001724	1.64	NRP1;TINAGL1;LIMD1;SLC4A4;SH3RF1;PREX1;LASP1;RPS16;RGS3;CCND1;IMPA2;TNS3;KLF10;ABCC3;PRMT7;TBC1D8;NAV1;ACSL3;CCDC117;PGF;CLIP2;KAT6B;TXNIP;MYH9;ANGPTL4;CUL2;ITPR1;ITPR3;ASAP1;THY1;PRICKLE1;HECTD1;OXCT1;EPB41L3;FLNB;CEPT1;SH2B3;ATP9A;SLC38A4;E2F8;IFFO2;UBE2G1;MYO9B;POU2F2;RCAN1;TSPAN14;CDKN2AIPNL;NFIC;PMP22;TGFBI;STT3B;SLC25A33;EIF3D	#N/A	#N/A	ANGPTL4	TGFBI;TINAGL1	ANGPTL4	SH3RF1
CHD1	1.07415	TA	No	ENCODE	121	655	0.0009095	11.75	0.0003061	1.45	UHRF1BP1L;NAB2;HNRNPU;GABPB1;SMC3;BZW2;CWC27;GALNT10;ZMIZ1;RPL36AL;CSPP1;NAMPT;CFL1;ZNF207;FAM53C;PIP4K2B;PIM3;RPL39;JUNB;DGAT2;CSNK2A1;RPS8;EIF1AX;RPL22;ADAM10;THAP2;DPM1;POR;DDIT3;EOGT;YME1L1;PFN1;RPL28;CGGBP1;NOTCH1;SHC1;CUL2;PIK3R3;HNRNPLL;LDHA;HNRNPDL;MLEC;FAM43A;HIVEP2;S100A11;ZC3H15;BTF3;TGFB1;PHF10;MLLT11;CNOT4;RPS26;STAG1;EIF5;COPS5;ARPC2;CNOT2;CALM1;OGT;COX20;CLIC4;RPLP1;HP1BP3;ATP2A2;P…	CALM1	#N/A	#N/A	TGFB1	COPS5;ANO6;RPL10;RBM5;YME1L1;TARDBP	MLLT11;PIM3;CD44;SH3RF1;HDAC1;SHC1;CFL1;PTMA
STAT3	1.05853	TA	No	CHEA	38	177	0.01044	9.23	0.004316	1.7	NRP2;PPM1L;CIPC;HK2;ICAM1;ZFP36L1;EEA1;ABLIM1;CUX2;NAMPT;PIM1;DYM;UBTD1;MSX1;NUDT12;CERS6;EIF1AX;GFPT2;PDE4D;PLCL2;EMP1;COBL;NUP153;KLF4;YWHAZ;ETV5;ETV6;SULF2;ASXL1;SPSB1;ZSCAN20;BCL6;ESRP2;ID2;DLC1;LMX1B;OSBPL1A;SSBP4	PDE4D	#N/A	#N/A	ICAM1	PIM1;BCL6	YWHAZ
NELFE	1.05838	TA	No	ENCODE	61	234	2.886e-09	61.16	4.995e-10	2.86	EIF4A2;RPL3;RPLP1;RPLP0;YBX1;RPL10A;ACTG1;TUBA1C;PNP;RPS16;ZC3H12A;CFL1;FAM53C;B2M;RPL39;JUNB;RPS13;MYLIP;RPS6;RPSA;DDIT3;GAPDH;ATF4;DDX5;RPL10;RPL12;ITPR1;PIK3R3;SLC1A5;TOB2;SLC9A1;SDCBP;LDHA;BCLAF1;POLR2A;MAT2A;PACSIN2;RPL13;RPL15;RPS2;HNRNPA1;SLC19A2;EGR1;RPL41;MARCKSL1;GADD45B;SNHG6;SNHG5;RPS28;KLF6;RPS27;EIF5;ZNFX1;RPL27A;ID2;RPS20;STT3B;P4HB;CALM1;CALM2;RBMX	CALM2;CALM1	#N/A	#N/A	#N/A	RPL10;ATF4;RPS6;BCLAF1	EGR1;GADD45B;CFL1
NANOG	1.05151	TA	#N/A	CHEA	124	595	1.234e-09	45.39	2.018e-10	2.03	RB1;EIF4A2;SCARB2;IFITM1;IFITM2;RIF1;CCP110;F11R;OLFML2A;HS6ST2;ABHD11;BASP1;PIM1;ARL6IP5;SACS;TMSB10;TLE4;TLE3;RBFOX2;WSB2;IGFBP2;SYPL2;ACTN4;SFRP1;ZW10;GPD2;ELMO1;TRIB2;KCTD15;FKBP5;RAI14;NOTCH4;SLC5A1;GATA3;ZFP36L1;RAI1;HNRNPDL;FLRT3;TSPAN9;PODXL;TBC1D13;ANKRD10;TP53BP1;SLC37A1;RHBDD2;CBX1;ARHGAP28;TDRD3;GADD45G;VANGL1;MYLPF;PKIA;ID2;ID1;GRSF1;OGT;RPS21;COX20;FGFR1;PLEKHF2;COL18A1;PHTF2;RARG;T…	#N/A	CASQ2	#N/A	LEFTY2;SFRP1;NCAM1;THBS2;COL18A1;FGFR1	GADD45G;CD38;PDPN;SGK1;PIM1;ARL6IP5	SFRP1;TBX3;DUSP6;ACTN4;EGLN3;RARG
TCF3	1.04838	TA	No	CHEA	206	1006	3.977e-13	59.02	4.589e-14	1.92	EIF4A2;SLC23A2;IFITM1;IFITM2;SMC6;HS6ST2;RPS19;CSPP1;KIF21A;EPHB4;PRKAB2;RBFOX2;WSB2;RPL21;UNC5B;ACTN1;ACTN4;THAP2;UNC13D;CPED1;SFRP1;SLPI;TRIB2;SLCO5A1;SLC5A1;NUAK1;NKAIN3;EPB41L1;TSPAN9;FLRT3;PRKAR2A;EPB41L3;SERPINH1;STK38L;HIVEP2;TP53BP1;BARD1;CADM3;JAG1;FZD5;GTF2IRD2;NFATC3;IFFO2;GADD45G;VANGL1;RPS26;PKIA;ID1;ID3;CSRNP1;RARG;CSRNP3;SH3KBP1;SNX13;BMI1;SHE;SYNCRIP;NHSL1;CSRP1;CD38;DLGAP2;RALGPS…	#N/A	CASQ2	CDH13	COMP;LEFTY2;SLPI;SFRP1;NCAM1;AEBP1;THBS2;SERPINH1;LAMA5;FGFR1	FRZB;GADD45G;CD38;PDPN;SGK1;PIM1;BARD1;RAF1	COMP;SFRP1;ACTN1;TBX3;DUSP6;SRC;CSRNP3;ACTN4;CBL;YWHAZ;RARG;PTMA
TCF3	1.04838	TA	No	ENCODE	181	840	6.819e-09	35.42	1.246e-09	1.73	USP6NL;EIF4A2;RB1;ERRFI1;RPL3;NAB2;HNRNPU;GABPB1;RPL10A;ENO3;GALNT10;ACTG1;DCAF6;NPEPPS;TUBB6;LGALS1;FGF9;RPL18A;ZMIZ1;RPL36AL;ZMIZ2;RNF19A;GPBP1;NAMPT;FAM53C;RPL36;MACROD1;COTL1;PIEZO1;RPL35;ZNF326;JUNB;SH3GLB1;TLE4;NANOS1;MYLIP;TLE3;ACTN3;ESCO1;ACSL1;RPS6;RFX3;ACSL3;RUFY1;ERN1;MFNG;AKAP9;ERF;TAGLN2;SIK1;ADNP;TRIB1;PFN1;ATF4;FKBP5;NOTCH2;NUMBL;DDX5;NOTCH1;H6PD;SLC35D1;KMT2C;AK3;FOXO3;ZNF25;GSPT1…	CALM1	#N/A	LGALS1	THBS1;FBN1;PSAP	ACTN3;TPT1;LGALS1;FOXO3;ATF4;RPS6	EGR1;PLK3;THBS1;GADD45B;EGLN3;VEGFA;NOTCH2
ZBTB7A	1.04039	TA	No	ENCODE	432	2184	2.367e-17	70.22	1.138e-18	1.7	NCKAP1;TMEM200B;ZFYVE9;SMC3;GABPB1;ENO3;TSKU;DCAF6;HTR7;ZMIZ1;SOX18;CSPP1;RAVER2;ADNP2;DLEU2;JUNB;IER2;GAMT;CSNK2A1;WSB2;HPCAL1;AFAP1;UNC13D;EML3;BCAM;MYL6;PRKD2;MAML3;ATF4;TTYH3;PDGFB;MYNN;C1ORF198;NEDD4L;ZNF25;PRDM10;MTDH;PPP3R1;RNF213;RHOT1;ST3GAL4;CHST14;PLCG1;ST3GAL2;SLC19A1;CDK17;JUP;HOMER1;FZD5;SNAI3;NFATC2;NFATC4;VANGL1;MLLT11;EIF5;ARF3;OGFR;ADK;GLI1;ZNF280D;MRPL41;EEA1;TUBA1C;ING2;ADAMTS…	#N/A	GSTO1	APOE;LGALS1	VWA1;PDGFB;ICAM1;ADAMTSL4;KAZALD1;TGM2;TGFB1;LAMA5;SERPINB9;AGRN;CSTB;PSAP;LAMB1	ACTN3;PIM1;APAF1;ANO6;NAA16;LGALS1;FOXO3;MTDH;ATF4	EGR1;MLLT11;ACTN1;SMAD6;ADAMTSL4;GADD45B;DDAH2;TGM2;PIM3;HTT;GRK5;BCL2L1;SERPINB9;VEGFA;PTMS;SHC1;PTMA
PBX3	1.00403	TA	No	ENCODE	194	1269	0.02651	5.38	0.01172	1.21	EIF4A2;RPL4;TRIO;ITSN1;JMJD1C;GABPB1;CCDC102A;RPS6KA5;RPL18A;RPL36AL;GPBP1;NIPAL3;RPS11;JUNB;EPHA4;ACTN3;ACTN1;TANGO2;GOLPH3L;RFX3;NISCH;TIAM1;MYL6;POR;ZSCAN20;MTHFD2;TAGLN2;PRKD2;MAML3;PFN1;ATF4;ABCB8;HNRNPLL;C7ORF50;PLCG1;CDR2;SCAI;PROSER3;RPL41;JUP;GADD45B;PAFAH2;RPS26;EIF5;ID2;SFXN3;INTS4;IGSF9B;CALM1;RCOR3;CALM2;GLIPR1L2;MON1B;ZNF254;TOP2B;DAZAP2;CLIC4;GFM1;HIP1;PHF20;RPLP0;TECR;AACS;EEA1;PP…	CALM2;CALM1	#N/A	#N/A	#N/A	ACTN3;FOXO1;FOXO3;STK17A;ATF4	ACTN1;GADD45B;PIM3;HTT;BCL2L1;HIP1;YWHAZ;WFS1;MAP3K11;PTMA

## Sheet: 2E
Term	Size	TotalGO	Genes	Adjusted.P.value	Combined.Score	P.value	Odds.Ratio
Oxytocin signaling pathway	23	154	RYR1;CAMK2B;MYLK2;OXTR;PRKAA2;KCNJ12;CAMK2A;CACNA2D3;PRKAG3;EGFR;CACNB1;CACNG6;PPP3CA;PPP3R1;CD38;CACNA1S;CACNG1;RAF1;CALM1;CALM2;HRAS;CAMK2G;KCNJ3	8.387e-21	1345.36	3.355e-23	26
Ribosome	21	158	RPL4;RPL10;RPS8;RPL23;RPS5;RPS6;RPL13A;RPSA;RPL23A;RPL8;RPS28;RPS19;RPS18;RPL14;RPL35;RPL37;RPL15;RPS2;RPL18;RPS13;RPL19	1.067e-18	1084.65	1.28e-20	23.68
Coronavirus disease	24	232	RPL4;RPL10;RPS8;RPL23;RPS5;RPS6;RPL13A;RPSA;RPL23A;RPL8;EGFR;RPS28;MAPK8;RPS19;RPS18;RPL14;RPL35;MASP2;RPL37;RPS2;RPL15;RPL18;RPS13;RPL19	4.896e-19	878.91	3.917e-21	18.7
Calcium signaling pathway	22	240	RYR1;CAMK2B;MYLK2;OXTR;TNNC2;CAMK2A;ATP2A1;ATP2B2;EGFR;PPP3CA;PPP3R1;HTR7;ASPH;PHKG1;CD38;CACNA1S;NOS1;CASQ1;CALM1;CALM2;MET;CAMK2G	1.13e-16	671.72	1.807e-18	16.44
Adrenergic signaling in cardiomyocytes	17	150	CAMK2B;TPM1;CAMK2A;CACNA2D3;ATP2A1;ATP1A2;ATP2B2;CACNB1;CACNG6;BCL2;SCN7A;CACNA1S;CACNG1;CALM1;CALM2;CAMK2G;ATF4	1.301e-13	607.44	2.603e-15	18.09
Glucagon signaling pathway	14	107	CAMK2B;PFKFB1;PRKAA2;CAMK2A;PYGM;PRKAG3;PPP3CA;LDHA;PPP3R1;PHKG1;CALM1;CALM2;CAMK2G;ATF4	1.635e-12	704.19	3.925e-14	22.81
Long-term potentiation	11	67	CAMK2B;PPP3CA;RPS6KA3;PPP3R1;CAMK2A;RAF1;CALM1;HRAS;CAMK2G;CALM2;ATF4	5.054e-11	806.33	1.617e-12	29.7
cAMP signaling pathway	16	216	CAMK2B;ABCC4;OXTR;PDE4D;CAMK2A;ATP2A1;ATP1A2;ATP2B2;PAK1;MAPK8;CNGA1;CACNA1S;CALM1;RAF1;CALM2;CAMK2G	4.199e-11	365.79	1.176e-12	13.32
GnRH signaling pathway	11	93	CAMK2B;MAPK8;CAMK2A;CACNA1S;RAF1;CALM1;HRAS;CAMK2G;CALM2;EGFR;ATF4	3.207e-09	415.34	1.539e-10	18.38
Pathways of neurodegeneration	22	475	RYR1;CAMK2B;CSNK2A1;APAF1;CAMK2A;ATP2A1;PARK7;COX7A1;PPP3CA;PPP3R1;MAPK8;PSMA4;BCL2;CACNA1S;NOS1;CALM1;RAF1;NDUFV2;CALM2;HRAS;CAMK2G;ATF4	2.734e-10	182.94	9.841e-12	7.22
Neurotrophin signaling pathway	12	119	YWHAE;CAMK2B;RPS6KA3;MAPK8;CAMK2A;BCL2;RAF1;CALM1;CALM2;HRAS;CAMK2G;ATF4	6.22e-09	312.4	3.234e-10	14.3
Tuberculosis	14	180	CAMK2B;CEBPB;APAF1;CAMK2A;EEA1;PPP3CA;PPP3R1;MAPK8;BCL2;RAF1;CALM1;CALM2;CAMK2G;RAB7A	7.338e-10	321.58	2.935e-11	13.26
Alzheimer disease	19	369	CSNK2A1;MME;APAF1;ATP2A1;COX7A1;PPP3CA;PPP3R1;MAPK8;PSMA4;APOE;CACNA1S;NOS1;CALM1;RAF1;NDUFV2;CALM2;HRAS;GAPDH;ATF4	8.461e-10	193.81	3.723e-11	8.07
HIF-1 signaling pathway	11	109	CAMK2B;LDHA;RPS6;CAMK2A;PGK1;BCL2;ALDOA;ENO3;GAPDH;CAMK2G;EGFR	1.451e-08	320.12	8.709e-10	15.35
Cardiac muscle contraction	10	87	CACNB1;CACNG6;ASPH;TPM1;CACNA2D3;ATP2A1;ATP1A2;CACNA1S;CACNG1;COX7A1	1.349e-08	399.97	7.552e-10	19.04
Hypertrophic cardiomyopathy	10	90	CACNB1;CACNG6;PRKAA2;TPM1;CACNA2D3;ATP2A1;DMD;CACNA1S;CACNG1;PRKAG3	3.43e-08	329.43	2.47e-09	16.62
MAPK signaling pathway	16	294	CACNA2D3;HSPA2;EGFR;CACNB1;CACNG6;RPS6KA3;PPP3CA;PPP3R1;PAK1;MAPK8;CACNA1S;CACNG1;RAF1;HRAS;MET;ATF4	1.903e-08	164.87	1.218e-09	8.03
cGMP-PKG signaling pathway	12	167	MYLK2;PPP3CA;PPP3R1;CNGA1;ATP2A1;ATP1A2;ATP2B2;CACNA1S;RAF1;CALM1;CALM2;ATF4	5.338e-08	214.88	4.305e-09	11.15
Insulin signaling pathway	11	137	MAPK8;PRKAA2;PHKG1;PRKAR2A;RPS6;PYGM;RAF1;CALM1;CALM2;HRAS;PRKAG3	1.183e-07	217.7	1.041e-08	11.84
ErbB signaling pathway	9	85	CAMK2B;STAT5B;MAPK8;PAK1;CAMK2A;RAF1;HRAS;CAMK2G;EGFR	2.485e-07	271.48	2.585e-08	15.54
Cholinergic synapse	10	113	CAMK2B;KCNJ12;CAMK2A;BCL2;KCNQ5;CACNA1S;HRAS;CAMK2G;ATF4;KCNJ3	5.251e-08	304.26	3.991e-09	15.73
Lipid and atherosclerosis	13	215	CAMK2B;APAF1;CAMK2A;HSPA2;PPP3CA;PPP3R1;MAPK8;BCL2;CALM1;CALM2;HRAS;CAMK2G;ATF4	5.338e-08	187.76	4.484e-09	9.77
Pathways in cancer	20	531	CAMK2B;STAT5B;JUP;APAF1;IL15;CAMK2A;EGFR;ESR2;AR;MAPK8;GSTA4;COL4A4;PIM1;BCL2;CALM1;RAF1;CALM2;HRAS;MET;CAMK2G	3.03e-08	118.02	2.06e-09	5.9
Amphetamine addiction	8	69	CAMK2B;PPP3CA;PPP3R1;CAMK2A;CALM1;CAMK2G;CALM2;ATF4	2.003e-07	368.4	2.003e-08	20.78
Aldosterone synthesis and secretion	9	98	CAMK2B;CAMK2A;ATP1A2;ATP2B2;CACNA1S;CALM1;CALM2;CAMK2G;ATF4	3.243e-07	254.91	3.632e-08	14.88
Oocyte meiosis	10	129	YWHAE;CAMK2B;RPS6KA3;AR;PPP3CA;PPP3R1;CAMK2A;CALM1;CALM2;CAMK2G	4.648e-07	195.29	5.392e-08	11.67
Purine metabolism	10	129	RRM1;ATIC;PDE4D;IMPDH2;AK1;ADK;GMPR;ADSS1;NT5M;PGM1	5.331e-07	189.52	6.397e-08	11.44
Glioma	8	75	CAMK2B;CAMK2A;RAF1;CALM1;HRAS;CAMK2G;CALM2;EGFR	9.754e-07	250.86	1.327e-07	15.84
Gastric acid secretion	8	76	CAMK2B;MYLK2;CA2;CAMK2A;ATP1A2;CALM1;CAMK2G;CALM2	3.243e-07	326.96	3.623e-08	19.08
Arrhythmogenic right ventricular cardiomyopathy	8	77	CACNB1;CACNG6;JUP;CACNA2D3;ATP2A1;DMD;CACNA1S;CACNG1	1.066e-06	244.83	1.492e-07	15.58
Apelin signaling pathway	10	137	RYR1;MYLK2;PRKAA2;RPS6;NOS1;RAF1;CALM1;CALM2;HRAS;PRKAG3	7.322e-07	176.21	9.665e-08	10.91
Estrogen signaling pathway	10	137	BCL2;HSPA2;RAF1;CALM1;CALM2;HRAS;ESR2;EGFR;ATF4;KCNJ3	2.003e-07	232.46	1.969e-08	13.1
Insulin secretion	8	86	CAMK2B;CAMK2A;ATP1A2;KCNN2;CACNA1S;KCNN3;CAMK2G;ATF4	5.758e-07	284.87	7.14e-08	17.31
GnRH secretion	7	64	KCNN2;CACNA1S;KCNN3;RAF1;HRAS;ESR2;KCNJ3	2.358e-06	268.56	3.567e-07	18.09
Salivary secretion	8	93	SLC12A2;AMY2B;CD38;ATP1A2;ATP2B2;NOS1;CALM1;CALM2	7.193e-07	270.43	9.207e-08	16.69
Glycolysis / Gluconeogenesis	7	67	LDHA;PGK1;ALDOA;ENO3;GAPDH;PGM1;ALDH9A1	1.626e-06	295.94	2.342e-07	19.38
Chemical carcinogenesis	12	239	RPS6KA3;AR;STAT5B;GSTA4;PTGES3;BCL2;CACNA1S;RAF1;HRAS;EGFR;ESR2;ATF4	1.842e-07	174.84	1.694e-08	9.77
Dilated cardiomyopathy	8	96	CACNB1;CACNG6;TPM1;CACNA2D3;ATP2A1;DMD;CACNA1S;CACNG1	4.757e-06	172.82	7.802e-07	12.29
Circadian entrainment	8	97	RYR1;CAMK2B;CAMK2A;NOS1;CALM1;CALM2;CAMK2G;KCNJ3	2.358e-06	203.91	3.584e-07	13.74
Dopaminergic synapse	9	132	CAMK2B;PPP3CA;MAPK8;CAMK2A;CALM1;CALM2;CAMK2G;ATF4;KCNJ3	2.496e-06	162.24	3.894e-07	10.99
Parkinson disease	12	249	CAMK2B;MAPK8;PSMA4;APAF1;CAMK2A;PARK7;CALM1;NDUFV2;CALM2;COX7A1;CAMK2G;ATF4	2.945e-06	102.62	4.712e-07	7.04
C-type lectin receptor signaling pathway	8	104	PPP3CA;PPP3R1;MAPK8;PAK1;RAF1;CALM1;CALM2;HRAS	5.568e-06	166.2	9.354e-07	11.97
Axon guidance	10	182	CAMK2B;PPP3CA;PPP3R1;PAK1;CAMK2A;RAF1;BMPR1B;HRAS;MET;CAMK2G	1.077e-05	101.08	1.938e-06	7.68
Prion disease	12	273	RYR1;PPP3CA;PPP3R1;MAPK8;PSMA4;CSNK2A1;APAF1;CACNA1S;HSPA2;NDUFV2;COX7A1;ATF4	6.162e-06	89.32	1.06e-06	6.49
PD-L1 expression and PD-1 checkpoint pathway in cancer	7	89	PPP3CA;CD274;PPP3R1;CSNK2A1;RAF1;HRAS;EGFR	4.137e-05	127.06	8.109e-06	10.84
FoxO signaling pathway	8	131	MAPK8;PRKAA2;SETD7;RAF1;SGK1;HRAS;PRKAG3;EGFR	5.29e-05	96.07	1.079e-05	8.4
Melanogenesis	7	101	CAMK2B;CAMK2A;RAF1;CALM1;CALM2;HRAS;CAMK2G	3.892e-05	129.68	7.472e-06	10.99
Pancreatic secretion	7	102	SLC12A2;AMY2B;CA2;CD38;ATP2A1;ATP1A2;ATP2B2	7.722e-06	196.27	1.359e-06	14.53
Fluid shear stress and atherosclerosis	8	139	ACVR1;MAPK8;PRKAA2;GSTA4;BCL2;BMPR1B;CALM1;CALM2	4.471e-05	100.38	8.941e-06	8.63
Arginine and proline metabolism	5	50	GAMT;GATM;CKM;NOS1;ALDH9A1	0.0001575	154.49	3.718e-05	15.15
Focal adhesion	9	201	MYLK2;PAK1;MAPK8;COL4A4;BCL2;RAF1;HRAS;MET;EGFR	0.0001737	59.81	4.237e-05	5.94
Growth hormone synthesis, secretion and action	7	119	GHR;STAT5B;MAPK8;CACNA1S;RAF1;HRAS;ATF4	0.0001373	89.47	3.186e-05	8.64
Necroptosis	8	159	CAMK2B;STAT5B;MAPK8;AIFM1;CAMK2A;BCL2;PYGM;CAMK2G	5.517e-05	94.7	1.148e-05	8.33
Diabetic cardiomyopathy	9	203	CAMK2B;MAPK8;CAMK2A;PDK4;ATP2A1;NDUFV2;COX7A1;GAPDH;CAMK2G	0.0001194	66.84	2.627e-05	6.34
Proteoglycans in cancer	9	205	CAMK2B;PAK1;RPS6;CAMK2A;RAF1;HRAS;MET;CAMK2G;EGFR	0.0001282	65.48	2.873e-05	6.26
Hepatitis B	8	162	STAT5B;MAPK8;APAF1;SLC10A1;BCL2;RAF1;HRAS;ATF4	0.0001318	75.2	3.005e-05	7.22
JAK-STAT signaling pathway	8	162	GHR;STAT5B;IL15;PIM1;BCL2;RAF1;HRAS;EGFR	2.667e-05	115.2	4.908e-06	9.42
PI3K-Akt signaling pathway	12	354	YWHAE;GHR;PRKAA2;COL4A4;RPS6;BCL2;SGK1;RAF1;HRAS;MET;EGFR;ATF4	3.816e-05	63.18	7.175e-06	5.33
Human immunodeficiency virus 1 infection	9	212	PPP3CA;PPP3R1;PAK1;MAPK8;BCL2;CALM1;RAF1;CALM2;HRAS	0.0001013	69.69	2.188e-05	6.49
Relaxin signaling pathway	7	129	MAPK8;COL4A4;NOS1;RAF1;HRAS;EGFR;ATF4	0.0001754	82.37	4.351e-05	8.2
Nicotinate and nicotinamide metabolism	4	35	NMNAT1;NAMPT;CD38;NT5M	0.0006299	134.87	0.0001965	15.8
Prostate cancer	6	97	AR;BCL2;RAF1;HRAS;EGFR;ATF4	0.0004076	78.64	0.0001141	8.66
Inflammatory mediator regulation of TRP channels	6	98	CAMK2B;MAPK8;CAMK2A;CALM1;CALM2;CAMK2G	0.0002886	88.82	7.62e-05	9.37
Starch and sucrose metabolism	4	36	AMY2B;PYGM;PGM1;GANC	0.0002155	225.12	5.43e-05	22.92
Measles	7	139	STAT5B;MAPK8;CSNK2A1;APAF1;BCL2;RACK1;HSPA2	0.0002704	72.66	6.923e-05	7.59
AGE-RAGE signaling pathway in diabetic complications	6	100	STAT5B;MAPK8;COL4A4;PIM1;BCL2;HRAS	0.0005597	70.13	0.0001657	8.06
Ras signaling pathway	9	232	PAK1;MAPK8;HTR7;CALM1;RAF1;CALM2;HRAS;MET;EGFR	0.0001623	61.01	3.894e-05	6.01
Acute myeloid leukemia	5	67	STAT5B;JUP;PIM1;RAF1;HRAS	0.0006067	89.77	0.0001869	10.46
Apoptosis	7	142	MAPK8;AIFM1;APAF1;BCL2;RAF1;HRAS;ATF4	0.0004355	61.87	0.0001237	6.88
Mitophagy	5	68	MAPK8;CSNK2A1;HRAS;ATF4;RAB7A	0.0009585	74.79	0.0003144	9.27
T cell receptor signaling pathway	6	104	PPP3CA;PPP3R1;MAPK8;PAK1;RAF1;HRAS	0.0005097	72.8	0.0001468	8.25
Renin secretion	5	69	PPP3CA;PPP3R1;CACNA1S;CALM1;CALM2	0.0004076	106.71	0.0001129	11.74
Central carbon metabolism in cancer	5	70	LDHA;RAF1;HRAS;MET;EGFR	0.0005751	92.29	0.0001725	10.65
Prolactin signaling pathway	5	70	STAT5B;MAPK8;RAF1;HRAS;ESR2	0.0005446	94.92	0.000159	10.85
Non-small cell lung cancer	5	72	STAT5B;RAF1;HRAS;MET;EGFR	0.0009585	74.79	0.0003144	9.27
Serotonergic synapse	6	113	HTR7;KCNN2;CACNA1S;RAF1;HRAS;KCNJ3	0.0002731	90.71	7.1e-05	9.5
One carbon pool by folate	3	20	ALDH1L1;ATIC;MTHFD2	0.001715	158.99	0.0005899	21.38
Wnt signaling pathway	7	166	CAMK2B;PPP3CA;PPP3R1;MAPK8;CSNK2A1;CAMK2A;CAMK2G	0.0006604	53.27	0.0002087	6.29
Proximal tubule bicarbonate reclamation	3	23	CA2;CA4;ATP1A2	0.00222	135.54	0.0007992	19.01
Human T-cell leukemia virus 1 infection	8	219	POLB;STAT5B;PPP3CA;PPP3R1;MAPK8;IL15;HRAS;ATF4	0.001053	39.55	0.0003495	4.97
Colorectal cancer	5	86	MAPK8;BCL2;RAF1;HRAS;EGFR	0.001893	56.71	0.0006737	7.77
Human cytomegalovirus infection	8	225	PPP3CA;PPP3R1;CALM1;RAF1;CALM2;HRAS;EGFR;ATF4	0.0006604	45.48	0.0002113	5.37
Bile secretion	5	90	ABCC4;CA2;SLC10A1;ATP1A2;KCNN2	0.0003794	110.01	0.0001032	11.99
Autophagy	6	137	MAPK8;PRKAA2;BCL2;RAF1;HRAS;RAB7A	0.002745	38.78	0.00101	5.62
Alcoholism	7	186	PKIA;RAF1;CALM1;CALM2;HRAS;ATF4;SLC29A2	0.0003573	66.46	9.575e-05	7.18
Phototransduction	3	28	CNGA1;CALM1;CALM2	0.0005955	294.88	0.000181	34.22
VEGF signaling pathway	4	59	PPP3CA;PPP3R1;RAF1;HRAS	0.003385	60.74	0.001315	9.16
Long-term depression	4	60	RYR1;NOS1;RAF1;HRAS	0.002851	66.72	0.001061	9.74
Kaposi sarcoma-associated herpesvirus infection	7	193	PPP3CA;PPP3R1;MAPK8;CALM1;RAF1;CALM2;HRAS	0.001524	40.59	0.0005182	5.37
Pentose phosphate pathway	3	30	H6PD;ALDOA;PGM1	0.003401	102.77	0.001347	15.55
Salmonella infection	8	249	PAK1;MAPK8;ARPC2;BCL2;RAF1;HRAS;GAPDH;RAB7A	0.002949	28.01	0.001121	4.12
Longevity regulating pathway	5	102	PRKAA2;HSPA2;HRAS;PRKAG3;ATF4	0.003636	42.06	0.001475	6.45
Circadian rhythm	3	31	PRKAA2;RORA;PRKAG3	0.005279	76.93	0.002302	12.66
Gastric cancer	6	149	JUP;BCL2;RAF1;HRAS;MET;EGFR	0.001722	46.19	0.000606	6.23
Parathyroid hormone synthesis, secretion and action	5	106	PDE4D;BCL2;RAF1;EGFR;ATF4	0.002922	47.15	0.001099	6.92
Th17 cell differentiation	5	107	STAT5B;PPP3CA;PPP3R1;MAPK8;RORA	0.003325	44.5	0.001277	6.68
mTOR signaling pathway	6	154	RPS6KA3;PRKAA2;RPS6;RAF1;SGK1;HRAS	0.003385	35.24	0.001327	5.32
Insulin resistance	5	108	RPS6KA3;MAPK8;PRKAA2;PYGM;PRKAG3	0.004266	39.1	0.001775	6.17
Cushing syndrome	6	155	CAMK2B;CAMK2A;CACNA1S;CAMK2G;EGFR;ATF4	0.002559	39.89	0.0009316	5.72
Non-alcoholic fatty liver disease	6	155	MAPK8;PRKAA2;NDUFV2;COX7A1;PRKAG3;ATF4	0.003636	33.86	0.001484	5.2
Cellular senescence	6	156	PPP3CA;PPP3R1;RAF1;CALM1;CALM2;HRAS	0.003735	33.41	0.001539	5.16
Renal cell carcinoma	4	69	PAK1;RAF1;HRAS;MET	0.005881	44.62	0.002611	7.5
Ubiquinone and other terpenoid-quinone biosynthesis	2	11	VKORC1L1;GGCX	0.00729	161.92	0.003324	28.37
Epithelial cell signaling in Helicobacter pylori infection	4	70	MAPK8;PAK1;MET;EGFR	0.004547	51.02	0.001946	8.17
Melanoma	4	72	RAF1;HRAS;MET;EGFR	0.004354	52.46	0.001829	8.32
Regulation of actin cytoskeleton	7	218	MYLK2;PAK1;ARPC2;PIP4K2B;RAF1;HRAS;EGFR	0.003478	29.56	0.001391	4.49
Thyroid hormone signaling pathway	5	121	THRB;ATP2A1;ATP1A2;RAF1;HRAS	0.007449	29.88	0.003427	5.26
Bladder cancer	3	41	RAF1;HRAS;EGFR	0.00832	57.48	0.003894	10.36
Thermogenesis	7	232	RPS6KA3;PRKAA2;RPS6;NDUFV2;HRAS;COX7A1;PRKAG3	0.005133	25.21	0.002218	4.12
B cell receptor signaling pathway	4	81	PPP3CA;PPP3R1;RAF1;HRAS	0.007753	38.42	0.003597	6.83
Natural killer cell mediated cytotoxicity	5	131	PPP3CA;PPP3R1;PAK1;RAF1;HRAS	0.001721	59.23	0.0005991	7.98
Amyotrophic lateral sclerosis	9	364	PPP3CA;PPP3R1;PSMA4;APAF1;BCL2;NOS1;NDUFV2;COX7A1;ATF4	0.004417	21.67	0.001873	3.45
Vascular smooth muscle contraction	5	133	MYLK2;CACNA1S;RAF1;CALM1;CALM2	0.005688	34.04	0.002503	5.68
Pyruvate metabolism	3	47	LDHA;GLO1;ALDH9A1	0.01097	48.49	0.005251	9.24
Nitrogen metabolism	2	17	CA2;CA4	0.01151	106.75	0.005662	20.63
Th1 and Th2 cell differentiation	4	92	PPP3CA;STAT5B;MAPK8;PPP3R1	0.01097	31.99	0.005268	6.1
Spinocerebellar ataxia	5	143	RYR1;MAPK8;PSMA4;RORA;ATP2A1	0.0111	24.53	0.005416	4.7
Phosphatidylinositol signaling system	4	97	IMPA2;PIP4K2B;CALM1;CALM2	0.0142	27.58	0.0071	5.58
Retrograde endocannabinoid signaling	5	148	FAAH;MAPK8;CACNA1S;NDUFV2;KCNJ3	0.006005	32.92	0.002714	5.57
Choline metabolism in cancer	4	98	MAPK8;RAF1;HRAS;EGFR	0.01526	26.49	0.007691	5.44
Rap1 signaling pathway	6	210	CALM1;RAF1;CALM2;HRAS;MET;EGFR	0.01103	20.75	0.005339	3.97
Legionellosis	3	57	APAF1;HSPA2;CLK4	0.01666	36	0.008732	7.59
Endometrial cancer	3	58	RAF1;HRAS;EGFR	0.02363	28.7	0.01266	6.57
Histidine metabolism	2	22	ASPA;ALDH9A1	0.01827	70.21	0.009647	15.13
Hepatitis C	5	157	YWHAE;APAF1;RAF1;HRAS;EGFR	0.01097	24.89	0.005239	4.74
Renin-angiotensin system	2	23	MME;PREP	0.01652	77.17	0.008561	16.21
Lysine degradation	3	63	SETD7;BBOX1;ALDH9A1	0.02965	24.09	0.01672	5.89
TNF signaling pathway	4	112	CEBPB;MAPK8;IL15;ATF4	0.01951	22.69	0.01038	4.97
Hepatocellular carcinoma	5	168	GSTA4;RAF1;HRAS;MET;EGFR	0.01652	19.9	0.008592	4.18
Glutamatergic synapse	4	114	PPP3CA;PPP3R1;GRIK2;KCNJ3	0.01562	25.97	0.007999	5.38
Protein processing in endoplasmic reticulum	5	171	MAPK8;BCL2;HSPA2;P4HB;ATF4	0.02444	16.2	0.0132	3.74
Aminoacyl-tRNA biosynthesis	3	66	LARS1;IARS2;CARS2	0.01383	41.53	0.00686	8.34
Fc epsilon RI signaling pathway	3	68	MAPK8;RAF1;HRAS	0.02771	25.49	0.0153	6.1
Sphingolipid signaling pathway	4	119	MAPK8;BCL2;RAF1;HRAS	0.02777	18.32	0.01544	4.39
Adipocytokine signaling pathway	3	69	MAPK8;PRKAA2;PRKAG3	0.03229	22.19	0.01899	5.6
Adherens junction	3	71	CSNK2A1;MET;EGFR	0.03594	20.5	0.02142	5.33
NOD-like receptor signaling pathway	5	181	YWHAE;MAPK8;NAMPT;BCL2;BRCC3	0.0155	20.72	0.007873	4.28
MicroRNAs in cancer	7	310	TPM1;PIM1;BCL2;RAF1;HRAS;MET;EGFR	0.001323	42.55	0.0004444	5.51
beta-Alanine metabolism	2	30	GADL1;ALDH9A1	0.0322	40.97	0.0188	10.31
Galactose metabolism	2	31	PGM1;GANC	0.0322	40.97	0.0188	10.31
Endocytosis	6	252	EEA1;ARPC2;HSPA2;HRAS;EGFR;RAB7A	0.0322	11.93	0.01855	2.99
Chronic myeloid leukemia	3	76	STAT5B;RAF1;HRAS	0.04501	17.23	0.02773	4.81
Pancreatic cancer	3	76	MAPK8;RAF1;EGFR	0.04277	18.08	0.02583	4.95
Pertussis	3	76	MAPK8;CALM1;CALM2	0.02771	25.49	0.0153	6.1
Fructose and mannose metabolism	2	33	PFKFB1;ALDOA	0.04815	27.31	0.03043	7.82
Viral carcinogenesis	5	203	YWHAE;POLB;STAT5B;HRAS;ATF4	0.03026	14.18	0.01719	3.49
Alanine, aspartate and glutamate metabolism	2	37	ADSS1;ASPA	0.04421	30.38	0.02688	8.4
Aldosterone-regulated sodium reabsorption	2	37	ATP1A2;SGK1	0.04599	28.78	0.02863	8.1
Signaling pathways regulating pluripotency of stem cells	4	143	ACVR1;RAF1;BMPR1B;HRAS	0.02843	18.01	0.01592	4.35
Gap junction	3	88	RAF1;HRAS;EGFR	0.04501	17.23	0.02773	4.81
Breast cancer	4	147	RAF1;HRAS;ESR2;EGFR	0.03839	14.58	0.02303	3.87
Glycine, serine and threonine metabolism	2	40	GAMT;GATM	0.04815	27.31	0.03043	7.82
IL-17 signaling pathway	3	94	CEBPB;MAPK8;MAPK6	0.03052	23.43	0.01746	5.79
Protein digestion and absorption	3	103	MME;COL4A4;ATP1A2	0.04599	16.83	0.0287	4.74
Drug metabolism	3	108	RRM1;GSTA4;IMPDH2	0.03478	21.04	0.02059	5.42
Neuroactive ligand-receptor interaction	6	341	GHR;OXTR;HTR7;THRB;GRIK2;NR3C1	0.005924	27.32	0.002654	4.61
Cytokine-cytokine receptor interaction	5	295	ACVR1;GHR;MSTN;IL15;BMPR1B	0.02488	16	0.01353	3.72
Olfactory transduction	5	440	CAMK2B;CAMK2A;CALM1;CALM2;CAMK2G	8.29e-05	196.99	1.757e-05	17.99

## Sheet: 2F
iso_ref	gene_ref	isoform_id	gene_id	condition_1	condition_2	gene_name	gene_biotype	Transcript_Name	iso_biotype	gene_overall_mean	gene_value_1	gene_value_2	gene_stderr_1	gene_stderr_2	gene_log2_fold_change	iso_overall_mean	iso_value_1	iso_value_2	iso_stderr_1	iso_stderr_2	iso_log2_fold_change	IF_overall	IF1	IF2	dIF	abs_dIF	HigherUsage	isoform_switch_q_value	gene_switch_q_value
isoComp_00128778	geneComp_00014996	ENST00000427231.7	ENSG00000183091.21	VL	TA	NEB	protein_coding	NEB-207	protein_coding	1823.38	1823.07	1823.72	135.355	234.778	0.000512821	418.134	66.1783	797.163	10.5035	105.898	3.59025	0.300444	0.0575	0.562077	0.504577	0.504577	TA	6.41989e-06	7.94494e-17
isoComp_00128773	geneComp_00014996	ENST00000397345.8	ENSG00000183091.21	VL	TA	NEB	protein_coding	NEB-202	protein_coding	1823.38	1823.07	1823.72	135.355	234.778	0.000512821	978.854	1325.75	605.278	89.6667	93.5251	-1.13112	0.51163	0.725143	0.281692	-0.443451	0.443451	VL	7.94494e-17	7.94494e-17
isoComp_00185487	geneComp_00036569	ENST00000542005.2	ENSG00000255277.3	VL	TA	ABCC6P2	transcribed_unprocessed_pseudogene	ABCC6P2-202	processed_transcript	0.983305	1.01719	0.94681	0.124472	0.113641	-0.102406	0.440099	0.392338	0.491533	0.0533026	0.0668903	0.317937	0.722037	0.561214	0.895231	0.334016	0.334016	TA	0.0430396	0.040687
isoComp_00185486	geneComp_00036569	ENST00000526069.1	ENSG00000255277.3	VL	TA	ABCC6P2	transcribed_unprocessed_pseudogene	ABCC6P2-201	transcribed_unprocessed_pseudogene	0.983305	1.01719	0.94681	0.124472	0.113641	-0.102406	0.543207	0.624856	0.455276	0.0980656	0.0920962	-0.448342	0.278037	0.438786	0.104923	-0.333863	0.333863	VL	0.040687	0.040687
isoComp_00207965	geneComp_00050304	ENST00000670267.1	ENSG00000288071.1	VL	TA	ENSG00000288071	lncRNA	ENST00000670267	lncRNA	0.477653	0.502389	0.451015	0.0618618	0.0343795	-0.152424	0.128602	0.0829123	0.177806	0.0218957	0.0316661	1.0153	0.248704	0.0915714	0.417923	0.326352	0.326352	TA	0.0403036	0.0228249
isoComp_00207966	geneComp_00050304	ENST00000671011.1	ENSG00000288071.1	VL	TA	ENSG00000288071	lncRNA	ENST00000671011	lncRNA	0.477653	0.502389	0.451015	0.0618618	0.0343795	-0.152424	0.349051	0.419476	0.273209	0.0662439	0.0327695	-0.600712	0.751481	0.9085	0.582385	-0.326115	0.326115	VL	0.0228249	0.0228249
isoComp_00041832	geneComp_00004141	ENST00000507141.1	ENSG00000113389.16	VL	TA	NPR3	protein_coding	NPR3-206	protein_coding	2.76672	1.10353	4.55785	0.131735	0.618017	2.03638	0.867527	0.700142	1.04779	0.123026	0.118677	0.57487	0.415333	0.570357	0.248385	-0.321973	0.321973	VL	0.0403036	0.00549437
isoComp_00041828	geneComp_00004141	ENST00000326958.5	ENSG00000113389.16	VL	TA	NPR3	protein_coding	NPR3-202	protein_coding	2.76672	1.10353	4.55785	0.131735	0.618017	2.03638	0.867228	0.116689	1.6755	0.0332547	0.345441	3.73382	0.229185	0.106714	0.361077	0.254363	0.254363	TA	0.00549437	0.00549437
isoComp_00031321	geneComp_00003006	ENST00000291901.12	ENSG00000105048.18	VL	TA	TNNT1	protein_coding	TNNT1-201	protein_coding	3724.22	2955.87	4551.67	317.376	264.43	0.622809	1768.59	1779.42	1756.93	173.547	148.662	-0.0183499	0.555444	0.648571	0.455154	-0.193418	0.193418	VL	0.0490359	0.0228249
isoComp_00031322	geneComp_00003006	ENST00000356783.9	ENSG00000105048.18	VL	TA	TNNT1	protein_coding	TNNT1-202	protein_coding	3724.22	2955.87	4551.67	317.376	264.43	0.622809	839.639	326.561	1392.18	53.7388	201.24	2.09189	0.124481	0.0705	0.182615	0.112115	0.112115	TA	0.0228249	0.0228249
isoComp_00000293	geneComp_00000030	ENST00000455998.5	ENSG00000002822.16	VL	TA	MAD1L1	protein_coding	MAD1L1-213	protein_coding	10.2065	10.8514	9.51186	0.783989	0.838113	-0.189901	0.543013	0.311247	0.792607	0.0966996	0.15358	1.32101	0.124815	0.0897143	0.162615	0.0729011	0.0729011	TA	0.0453681	6.18833e-11
isoComp_00000296	geneComp_00000030	ENST00000468372.5	ENSG00000002822.16	VL	TA	MAD1L1	protein_coding	MAD1L1-216	processed_transcript	10.2065	10.8514	9.51186	0.783989	0.838113	-0.189901	0.477807	0.821907	0.107238	0.186484	0.0838222	-2.82699	0.0227407	0.0434286	0.000461538	-0.042967	0.042967	VL	6.18833e-11	6.18833e-11

## Sheet: 2G
Category	Term	TermID	Size	TotalGO	Genes	Adjusted.P.value	Combined.Score	P.value	Odds.Ratio	Overlap_VLvsTA
GO_BP	Collagen Fibril Organization	GO:0030199	11	42	COL1A1;GREM1;ADAMTS2;COL3A1;BMP1;COL1A2;COL5A1;COL5A2;LOXL3;P3H4;DDR2	0.001916	91.59	3.058e-06	7.21	No
GO_BP	Regulation Of Plasminogen Activation	GO:0010755	7	16	CLEC3B;PLAU;CTSZ;ENO1;MELTF;RUNX1;S100A10	0.001919	207.53	3.674e-06	16.58	No
GO_BP	Extracellular Matrix Organization	GO:0030198	23	176	COL15A1;EXOC8;LOXL3;P3H4;CAPG;ADAMTS10;ADAMTS16;COL1A1;GREM1;ADAMTS15;ADAMTS2;MMP14;COL3A1;BMP1;COL1A2;COL5A1;MMP16;SMOC1;COL5A2;COL8A2;TGFBI;ADAMTS7;DDR2	0.0004139	65.35	1.321e-07	4.13	Yes
GO_BP	Regulation Of Extracellular Matrix Disassembly	GO:0010715	6	14	CST3;LRP1;MELTF;FGFR4;CLASP2;DDR2	0.004172	215.22	1.157e-05	18.93	No
GO_BP	Cellular Respiration	GO:0045333	14	85	NDUFA9;NDUFA6;NDUFB6;NDUFB4;ETFDH;ETFA;SDHC;COX5B;COX7C;NR4A3;LYRM7;NDUFAB1;MTFR1;PPARGC1A	0.01356	37.27	6.441e-05	3.86	No
GO_BP	Extracellular Structure Organization	GO:0043062	16	109	COL15A1;ADAMTS10;ADAMTS16;COL1A1;ADAMTS15;ADAMTS2;MMP14;COL3A1;COL1A2;COL5A1;MMP16;SMOC1;COL5A2;COL8A2;TGFBI;ADAMTS7	0.001013	70.49	9.702e-07	5.09	Yes
GO_BP	External Encapsulating Structure Organization	GO:0045229	16	110	COL15A1;ADAMTS10;ADAMTS16;COL1A1;ADAMTS15;ADAMTS2;MMP14;COL3A1;COL1A2;COL5A1;MMP16;SMOC1;COL5A2;COL8A2;TGFBI;ADAMTS7	0.001013	70.49	9.702e-07	5.09	Yes
GO_BP	Transmembrane Receptor Protein Tyrosine Kinase Signaling Pathway	GO:0007169	28	284	CSF1R;CSF1;MVP;NEDD9;IRS2;EFNA5;GHR;ERBB4;NAMPT;CHN1;ERBB2;PDK4;EPHB2;ANKS1B;EPHB3;APPL1;PDGFRB;PDGFRA;HGF;SULF1;VAV2;VEGFA;TIAM1;NR4A3;DDIT4;FGF18;FGFR4;DDR2	0.004172	31.49	9.753e-06	2.73	Yes
GO_BP	Negative Regulation Of Membrane Protein Ectodomain Proteolysis	GO:0051045	4	6	TIMP2;TIMP1;TIMP4;PTPN3	0.01397	352.36	8.916e-05	37.79	No
GO_BP	Regulation Of Substrate Adhesion-Dependent Cell Spreading	GO:1900024	10	51	CARMIL1;MYOC;MYADM;PKP2;NEDD9;CALR;MELTF;EFNA5;DOCK1;S100A10	0.009784	61	3.435e-05	5.93	No
GO_BP	Positive Regulation Of Cell Population Proliferation	GO:0008284	40	483	CSF1R;VIPR1;TNXB;CSF1;MEGF10;CHRD;IRS2;GJA1;ERBB4;NAMPT;ERBB2;TIMP1;SOX4;PDGFRB;PDGFRA;PRKCH;CNBP;TBC1D8;LIFR;OXSR1;OSMR;ADRA2A;CDC25B;VEGFA;TGFBR2;GREM1;TIAM1;CNOT7;NR4A3;DNAJA2;FGF18;TMEM119;CDH13;CALR;FOLR2;FGFR4;FXN;SLC25A33;LGMN;DDR2	0.001672	31.75	2.135e-06	2.43	Yes
GO_BP	Positive Regulation Of Extracellular Matrix Organization	GO:1903055	6	18	TNXB;EMILIN1;MELTF;RUNX1;CLASP2;DDR2	0.01397	106.56	8.418e-05	11.36	Yes
GO_BP	Positive Regulation Of Plasminogen Activation	GO:0010756	4	7	CLEC3B;ENO1;MELTF;S100A10	0.01397	352.36	8.916e-05	37.79	No
GO_BP	Regulation Of Anatomical Structure Morphogenesis	GO:0022603	16	127	EGLN1;SPARC;PLXND1;VASH2;RC3H1;VASH1;EFNA5;TANC2;GPNMB;ADGRA2;NEDD4;CHN1;ERBB2;LZTS1;EPHB3;CLASP2	0.01486	29.13	0.0001256	3.24	Yes
GO_BP	Regulation Of Cell Migration	GO:0030334	36	434	CSF1R;TNXB;CSF1;PLXND1;CHRD;NEDD9;THY1;PARD6B;GPNMB;PLAU;ERBB4;MGAT5;PLXNA1;EMILIN2;EMILIN1;EPHB2;TMSB10;APPL1;PDGFRB;CARMIL1;PDGFRA;ANXA1;MYOC;HGF;SULF1;ADRA2A;VEGFA;COL1A1;TIAM1;MMP14;DAB2;RAP2B;FGF18;MYADM;PLXNB2;CDH13	0.0127	21.46	5.269e-05	2.18	Yes
GO_BP	Regulation Of Membrane Protein Ectodomain Proteolysis	GO:0051043	6	21	TIMP2;APOE;TIMP1;ADRA2A;TIMP4;PTPN3	0.01486	92.82	0.0001246	10.32	Yes
GO_BP	Positive Regulation Of Cellular Biosynthetic Process	GO:0031328	19	174	PDGFRB;SREBF1;DDX3X;HGF;HBB;IRS2;PLD1;ARPP19;LARP1B;DDAH2;ERBB2;PLXNB2;PXYLP1;CPEB3;FGFR4;PPARGC1A;TLR4;SOX4;APPL1	0.01486	25.79	0.0001281	2.88	Yes
GO_BP	Regulation Of Hydrolase Activity	GO:0051336	11	71	FGD4;ADAP2;PLXND1;CHN1;STMN3;PLXNA1;PLXNB2;EFNA5;PRKG1;EPHB3;VAV2	0.03163	30.53	0.0003735	3.87	No
GO_BP	Regulation Of Angiogenesis	GO:0045765	21	205	EGLN1;SPARC;NIBAN2;PLXND1;VASH2;VASH1;SULF1;THBS2;DCN;RUNX1;HIPK2;VEGFA;SPRED1;GPNMB;ADGRA2;STAB1;FGF18;ERBB2;EMILIN2;EMILIN1;CD34	0.01397	26	8.852e-05	2.79	Yes
GO_BP	Positive Regulation Of Macromolecule Biosynthetic Process	GO:0010557	15	122	PDGFRB;DDX3X;HGF;IRS2;PLD1;LARP1B;SLC6A9;NAMPT;ERBB2;PLXNB2;CCL2;CPEB3;FGFR4;TLR4;SOX4	0.02735	25.11	0.0003056	3.1	Yes
GO_BP	Positive Regulation Of Cell Junction Assembly	GO:1901890	10	61	PTPRD;NLGN2;MYOC;CLSTN3;NPHP1;THY1;EPHB2;EPHB3;S100A10;VEGFA	0.009784	61	3.435e-05	5.93	Yes
GO_BP	Urogenital System Development	GO:0001655	4	10	ANXA1;OXSR1;EPHB2;EPHB3	0.01955	214.58	0.0001997	25.19	No
GO_BP	Positive Regulation Of Macrophage Derived Foam Cell Differentiation	GO:0010744	5	17	MSR1;PRKCH;CSF1;PLA2G2A;APOB	0.01486	142.8	0.000116	15.76	No
GO_BP	Nervous System Development	GO:0007399	34	433	NOTCH2;TENM1;NLGN2;PLXND1;STMN3;CRMP1;NRXN2;CAPG;CELSR1;EFNA5;GLIS2;NAGLU;ADGRA2;ERBB4;BOC;ERBB2;EPHB2;SOX4;CDON;FARP1;MBNL1;ZBTB16;MAMDC2;WWP1;CABLES1;PCDHB14;PCDHB13;NAV1;L1CAM;DCLK1;VEGFA;MARCKS;MELTF;NBL1	0.004172	27.47	1.198e-05	2.42	Yes
GO_BP	Positive Regulation Of Cell Motility	GO:2000147	21	221	PDGFRB;CARMIL1;PDGFRA;CSF1R;MYOC;CAVIN1;CSF1;HGF;NEDD9;ADRA2A;VEGFA;COL1A1;TIAM1;MMP14;DAB2;GPNMB;PLAU;MGAT5;MYADM;CDH13;EPHB2	0.02841	20.11	0.0003265	2.51	Yes
GO_BP	Positive Regulation Of Substrate Adhesion-Dependent Cell Spreading	GO:1900026	7	35	CARMIL1;MYOC;MYADM;NEDD9;CALR;DOCK1;S100A10	0.02735	53.82	0.0002977	6.63	No
GO_BP	Axon Guidance	GO:0007411	16	149	NOTCH2;PLEKHG4;NIBAN2;PLXND1;EFNA5;L1CAM;VEGFA;KIAA1755;BOC;CHN1;ANOS1;PLXNA1;PLXNB2;PRKCQ;EPHB2;EPHB3	0.01779	27.21	0.0001732	3.14	Yes
GO_BP	Skeletal System Development	GO:0001501	16	149	MYOC;ZBTB16;CHRD;P3H1;SULF1;HOXA13;COL1A1;EXT1;GJA1;MMP14;BMP1;COL1A2;EVC;MMP16;CD44;FBN1	0.01512	28.47	0.00014	3.21	Yes
GO_BP	Negative Regulation Of T Cell Proliferation	GO:0042130	7	36	CEBPB;GPNMB;PLA2G2A;RC3H1;TNFRSF14;LILRB4;TNFRSF21	0.01779	63.68	0.000176	7.37	No
GO_BP	Cell-Matrix Adhesion	GO:0007160	13	109	VCAM1;ITGA3;THY1;L1CAM;LYVE1;THBS3;TIAM1;COL3A1;ITGA11;EMILIN1;SIGLEC1;CD34;CD44	0.04962	22.11	0.0007761	3.09	No
GO_BP	Synapse Assembly	GO:0007416	10	71	NLGN4Y;PTPRD;FARP1;NLGN2;PLXND1;LGI2;NRXN2;PCDHB14;PLXNB2;PCDHB13	0.01356	52.31	6.491e-05	5.42	No
GO_BP	Cell-Cell Junction Maintenance	GO:0045217	4	12	CSF1R;KIRREL1;NLGN2;MYADM	0.04417	110.61	0.0006627	15.11	No
GO_BP	Positive Regulation Of Cellular Process	GO:0048522	42	594	PRR5;CSF1R;VIPR1;TNXB;DDX3X;CSF1;FAF1;CHRD;HBB;NEDD9;IRS2;ERBB4;NAMPT;ERBB2;TIMP1;SOX4;PDGFRB;PDGFRA;CAVIN1;CNBP;TBC1D8;LIFR;HBA1;OSMR;ADRA2A;CDC25B;VEGFA;TGFBR2;GREM1;SUPV3L1;TIAM1;MMP14;CNOT7;DNAJA2;FGF18;CALR;FOLR2;FGFR4;FXN;SLC25A33;TLR4;LGMN	0.0127	20.2	5.146e-05	2.05	Yes
GO_BP	Positive Regulation Of Protein Processing	GO:0010954	5	20	CLEC3B;ANXA2;ENO1;MELTF;S100A10	0.03514	81.12	0.0004428	10.5	No
GO_BP	Positive Regulation Of Cell Differentiation	GO:0045597	24	283	MSR1;CEBPB;PRKCH;TNXB;CSF1;HGF;ZBTB16;PLA2G2A;GDPD5;MEDAG;TGFBR2;COL1A1;TIAM1;GJA1;DAB2;BOC;TMEM119;ASB4;APOB;NBL1;CD34;RBM24;SOX4;DDR2	0.03514	17.35	0.000479	2.27	Yes
GO_BP	Cellular Response To Hepatocyte Growth Factor Stimulus	GO:0035729	3	6	HGF;APPL1;LGMN	0.03514	431.08	0.0004936	56.62	No
GO_BP	Response To Hepatocyte Growth Factor	GO:0035728	3	6	HGF;APPL1;LGMN	0.03514	431.08	0.0004936	56.62	No
GO_BP	Regulation Of Cell Adhesion	GO:0030155	15	144	TNXB;PLXND1;CHRD;EFNA5;VEGFA;PLAU;ERBB2;MYADM;PKP2;PLXNA1;PLXNB2;CDH13;TGFBI;EPHB2;EPHB3	0.03514	22.87	0.0004569	2.97	Yes
GO_BP	Regulation Of Cell Population Proliferation	GO:0042127	51	766	TENM1;VIPR1;CSF1;IRS2;SIX4;RB1CC1;NAMPT;EMILIN2;EMILIN1;TIMP1;SOX4;PDGFRB;PDGFRA;TBC1D8;P3H1;LDOC1;LIFR;P3H3;OSMR;ADRA2A;KLHL41;CDC25B;RUNX1;TGFBR2;GREM1;TIAM1;TIMELESS;CDH13;FXN;BIRC2;CSF1R;TNXB;TOB2;GPNMB;ERBB4;ERBB2;CDKN2B;NIBAN2;CNBP;VEGFA;FABP3;CNOT7;NR4A3;DNAJA2;FGF18;CALR;MELTF;FOLR2;FGFR4;SLC25A33;LGMN	0.01357	17.99	6.93e-05	1.88	Yes
GO_BP	Synapse Organization	GO:0050808	14	131	C1QA;FARP1;PTPRS;NLGN2;PLXND1;NRXN2;PCDHB14;PCDHB13;L1CAM;PTPRD;PTK7;NEDD4;APPL1;C1QC	0.03514	24.22	0.0004384	3.13	No
GO_BP	Regulation Of T Cell Proliferation	GO:0042129	10	77	LGALS3;CEBPB;ANXA1;VCAM1;GPNMB;CD209;PLA2G2A;LILRB4;TNFRSF21;CD276	0.01512	43.22	0.0001392	4.87	No
GO_BP	Regulation Of Osteoclast Differentiation	GO:0045670	7	42	CEBPB;CSF1;LRRC17;NEDD9;LILRB4;TLR4;FBN1	0.02188	58.44	0.0002305	6.98	No
GO_BP	Regulation Of ERK1 And ERK2 Cascade	GO:0070372	21	244	PDGFRB;NOTCH2;PDGFRA;CSF1R;PLA2G2A;RANBP9;ARRB1;MFHAS1;SPRED1;GPNMB;ERBB4;ERBB2;NEK10;CCL2;EMILIN1;APOE;EPHB2;FGFR4;TLR4;CD44;DDR2	0.01486	25.16	0.0001054	2.75	Yes
GO_BP	Cell-Cell Adhesion Via Plasma-Membrane Adhesion Molecules	GO:0098742	16	172	TENM1;CD84;CADM3;VCAM1;PTPRS;CADM1;PCDHGC3;PCDHB14;PCDHB13;L1CAM;TGFBR2;PTPRD;CD209;PTK7;PLXNB2;CDH13	0.01486	29.13	0.0001256	3.24	Yes
GO_BP	Negative Regulation Of Apoptotic Process	GO:0043066	34	482	NOTCH2;PRR5;DDX3X;GLO1;ZFAND6;PTMS;NRBP2;SIX4;ERBB4;ERBB2;PDK4;CCL2;APOE;FNIP1;PPARGC1A;PRELID1;PRKCH;ANXA1;AREL1;NIBAN2;HGF;CFLAR;OXSR1;VEGFA;GREM1;SUPV3L1;DAB2;DDAH2;NAA35;FXN;BIRC2;TPT1;CD44;LGMN	0.03569	14.79	0.0005126	1.95	Yes
GO_BP	Positive Regulation Of MAPK Cascade	GO:0043410	24	310	PDGFRB;NOTCH2;TENM1;PDGFRA;CSF1R;PLA2G2A;ARRB1;ETFA;ADRA2A;VEGFA;GHR;MFHAS1;GPNMB;ERBB4;FGF18;ERBB2;NEK10;CCL2;APOE;CD24;FGFR4;TLR4;CD44;DDR2	0.01486	23.13	0.0001098	2.54	Yes
GO_BP	Biomineral Tissue Development	GO:0031214	3	9	COL1A1;FAM20A;DDR2	0.03514	431.08	0.0004936	56.62	No
GO_BP	Skin Development	GO:0043588	8	68	COL1A1;COL3A1;ANXA1;COL1A2;COL5A1;ITGA3;COL5A2;CFLAR	0.04852	34.12	0.0007434	4.74	Yes
GO_BP	Proteolysis	GO:0006508	23	330	USP25;HGF;CTSZ;ECEL1;ADAM33;VASH2;HTRA1;PCOLCE;VASH1;ADAMTS10;ADAMTS16;ADAMTS15;NPEPPS;MMP14;ADAMTS2;BMP1;MMP16;CAPN6;DPP8;PLAU;ADAM12;LGMN;ADAMTS7	0.04354	16.65	0.0006393	2.26	No
GO_CC	Collagen-Containing Extracellular Matrix	GO:0062023	47	373	LGALS3BP;C1QA;COL15A1;SPARC;TNXB;LAMA4;SDC3;CTSZ;LOXL3;HTRA1;THBS2;ADAMTS10;THBS3;LGALS3;CLEC3B;TIMP2;EMILIN2;EMILIN1;APOE;CDON;S100A10;ANXA1;ANXA2;MYOC;P3H1;PCOLCE;L1CAM;SULF1;DCN;COL1A1;GREM1;COL3A1;COL1A2;COL5A1;CILP;SMOC1;COL6A2;COL5A2;COL6A1;COL8A2;CDH13;COL6A3;S100A4;TGFBI;MXRA5;C1QC;FBN1	2.676e-11	122.7	9.84e-14	4.1	Yes
GO_CC	Focal Adhesion	GO:0005925	37	387	FBLN7;RPL3;LRP1;FHL3;NEDD9;THY1;CORO1B;DCAF6;MRC2;GJA1;TSPAN9;PLAU;EPB41L2;TSPAN4;RPS11;RPS13;CLASP2;PDGFRB;PDIA3;ANXA1;ITGA3;LMO7;L1CAM;RAB10;MMP14;DAB2;MARCKS;PTK7;ITGA11;RPL37A;IRF2;FAT1;CDH13;CALR;LAMTOR3;CD44;DDR2	0.00299	21.37	5.011e-05	2.16	Yes
GO_CC	Endoplasmic Reticulum Lumen	GO:0005788	30	284	COL15A1;CSF1;CTSZ;C3;CST3;PENK;APOE;TIMP1;APOB;ADAMTS7;PDIA3;ARSA;IGFBP4;SHISA5;P3H1;FMO1;COL1A1;F8;COL3A1;COL1A2;COL5A1;COL6A2;COL5A2;COL6A1;COL8A2;MXRA8;COL6A3;CALR;MELTF;FBN1	8.595e-05	43.63	6.32e-07	3.06	Yes
GO_CC	Intracellular Organelle Lumen	GO:0070013	65	856	ISCA1;ACAA2;DDX3X;SPARC;CSF1;CTSZ;HBB;ETFA;TIMP2;PDK4;ACADM;MMUT;TIMP1;ADAMTS7;KCMF1;PDIA3;ARSA;MLIP;PPTC7;IGFBP4;SHISA5;P3H1;HBA1;TFB2M;DCN;SUPV3L1;F8;MMP14;MMP16;LACTB2;COL6A2;COL6A1;MXRA8;COL8A2;TFAM;COL6A3;SUCLG1;DLD;FXN;CFD;COL15A1;ACSS3;MVP;SDC3;ETFDH;ACAT1;C3;CST3;ERBB4;PENK;APOE;APOB;NDUFA9;FMO1;COL1A1;COL3A1;COL1A2;SUCLA2;COL5A1;LYRM7;NDUFAB1;COL5A2;CALR;MELTF;FBN1	9.772e-05	27.76	1.078e-06	2.02	No
GO_CC	Cell-Substrate Junction	GO:0030055	37	395	FBLN7;RPL3;LRP1;FHL3;NEDD9;THY1;CORO1B;DCAF6;MRC2;GJA1;TSPAN9;PLAU;EPB41L2;TSPAN4;RPS11;RPS13;CLASP2;PDGFRB;PDIA3;ANXA1;ITGA3;LMO7;L1CAM;RAB10;MMP14;DAB2;MARCKS;PTK7;ITGA11;RPL37A;IRF2;FAT1;CDH13;CALR;LAMTOR3;CD44;DDR2	0.003574	19.9	7.884e-05	2.11	Yes
GO_CC	Mitochondrial Membrane	GO:0031966	43	540	IFI27L2;NDUFB6;ABCB7;SLC44A2;NDUFB4;ETFDH;MRPL36;COX5B;MRPL57;COX7C;ACACB;LGALS3;CPT2;MPC1;MFN2;C19ORF12;TMEM14EP;ACADM;SLC25A22;COX10;NDUFA9;PTCD3;MOAP1;ATP5PF;NDUFA6;MYOC;STARD7;ACSL1;SDHC;SEPTIN4;NIPSNAP2;FAM210B;SLC25A38;MRPS9;STING1;LYRM7;NDUFAB1;TOMM7;L2HGDH;LPIN1;UBA52;SLC25A33;SLC29A3	0.009115	15.33	0.0002681	1.86	No
GO_CC	Endocytic Vesicle Lumen	GO:0071682	6	21	SPARC;HBB;HBA1;APOE;CALR;APOB	0.00299	123.78	5.496e-05	12.62	No
GO_CC	Organelle Outer Membrane	GO:0031968	18	170	MOAP1;MYOC;ACSL1;STARD7;SLC44A2;ITPR3;ENO1;SEPTIN4;ACACB;SYNE3;NIPSNAP2;FAM210B;STING1;TOMM7;MFN2;LPIN1;UBA52;SLC29A3	0.01583	19.78	0.0005237	2.62	No
GO_CC	Cell-Cell Junction	GO:0005911	26	299	USP53;GJA1;PARD6B;PERP;EPB41L3;NPHP1;CTNNA3;PDLIM4;CADM3;KIRREL1;ANXA1;NIBAN2;CADM1;ANXA2;FRMD4B;KLHL24;VEGFA;RAB10;TIAM1;RAP2B;PTK7;FAT1;MYADM;PKP2;CDH13;FGFR4	0.006574	20.48	0.0001692	2.36	Yes
GO_CC	Macropinosome	GO:0044354	3	6	CARMIL1;MMP14;APPL1	0.02936	190.68	0.001188	28.31	No
GO_CC	Pinosome	GO:0044352	3	6	CARMIL1;MMP14;APPL1	0.02936	190.68	0.001188	28.31	No
