# Supplementary material for: Transcriptomic analysis of paired healthy human skeletal muscles to identify modulators of disease severity in DMD
Source: Front Genet. 2023 Jul 27;14:1216066. doi: 10.3389/fgene.2023.1216066 (PMC10415210; doi:10.3389/fgene.2023.1216066)
Supplement: Supplementary file 4 [file Table3.csv]

Gene	Gene name	Gene type	Chromosome	Transcription factor family (AnimalTFDB v3.0)	Median TPM	Median TPM DMD	Median TPM Healthy	baseMean	pvalue adjusted	DMD/Healthy fold change	Healthy/DMD fold change	Overlap VL vs TA	Direction	Fold difference between VL and TA
ENSG00000223972.5	DDX11L1	transcribed_unprocessed_pseudogene	1	NA	0	0.0890524708896709	0	1.07449936433722	NA	4768.95490609569	0.00020968954827436	NA	NA	NA
ENSG00000227232.5	WASH7P	unprocessed_pseudogene	1	NA	3.76196947759157	3.92654731019442	2.63779066157864	41.6882348585065	0.716724792095193	2.35977316301243	0.42376954517248	NA	NA	NA
ENSG00000278267.1	MIR6859-1	miRNA	1	NA	11.9194279305905	7.7557205955797	12.1428571812906	8.8852232576392	NA	0.642508484888835	1.5563996795669	NA	NA	NA
ENSG00000243485.5	MIR1302-2HG	lncRNA	1	NA	0	0.0676457656296345	0	0.60326886969275	NA	0.795967512526416	1.25633268225481	NA	NA	NA
ENSG00000284332.1	MIR1302-2	miRNA	1	NA	0	0	0	0	NA	NA	NA	NA	NA	NA
ENSG00000237613.2	FAM138A	lncRNA	1	NA	0	0	0	0.034155721312846	NA	0.960700524353242	1.04090710335899	NA	NA	NA
ENSG00000268020.3	OR4G4P	unprocessed_pseudogene	1	NA	0	0	0	0.0576257415868115	NA	0.415712408902868	2.40550914185882	NA	NA	NA
ENSG00000240361.2	OR4G11P	transcribed_unprocessed_pseudogene	1	NA	0	0	0	0	NA	NA	NA	NA	NA	NA
ENSG00000186092.7	OR4F5	protein_coding	1	NA	0	0	0	0	NA	NA	NA	NA	NA	NA
ENSG00000238009.6	ENSG00000238009	lncRNA	1	NA	0	0	0	1.35542268105733	NA	0.00175388244024626	570.163642130766	NA	NA	NA
ENSG00000239945.1	ENSG00000239945	lncRNA	1	NA	0	0	0	0	NA	NA	NA	NA	NA	NA
ENSG00000233750.3	CICP27	processed_pseudogene	1	NA	0.0362362679474591	0.0926309937808052	0.0309441721004259	1.78037166294969	NA	0.0707073488635558	14.1428015061023	NA	NA	NA
ENSG00000268903.1	ENSG00000268903	processed_pseudogene	1	NA	0.548871470526015	0.549263807524104	0.473634270861351	4.43634552718856	NA	0.678479434975192	1.47388402426164	NA	NA	NA
ENSG00000269981.1	ENSG00000269981	processed_pseudogene	1	NA	2.56834813226494	2.26661882694945	2.56834813226494	7.31455522092839	NA	0.0430418004597271	23.233228845426	NA	NA	NA
ENSG00000239906.1	ENSG00000239906	lncRNA	1	NA	0	0	0	0.201070340496398	NA	5.5232746492086	0.181052014160347	NA	NA	NA
ENSG00000241860.7	ENSG00000241860	lncRNA	1	NA	0.0917754259459426	0.0770158063190574	0.094614069189131	7.56787658131691	NA	3.16565961477312	0.315889931859168	NA	NA	NA
ENSG00000222623.1	RNU6-1100P	snRNA	1	NA	0	0	0	0.0913333729726693	NA	0.272583714010992	3.66859775033983	NA	NA	NA
ENSG00000241599.1	ENSG00000241599	lncRNA	1	NA	0	0	0	0.0668993761116221	NA	11.0461747327278	0.090529076734336	NA	NA	NA
ENSG00000279928.2	DDX11L17	unprocessed_pseudogene	1	NA	0.842874459774632	0.725704968801957	1.03472968462126	4.64011428776943	NA	0.575146637632906	1.73868703139018	NA	NA	NA
ENSG00000279457.4	WASH9P	unprocessed_pseudogene	1	NA	5.83470597947212	6.6808829626311	5.46075112575055	72.8719475988098	0.992456280578291	1.01767616497947	0.982630854894963	NA	NA	NA
ENSG00000273874.1	MIR6859-2	miRNA	1	NA	0	0	0	0.0321520243805139	NA	0.253552939512882	3.94394954332286	NA	NA	NA
ENSG00000228463.10	ENSG00000228463	transcribed_processed_pseudogene	1	NA	0.280509561981127	0.722375164013414	0.24374465477668	26.3732902581022	0.157624067413893	0.0261433382138717	38.2506622459331	NA	NA	NA
ENSG00000286448.1	ENSG00000286448	lncRNA	1	NA	0	0	0	0.266676000608221	NA	0.127883866510096	7.81959466263913	NA	NA	NA
ENSG00000236679.2	RPL23AP24	processed_pseudogene	1	NA	0	0	0	0	NA	NA	NA	NA	NA	NA
ENSG00000236601.2	ENSG00000236601	lncRNA	1	NA	0	0	0	0	NA	NA	NA	NA	NA	NA
ENSG00000237094.12	ENSG00000237094	transcribed_unprocessed_pseudogene	1	NA	0.332002652503668	0.389004239352947	0.28741882953197	19.7851410253695	NA	0.209126977337831	4.7817838364515	NA	NA	NA
ENSG00000269732.1	WBP1LP7	processed_pseudogene	1	NA	0	0	0	0	NA	NA	NA	NA	NA	NA
ENSG00000284733.2	OR4F29	protein_coding	1	NA	0	0	0	0	NA	NA	NA	NA	NA	NA
ENSG00000233653.3	CICP7	processed_pseudogene	1	NA	0	0	0	0.0530907584181176	NA	0.863704180188864	1.15780382095793	NA	NA	NA
ENSG00000250575.1	ENSG00000250575	unprocessed_pseudogene	1	NA	0	0	0	0.616364215257138	NA	0.418182540159986	2.39130021931912	NA	NA	NA
ENSG00000278757.1	U6	snRNA	1	NA	0	0	0	0.0456666864863346	NA	0.448689282718401	2.22871380823153	NA	NA	NA
ENSG00000230021.10	ENSG00000230021	transcribed_processed_pseudogene	1	NA	0.370499000349804	0.38111747890605	0.370499000349804	16.7624266422224	NA	1.1019654235488	0.907469489178317	NA	NA	NA
ENSG00000235146.2	ENSG00000235146	lncRNA	1	NA	0	0	0	0	NA	NA	NA	NA	NA	NA
ENSG00000225972.1	MTND1P23	unprocessed_pseudogene	1	NA	22.7707023486838	19.5513568897238	25.3478348343451	931.830966532557	0.957652142120073	4.7154063608093	0.212070800156526	NA	NA	NA
ENSG00000225630.1	MTND2P28	unprocessed_pseudogene	1	NA	93.4097266581875	75.2849932657155	148.997447708467	1116.54552388925	0.416054141880769	0.191982891885205	5.20879746200481	NA	NA	NA
ENSG00000237973.1	MTCO1P12	unprocessed_pseudogene	1	NA	109.037959728023	80.8165523744469	156.483518161927	1841.61510622477	0.0805318296888107	0.262700603952017	3.80661477345767	NA	NA	NA
ENSG00000278791.1	ENSG00000278791	miRNA	1	NA	0	0	0	0	NA	NA	NA	NA	NA	NA
ENSG00000229344.1	MTCO2P12	unprocessed_pseudogene	1	NA	9.72148167241531	10.3809111025553	8.91363030279392	70.3010555354809	0.964386977725053	0.891222869602	1.12205379160274	NA	NA	NA
ENSG00000240409.1	MTATP8P1	unprocessed_pseudogene	1	NA	1.17466825982631	0.873600041699994	3.4191067839659	4.76826045993654	NA	0.0823653106191417	12.1410335550607	NA	NA	NA
ENSG00000248527.1	MTATP6P1	unprocessed_pseudogene	1	NA	3116.5657321287	3136.49416047081	3054.75635878188	19845.8644614084	0.477185921816178	0.462174258508653	2.16368605907825	NA	NA	NA
ENSG00000198744.5	MTCO3P12	unprocessed_pseudogene	1	NA	26.4668175213127	14.9058877120127	28.1106702075206	121.371543453153	0.224605558701742	0.202926281442236	4.92789791885411	NA	NA	NA
ENSG00000268663.1	WBP1LP6	processed_pseudogene	1	NA	0	0	0	0.551760855682594	NA	1.63999352299723	0.609758505736301	NA	NA	NA
ENSG00000284662.2	OR4F16	protein_coding	1	NA	0	0	0	0	NA	NA	NA	NA	NA	NA
ENSG00000229376.3	CICP3	processed_pseudogene	1	NA	0.618924312656967	0.616163266035127	0.776850236524797	15.159266888499	NA	1.32169464158774	0.756604414162346	NA	NA	NA
ENSG00000228327.4	ENSG00000228327	transcribed_unprocessed_pseudogene	1	NA	2.79482195418696	2.9844752393393	2.45839348049562	147.407741630658	0.926460211629161	1.13785074154332	0.878849890842143	NA	NA	NA
ENSG00000223181.1	RNU6-1199P	snRNA	1	NA	0	2.91621796671037	0	1.04721954113842	NA	408.810193147555	0.00244612296063534	NA	NA	NA
ENSG00000229905.1	ENSG00000229905	lncRNA	1	NA	0.412802206321167	0.357862345940971	0.469965837239652	1.53829269009395	NA	0.21322145878353	4.68995947080184	NA	NA	NA
ENSG00000237491.10	LINC01409	lncRNA	1	NA	2.74666586903647	3.10972159378788	2.09565064165025	180.646791721948	0.655567513998474	0.737061584631933	1.35673873235351	NA	NA	NA
ENSG00000285268.1	ENSG00000285268	transcribed_processed_pseudogene	1	NA	0	0	0	0	NA	NA	NA	NA	NA	NA
ENSG00000230092.7	ENSG00000230092	transcribed_unprocessed_pseudogene	1	NA	1.11888581030872	2.21078607574894	1.10592878212817	13.0876100442535	NA	0.26869521877952	3.72168885081858	NA	NA	NA
ENSG00000177757.2	FAM87B	lncRNA	1	NA	2.6657442722446	2.95442876348233	2.44988933230182	46.3848909111445	0.825594880111227	0.737617556667719	1.35571610377284	NA	NA	NA
ENSG00000228794.11	LINC01128	lncRNA	1	NA	11.1689372788758	6.37654608235566	14.9515060281704	1881.76778206139	0.00117440959217269	0.150863238876639	6.62852002546294	NA	NA	NA
ENSG00000225880.5	LINC00115	lncRNA	1	NA	2.73414442558991	2.05673127825046	3.16797540106566	33.741631478603	0.777584386352217	0.616310188492362	1.62255957904287	NA	NA	NA
ENSG00000288531.1	ENSG00000288531	lncRNA	1	NA	0.854549905192017	0.568075048238356	1.1079419643866	31.7925833105819	0.532232428749409	0.308367416686181	3.24288477280231	NA	NA	NA
ENSG00000230368.2	FAM41C	lncRNA	1	NA	0.123366986191804	0.127706283273544	0.123366986191804	3.94237514122912	NA	0.0934875785936357	10.696608202323	NA	NA	NA
ENSG00000234711.1	TUBB8P11	unprocessed_pseudogene	1	NA	0	0	0.0766087995538899	0.532586219090095	NA	0.666299071272858	1.50082754593918	NA	NA	NA
ENSG00000283040.1	ENSG00000283040	transcribed_unprocessed_pseudogene	1	NA	0	0	0	0.616690017781572	NA	0.158734491837406	6.29982802366807	NA	NA	NA
ENSG00000272438.1	ENSG00000272438	lncRNA	1	NA	0	0	0	0.277598904277675	NA	0.0837798128029494	11.9360495869334	NA	NA	NA
ENSG00000230699.2	ENSG00000230699	lncRNA	1	NA	0	0.0328352424733605	0	0.57253650175112	NA	1.96356786696965	0.509277024146503	NA	NA	NA
ENSG00000241180.1	ENSG00000241180	lncRNA	1	NA	0	0	0	0	NA	NA	NA	NA	NA	NA
ENSG00000223764.2	LINC02593	lncRNA	1	NA	0.266151548007156	0.595219817049633	0.156169768647429	14.5249263437106	NA	11.0171574475932	0.0907675146476611	NA	NA	NA
ENSG00000187634.13	SAMD11	protein_coding	1	SAND	0.512467760977471	1.0859931730534	0.508932241812758	24.1616030623984	NA	12.650124119137	0.0790506077712871	NA	NA	NA
ENSG00000188976.11	NOC2L	protein_coding	1	NA	17.4685038059335	14.1404070776605	17.924433990287	747.560070263029	0.989042870967461	0.986511748296637	1.01367267214674	NA	NA	NA
ENSG00000187961.15	KLHL17	protein_coding	1	NA	1.76877149975212	1.84997375776088	1.48845412057784	55.2949785233015	0.650946549255524	1.95320806578569	0.511978225728729	NA	NA	NA
ENSG00000187583.11	PLEKHN1	protein_coding	1	NA	6.01394897815924	3.2097964829765	12.8143849550487	324.878304222398	0.0843054486843197	0.132074364184209	7.57149206189071	NA	NA	NA
ENSG00000187642.9	PERM1	protein_coding	1	NA	109.046069958446	43.4988788407057	258.772965407273	4954.51807839441	0.0359357707443353	0.182545472180223	5.47808712019285	Yes	DownDMD_TA	1.23050193669678
ENSG00000272512.1	ENSG00000272512	lncRNA	1	NA	3.75118439171987	2.12858637196825	6.74274164126524	102.342526554841	0.232432767486271	0.269517986836643	3.71032750629036	No	NA	NA
ENSG00000188290.11	HES4	protein_coding	1	bHLH	10.0832913477526	9.05728087056426	15.1266422727007	111.642506957128	0.645901480331343	1.57494155231552	0.63494419747182	No	NA	NA
ENSG00000187608.10	ISG15	protein_coding	1	NA	7.15668438132676	7.58529248184633	6.53061226556809	52.5989845135497	0.822509816258409	1.43991619361557	0.694484862684294	NA	NA	NA
ENSG00000231702.2	ENSG00000231702	processed_pseudogene	1	NA	0	0	0	0.687384299063997	NA	37.536238989778	0.0266409215977212	NA	NA	NA
ENSG00000224969.1	ENSG00000224969	lncRNA	1	NA	0.875843343023549	0.847928571023752	0.875843343023549	4.20977528556242	NA	0.177655935435557	5.62885781186151	NA	NA	NA
ENSG00000188157.15	AGRN	protein_coding	1	NA	6.57840021644774	4.55466799081787	6.6756939954015	503.290061439499	0.0854533064981612	4.11676514790193	0.242909168746155	No	NA	NA
ENSG00000242590.1	ENSG00000242590	lncRNA	1	NA	0	0	0	0	NA	NA	NA	NA	NA	NA
ENSG00000217801.11	ENSG00000217801	transcribed_unprocessed_pseudogene	1	NA	0	0.0375912877526096	0	0.965912764002869	NA	10.0529421646431	0.0994733664654985	NA	NA	NA
ENSG00000273443.1	ENSG00000273443	lncRNA	1	NA	0	0	0	0.0663077456933599	NA	0.348495957816793	2.86947374157409	NA	NA	NA
ENSG00000237330.3	RNF223	protein_coding	1	NA	0	0	0	0.0565839907554528	NA	0.394396826094772	2.53551736179465	NA	NA	NA
ENSG00000131591.18	C1orf159	protein_coding	1	NA	1.88721507229277	1.89235281582137	1.86585232595418	95.4532892374487	0.165982049582879	2.68730767082804	0.372119653754373	NA	NA	NA
ENSG00000285812.1	ENSG00000285812	lncRNA	1	NA	1.425473516559	1.97144510627017	0.891021394145387	12.8984364808587	NA	0.136860177943729	7.30672731122094	NA	NA	NA
ENSG00000223823.1	LINC01342	lncRNA	1	NA	0	0	0	0.290053194977368	NA	16.5525178062748	0.0604137697783302	NA	NA	NA
ENSG00000207730.3	MIR200B	miRNA	1	NA	0	0	0	0.18285689254228	NA	1.17893211763185	0.848225258303018	NA	NA	NA
ENSG00000207607.3	MIR200A	miRNA	1	NA	0	0	0	0.0530907584181176	NA	0.863704180188864	1.15780382095793	NA	NA	NA
ENSG00000198976.1	MIR429	miRNA	1	NA	0	0	0	0.108302773886912	NA	2.22192177019503	0.450060849762603	NA	NA	NA
ENSG00000272141.1	ENSG00000272141	lncRNA	1	NA	0	0	0.120767941405039	0.83296516814784	NA	0.558828091722764	1.78945907482422	NA	NA	NA
ENSG00000205231.1	TTLL10-AS1	lncRNA	1	NA	0.0303375455522766	0.0298634768119717	0.0303375455522766	1.98963434840792	NA	4.04066946339523	0.247483742250903	NA	NA	NA
ENSG00000162571.14	TTLL10	protein_coding	1	NA	0.16712990169113	0.126346414006756	0.284508526008222	9.37704270616663	NA	0.413906648026718	2.41600371670148	NA	NA	NA
ENSG00000186891.14	TNFRSF18	protein_coding	1	NA	0.354137313975404	0.922446356175021	0.2558794719615	5.320044424728	NA	7.88853282877275	0.126766284898072	NA	NA	NA
ENSG00000186827.11	TNFRSF4	protein_coding	1	NA	2.01454314433181	1.88721009306126	2.56116402565077	34.8699827024659	0.997477774713308	1.00829110714487	0.991777070048406	NA	NA	NA
ENSG00000078808.19	SDF4	protein_coding	1	NA	30.5641273799678	29.6148405068958	30.5641273799678	1155.16259430065	0.558640808948362	1.46389255375798	0.683110244281855	NA	NA	NA
ENSG00000176022.7	B3GALT6	protein_coding	1	NA	7.74182444978026	6.88243086957447	8.53593877579589	171.304736976751	0.676892147559696	1.33633198234922	0.748317044872368	NA	NA	NA
ENSG00000184163.3	C1QTNF12	protein_coding	1	NA	0.664425630806988	0.631426575444897	0.664425630806988	10.3398250174993	NA	0.383577936921162	2.60703211458571	NA	NA	NA
ENSG00000260179.1	ENSG00000260179	lncRNA	1	NA	0.468761613075684	0.584355753432086	0.433352239469902	6.4141645176169	NA	8.80416791403586	0.113582567911474	NA	NA	NA
ENSG00000160087.21	UBE2J2	protein_coding	1	NA	14.0319441902883	12.5438346220828	15.1935842412822	533.815050906717	0.939609434811436	0.949736417018122	1.05292371870891	NA	NA	NA
ENSG00000230415.1	LINC01786	lncRNA	1	NA	4.12071958112042	3.99625048422025	5.68741418762762	20.119022508558	NA	1.83555555908203	0.544794187815326	NA	NA	NA
ENSG00000162572.21	SCNN1D	protein_coding	1	NA	2.29178089137231	2.28002567059468	3.17925024311425	85.0947790473609	0.762741948073672	1.43956224800697	0.694655615889117	NA	NA	NA
ENSG00000131584.19	ACAP3	protein_coding	1	NA	12.1060708435766	9.20219638036614	15.2112591930586	919.453870598861	0.715506722465346	1.45746523858833	0.686122710527613	NA	NA	NA
ENSG00000278073.1	MIR6726	miRNA	1	NA	0	0	0	0	NA	NA	NA	NA	NA	NA
ENSG00000169972.12	PUSL1	protein_coding	1	NA	2.6268197582968	2.14410261943329	3.34057771478039	59.0193816247126	0.953121178264173	1.1362730068149	0.880070189120407	NA	NA	NA
ENSG00000127054.22	INTS11	protein_coding	1	NA	13.1336993779538	12.7327722169171	21.0782930139531	1135.44208357253	0.944300557848449	0.929936266583772	1.07534251102349	NA	NA	NA
ENSG00000283712.1	MIR6727	miRNA	1	NA	0	0	0	0	NA	NA	NA	NA	NA	NA
ENSG00000240731.1	ENSG00000240731	lncRNA	1	NA	24.8931835270228	25.0271956834018	22.0460970938803	77.7426863850109	0.515852873257182	0.584481186359874	1.71091905665597	NA	NA	NA
ENSG00000224051.7	CPTP	protein_coding	1	NA	32.2505088747173	20.8805287749783	61.18346906465	1012.45562903414	0.699517366143834	0.627025752494131	1.59483082795608	No	NA	NA
ENSG00000169962.5	TAS1R3	protein_coding	1	NA	4.47948360377494	4.04251169510921	7.10169815450063	162.523339994287	0.957652142120073	0.91054873132168	1.09823885927388	NA	NA	NA
ENSG00000107404.21	DVL1	protein_coding	1	NA	61.9672110895128	51.1424318831749	149.345716853301	3366.84896182029	0.776532399482107	0.756675539465051	1.32157040613071	NA	NA	NA
ENSG00000284372.1	MIR6808	miRNA	1	NA	0	0	0	0	NA	NA	NA	NA	NA	NA
ENSG00000162576.17	MXRA8	protein_coding	1	NA	40.7392593743562	50.8041945463481	35.693888932998	1139.17148230345	0.000301994274031621	4.31705182502866	0.231639563417416	Yes	NA	NA
ENSG00000175756.14	AURKAIP1	protein_coding	1	NA	88.1425862214105	78.9121401850847	144.0790838702	1367.17392485706	0.537771141808454	0.65016189251375	1.53807845632671	NA	NA	NA
ENSG00000223663.2	NDUFB4P8	processed_pseudogene	1	NA	0.291967877086215	0.843093837693095	0.22085043577116	1.78123654994265	NA	0.049836781125116	20.0655013711557	NA	NA	NA
ENSG00000221978.13	CCNL2	protein_coding	1	NA	30.9496284253565	40.3467220453966	27.3474894328	1751.22652248979	0.558061262148398	1.31844013489091	0.758472056133773	NA	NA	NA
ENSG00000224870.8	MRPL20-AS1	lncRNA	1	NA	7.10856701547505	6.54610034577894	7.40699656836631	142.247962047786	0.284224639483414	2.01388791872753	0.496551963344537	NA	NA	NA
ENSG00000242485.6	MRPL20	protein_coding	1	NA	26.6205482358084	23.8790464654545	26.7720880308656	648.583121411503	0.789371159576424	0.834658452943619	1.19809485721167	NA	NA	NA
ENSG00000264293.2	RN7SL657P	misc_RNA	1	NA	0	0	0	0	NA	NA	NA	NA	NA	NA
ENSG00000272455.1	MRPL20-DT	lncRNA	1	NA	2.42013033515961	2.92217372784071	1.96680406232129	28.7805005594925	0.576256881880097	1.87563936907297	0.533151530346821	NA	NA	NA
ENSG00000235098.9	ANKRD65	protein_coding	1	NA	2.90367707965724	3.54788219808396	2.20977486587569	61.510912679621	0.367455926127811	2.53381690479223	0.394661507746946	NA	NA	NA
ENSG00000225905.1	ENSG00000225905	lncRNA	1	NA	0.43033774275706	0.647563033478067	0.205090652842584	2.04926378685862	NA	14.3808942089281	0.0695367051222148	NA	NA	NA
ENSG00000205116.4	TMEM88B	protein_coding	1	NA	0.341951892706738	0.336031364607258	0.341951892706738	9.15756134661536	NA	0.625043460673337	1.59988874841237	NA	NA	NA
ENSG00000225285.1	LINC01770	lncRNA	1	NA	0.88139303905345	0.843412998109545	0.92560507709729	7.55268133847626	NA	8.3719106371329	0.119447046599445	NA	NA	NA
ENSG00000179403.12	VWA1	protein_coding	1	NA	5.9209947266587	5.53105645121459	6.05712766753852	252.560750394312	0.942123761250808	1.14217941441911	0.875519193723676	No	NA	NA
ENSG00000215915.10	ATAD3C	protein_coding	1	NA	0.138791915012021	0.278009037974141	0.0888916232455339	7.12863626522809	NA	0.932343154147539	1.07256646391566	NA	NA	NA
ENSG00000160072.20	ATAD3B	protein_coding	1	NA	4.8381388780038	4.80894513320417	5.19738897841115	309.800100145328	0.444681847630656	0.62200933057671	1.60769292491614	NA	NA	NA
ENSG00000284740.2	ENSG00000284740	transcribed_unprocessed_pseudogene	1	NA	3.64952858969788	3.72654392983099	3.64952858969788	24.7904016480445	NA	0.351985581542509	2.84102546365022	NA	NA	NA
ENSG00000197785.14	ATAD3A	protein_coding	1	NA	7.49653975180314	7.15153167073324	13.3928822796778	289.92268322455	0.333047774403113	0.52311123594484	1.91163930591896	NA	NA	NA
ENSG00000205090.9	TMEM240	protein_coding	1	NA	1.52961643060904	1.38450516271257	1.55211462708744	25.2886377655893	0.811432790472845	0.603607625704886	1.65670537848526	NA	NA	NA
ENSG00000160075.12	SSU72	protein_coding	1	NA	22.0934064639741	19.4636359343276	27.8053916001116	1428.25096502222	0.780470038942389	0.840231620811663	1.19014802017806	NA	NA	NA
ENSG00000215014.5	ENSG00000215014	lncRNA	1	NA	0.643925693231872	0.67112598778546	0.568910469954141	13.5984705276371	NA	4.92346606700865	0.203108945281626	NA	NA	NA
ENSG00000274481.1	ENSG00000274481	processed_pseudogene	1	NA	0	0	0	0	NA	NA	NA	NA	NA	NA
ENSG00000228594.4	FNDC10	protein_coding	1	NA	0.629176409567927	0.881026141289243	0.605379722545993	21.8045038900236	NA	1.06835897619117	0.936014974634392	NA	NA	NA
ENSG00000286989.1	ENSG00000286989	lncRNA	1	NA	0.168080920781989	0.215307794290322	0.155391405325256	3.24694384682359	NA	36.2396240626981	0.0275941052332635	NA	NA	NA
ENSG00000272106.1	ENSG00000272106	lncRNA	1	NA	12.6798130844065	9.76496919864256	16.950848564924	260.643857228495	0.644921404104955	0.63884307799802	1.56532963170511	NA	NA	NA
ENSG00000197530.13	MIB2	protein_coding	1	NA	15.644558979854	11.8128624278138	43.5204600229126	2084.83043322913	0.451685494857782	0.496848966471428	2.01268406997382	NA	NA	NA
ENSG00000189409.14	MMP23B	protein_coding	1	NA	0.270290154573182	0.602206880957645	0.204130850822104	6.22267671098595	NA	14.6276768783556	0.0683635554925122	NA	NA	NA
ENSG00000248333.9	CDK11B	protein_coding	1	NA	16.1222151261704	18.9765634680919	15.3137387554433	501.023543358025	0.992113508471903	1.00949440215692	0.990594893704575	NA	NA	NA
ENSG00000272004.1	ENSG00000272004	lncRNA	1	NA	0	0.129684496598205	0	1.12681802911869	NA	0.0326766386809527	30.6029028800598	NA	NA	NA
ENSG00000189339.12	SLC35E2B	protein_coding	1	NA	12.5805088751096	12.5297868728047	12.5805088751096	893.687647669118	0.930134662921559	0.898627733922672	1.11280785385381	NA	NA	NA
ENSG00000269737.2	ENSG00000269737	transcribed_processed_pseudogene	1	NA	5.32013925802577	5.92272824441511	4.23141275962575	78.7654304094657	0.059647537273854	5.12036660450992	0.195298516149062	NA	NA	NA
ENSG00000215914.4	MMP23A	unprocessed_pseudogene	1	NA	0	0	0	0.275499084865943	NA	6.77286630716982	0.147647975708806	NA	NA	NA
ENSG00000008128.23	CDK11A	protein_coding	1	NA	0.547877577808586	0.636408125959388	0.533462436366619	25.1772929533561	0.398876221675691	2.70090544941501	0.370246207699196	NA	NA	NA
ENSG00000268575.1	ENSG00000268575	lncRNA	1	NA	1.42317779055511	1.42652606888451	1.31573289742324	61.8451698442071	0.937787103436272	1.20422009915798	0.830412979071871	NA	NA	NA
ENSG00000227775.3	ENSG00000227775	transcribed_processed_pseudogene	1	NA	8.68730663749215	8.55307682134845	8.68730663749215	202.012932207411	0.447890402216859	2.06537255600602	0.484174149158727	NA	NA	NA
ENSG00000215790.8	SLC35E2A	transcribed_unprocessed_pseudogene	1	NA	3.86332540654721	3.97735986334768	3.35207201086048	110.655053474922	0.980365671939224	1.05654234881553	0.946483594454197	NA	NA	NA
ENSG00000008130.15	NADK	protein_coding	1	NA	8.30319708594401	8.49089921530492	8.30319708594401	404.199729952476	0.804827267955323	0.792445738159029	1.26191605537958	NA	NA	NA
ENSG00000078369.18	GNB1	protein_coding	1	NA	28.800054873728	45.6034632464397	23.195206304555	1699.37954039204	0.230974883825574	1.65721071497063	0.603423566458005	NA	NA	NA
ENSG00000231050.2	ENSG00000231050	lncRNA	1	NA	2.13125346550621	1.95835744968717	3.84278745601646	33.6267693943932	0.955476918843378	1.11018414470429	0.900751469717991	NA	NA	NA
ENSG00000169885.10	CALML6	protein_coding	1	NA	8.67462645907071	8.14359239664376	8.84693880351176	312.814944760039	0.897162681769687	0.549933808421755	1.81840065965372	NA	NA	NA
ENSG00000178821.13	TMEM52	protein_coding	1	NA	90.1833256192493	50.5686204543677	147.34021282835	1532.52343014016	0.604122708422034	0.521624828196805	1.91708666065011	NA	NA	NA
ENSG00000142609.20	CFAP74	protein_coding	1	NA	0.0832050523802269	0.0504117909377291	0.090546293645614	7.50136420016324	NA	0.457816242583186	2.18428248494984	NA	NA	NA
ENSG00000233542.2	ENSG00000233542	lncRNA	1	NA	0	0	0	0.315318634835307	NA	0.865513854389249	1.15538300736463	NA	NA	NA
ENSG00000187730.9	GABRD	protein_coding	1	NA	0.116364391917438	0.104623603143511	0.122201409790789	6.47301848995446	NA	0.194960313144371	5.12924904495554	NA	NA	NA
ENSG00000226969.1	ENSG00000226969	lncRNA	1	NA	0	0	0	0.0530907584181176	NA	0.863704180188864	1.15780382095793	NA	NA	NA
ENSG00000067606.17	PRKCZ	protein_coding	1	NA	0.130250554963185	0.407240352108381	0.112775372686739	11.5564192849632	NA	1.25328123240541	0.797905509269226	NA	NA	NA
ENSG00000271806.1	ENSG00000271806	lncRNA	1	NA	0.0289724686035606	0.0871325042921738	0	1.45391624722377	NA	14.5091868432962	0.0689218500526814	NA	NA	NA
ENSG00000182873.5	PRKCZ-AS1	lncRNA	1	NA	1.19491914719476	1.12389154587877	1.29789079026164	16.8351666435316	NA	7.83157944222196	0.127688163974786	NA	NA	NA
ENSG00000162585.17	FAAP20	protein_coding	1	NA	3.36447869518245	2.90738838672601	3.88736470386326	293.029212781666	0.316653614578411	1.71325529101681	0.583684174357055	NA	NA	NA
ENSG00000234396.3	ENSG00000234396	lncRNA	1	NA	0	0.144354145768752	0	0.494448535640193	NA	32.1613323087992	0.0310932392476292	NA	NA	NA
ENSG00000157933.10	SKI	protein_coding	1	NA	27.3917433488883	25.2439649336376	28.3766245312505	1395.19685842324	0.339129242102707	1.65364721046871	0.604723905842382	No	NA	NA
ENSG00000287356.1	ENSG00000287356	lncRNA	1	NA	0.447767964650728	0.438756465470474	0.468253578370201	27.0898904487972	0.288349406919635	4.65435167251677	0.21485269493168	NA	NA	NA
ENSG00000116151.14	MORN1	protein_coding	1	NA	1.42389800243484	1.45633278135382	1.32611540148414	117.833690203542	0.453180749426701	1.64419919164351	0.608198815011228	NA	NA	NA
ENSG00000272161.1	ENSG00000272161	lncRNA	1	NA	0.423257370716844	0.517314267164808	0.423257370716844	2.23640236821824	NA	13.8257919399012	0.0723285873494165	NA	NA	NA
ENSG00000269896.2	ENSG00000269896	transcribed_processed_pseudogene	1	NA	1.03588486412554	1.07003738177169	1.03588486412554	20.3475425928323	NA	0.425994215310947	2.34744971658845	NA	NA	NA
ENSG00000272420.1	ENSG00000272420	lncRNA	1	NA	1.07014505511039	1.47580976709212	0.726271504514245	5.45294247122222	NA	1.74498869221997	0.573069616129033	NA	NA	NA
ENSG00000157916.20	RER1	protein_coding	1	NA	18.0193736703795	20.6537178344392	17.3596987680467	901.947580475808	0.934053490257191	1.05168667578592	0.950853541291375	NA	NA	NA
ENSG00000157911.11	PEX10	protein_coding	1	NA	5.04242762345965	3.98607851979929	5.9334674276974	162.693006332527	0.606797421028028	0.609561611536879	1.64052325650678	NA	NA	NA
ENSG00000149527.18	PLCH2	protein_coding	1	NA	0.362727669906181	0.430918606832327	0.340999028628743	35.2065583585436	0.990679788626178	1.02322037834763	0.977306571644779	NA	NA	NA
ENSG00000224387.1	ENSG00000224387	lncRNA	1	NA	0	0	0	0.403127061156877	NA	1.23972861119757	0.806628153103608	NA	NA	NA
ENSG00000229393.1	ENSG00000229393	lncRNA	1	NA	0	0.355649793784009	0	0.944002987141832	NA	11.5483251903646	0.0865926429604142	NA	NA	NA
ENSG00000157881.16	PANK4	protein_coding	1	NA	12.7330621105627	11.3773871324022	18.1801218218922	656.260787993443	0.823587070936308	0.844618605677907	1.18396634087569	NA	NA	NA
ENSG00000197921.6	HES5	protein_coding	1	bHLH	0.551609209344347	0.197105913731121	0.888807414114925	7.75860127766622	NA	0.990170136336185	1.00992744913535	NA	NA	NA
ENSG00000272449.2	ENSG00000272449	lncRNA	1	NA	0.878659462965587	0.757593787834769	1.70649294071799	19.1952830787332	NA	1.03526813081212	0.965933336724609	NA	NA	NA
ENSG00000238164.6	TNFRSF14-AS1	lncRNA	1	NA	1.11574733915353	1.05958365867652	1.44606467541461	63.5463036723899	0.933929558032491	0.905702408953121	1.10411542479596	NA	NA	NA
ENSG00000157873.18	TNFRSF14	protein_coding	1	NA	7.51506542796166	7.66728282242216	6.77432842912001	331.606724314584	0.0315280213463324	3.33743954547512	0.299630895593537	Yes	NA	NA
ENSG00000225931.3	ENSG00000225931	TEC	1	NA	0.559933061642212	0.550213324557131	0.818529418983356	7.00838298403943	NA	9.89380330202133	0.101073365769835	NA	NA	NA
ENSG00000228037.1	ENSG00000228037	lncRNA	1	NA	0.942166006763767	1.69033786365235	0.519852132283019	5.64552636573959	NA	3.88900861409547	0.257134940862708	NA	NA	NA
ENSG00000289610.1	ENSG00000289610	lncRNA	1	NA	0.966376940784468	1.03233432289696	0.966376940784468	4.83273835186535	NA	4.16832643203813	0.239904435582086	NA	NA	NA
ENSG00000157870.17	PRXL2B	protein_coding	1	NA	1.80335089483994	2.2563362265526	1.73657981594043	52.392013038511	0.0642214658753852	4.66718590434948	0.214261874391605	NA	NA	NA
ENSG00000142606.16	MMEL1	protein_coding	1	NA	0.0905710830686368	0.147446970120569	0.0553758195817265	2.91430210757934	NA	1.59820750686433	0.625700977942464	NA	NA	NA
ENSG00000237058.1	MMEL1-AS1	lncRNA	1	NA	0	0	0	0	NA	NA	NA	NA	NA	NA
ENSG00000215912.12	TTC34	protein_coding	1	NA	0.558362759302998	0.702955443902719	0.338092688242494	36.3788428806755	0.406358615421814	3.15652724754216	0.31680385486254	NA	NA	NA
ENSG00000285945.1	ENSG00000285945	lncRNA	1	NA	0	0	0	0	NA	NA	NA	NA	NA	NA
ENSG00000283259.1	ENSG00000283259	lncRNA	1	NA	0	0	0	0	NA	NA	NA	NA	NA	NA
ENSG00000233234.1	ENSG00000233234	lncRNA	1	NA	0	0	0	0	NA	NA	NA	NA	NA	NA
ENSG00000287396.1	ENSG00000287396	lncRNA	1	NA	0	0	0	0	NA	NA	NA	NA	NA	NA
ENSG00000231630.1	ENSG00000231630	lncRNA	1	NA	0	0	0	0	NA	NA	NA	NA	NA	NA
ENSG00000284745.1	ENSG00000284745	lncRNA	1	NA	0	0	0	0	NA	NA	NA	NA	NA	NA
ENSG00000169717.7	ACTRT2	protein_coding	1	NA	0	0	0	0.150233591284162	NA	0.150040312454937	6.66487548338277	NA	NA	NA
ENSG00000177133.13	PRDM16-DT	lncRNA	1	NA	0.762778740540342	0.943014799442805	0.762778740540342	50.29936512126	0.40673708543364	3.41425444111853	0.292889712013494	NA	NA	NA
ENSG00000142611.17	PRDM16	protein_coding	1	zf-C2H2	1.1987325810454	1.29393646242124	0.929953636900319	97.6653326208928	0.734316936039846	1.7937044774231	0.557505437816956	No	NA	NA
ENSG00000283572.1	MIR4251	miRNA	1	NA	1.77717381892386	1.57520800679193	1.77717381892386	0.747963900928731	NA	1.76122457238315	0.56778676364189	NA	NA	NA
ENSG00000226286.1	ENSG00000226286	lncRNA	1	NA	0.819511201827787	0.729278994878404	1.11229149127614	3.73882017032448	NA	1.08134293829085	0.924776002681058	NA	NA	NA
ENSG00000279839.1	ENSG00000279839	TEC	1	NA	0.222633466878546	0.317973455887475	0.126104368527103	5.21484983104119	NA	4.05333052511431	0.246710697241202	NA	NA	NA
ENSG00000272235.1	ENSG00000272235	lncRNA	1	NA	0.450476493183856	0.609118132667167	0.42266764221436	14.1161858085352	NA	2.29857504624636	0.43505214312364	NA	NA	NA
ENSG00000287828.1	ENSG00000287828	lncRNA	1	NA	0.569227967372447	1.08328461957516	0.49120037706088	5.82903896171968	NA	0.448129544905304	2.23149759119612	NA	NA	NA
ENSG00000286518.1	ENSG00000286518	lncRNA	1	NA	0.125901613317394	0.181275577005066	0.121257684822936	4.55969619435638	NA	3.13912033695392	0.318560581519586	NA	NA	NA
ENSG00000130762.15	ARHGEF16	protein_coding	1	NA	0.489918021608293	0.297842893331934	0.985107092287385	44.6081579948728	0.458116317921692	0.202043291104877	4.94943432435438	No	NA	NA
ENSG00000272088.1	ENSG00000272088	lncRNA	1	NA	0.589147285422433	0.639000393405783	0.589147285422433	2.33934056105315	NA	6.89126699340713	0.145111196672063	NA	NA	NA
ENSG00000162591.16	MEGF6	protein_coding	1	NA	4.6158510108113	4.08353381323619	4.9873790816299	376.096757652222	0.0623602573474875	5.498692309731	0.181861421529317	NA	NA	NA
ENSG00000207776.1	MIR551A	miRNA	1	NA	0	0	0	0.0367431924451724	NA	0.72006797079345	1.38875778476592	NA	NA	NA
ENSG00000238260.2	ENSG00000238260	lncRNA	1	NA	1.16608426441124	1.44583576447906	0.733424978529473	16.330298545627	NA	2.22398104417521	0.449644120222644	NA	NA	NA
ENSG00000158109.15	TPRG1L	protein_coding	1	NA	37.7919554702859	35.7811179804994	42.1710542104824	831.948262545104	0.21782556937451	0.633588104247227	1.578312460882	NA	NA	NA
ENSG00000116213.16	WRAP73	protein_coding	1	NA	2.65987687347524	2.89171413900802	2.57632474423862	169.966123113674	0.98980707984375	1.01285656239467	0.987306630699741	NA	NA	NA
ENSG00000078900.15	TP73	protein_coding	1	P53	0.608761476616744	0.812880937154337	0.474272612929655	33.7943398203516	0.875417569714813	1.43161994584714	0.698509407403002	NA	NA	NA
ENSG00000227589.1	TP73-AS3	lncRNA	1	NA	0	0.132516767700844	0	0.335882692197879	NA	4.11091889497523	0.243254616680057	NA	NA	NA
ENSG00000235131.1	TP73-AS2	lncRNA	1	NA	0	0.421542698158377	0	1.168234894664	NA	2.55820157829466	0.390899610290529	NA	NA	NA
ENSG00000227372.12	TP73-AS1	transcribed_unitary_pseudogene	1	NA	7.78561496946651	6.91679385156445	9.46113058328168	614.866507109895	0.962903091492504	1.04704810238159	0.955065958980701	NA	NA	NA
ENSG00000276189.1	ENSG00000276189	misc_RNA	1	NA	0	0	0	0	NA	NA	NA	NA	NA	NA
ENSG00000162592.10	CCDC27	protein_coding	1	NA	0.127979957058821	0.0448339905745625	0.210220338826849	6.01056827973192	NA	0.25633528343022	3.90114067255287	NA	NA	NA
ENSG00000235169.11	SMIM1	protein_coding	1	NA	0.475162876321545	0.346391559228937	0.475162876321545	5.94246157157384	NA	0.546414076574599	1.83011390604882	NA	NA	NA
ENSG00000130764.10	LRRC47	protein_coding	1	NA	25.8229237391838	22.8188941914801	42.69593390364	1292.72777142946	0.21825903229543	0.579138805132413	1.72670177017643	NA	NA	NA
ENSG00000266075.2	RN7SL574P	misc_RNA	1	NA	1.42714473892653	1.41121203317899	1.51551692277017	4.604449079323	NA	0.740689328623395	1.35009370508759	NA	NA	NA
ENSG00000272153.1	ENSG00000272153	lncRNA	1	NA	4.10301232175112	4.6644268566397	4.04060875141606	19.6329070646541	NA	0.652086313888828	1.53353931634653	NA	NA	NA
ENSG00000116198.14	CEP104	protein_coding	1	NA	6.88705973939752	7.91615874462473	6.57707459163041	697.736037345342	0.35495479844491	0.676319201789903	1.47859176163188	NA	NA	NA
ENSG00000169598.17	DFFB	protein_coding	1	NA	2.65598273796734	3.02478368522702	2.35303324242011	80.5902619516365	0.599285481172638	1.57723777100767	0.634019815136129	NA	NA	NA
ENSG00000198912.12	C1orf174	protein_coding	1	NA	5.20968050340344	5.97172013442339	4.49288392898301	214.111259293023	0.922746485518796	1.09116716582878	0.91644986333553	NA	NA	NA
ENSG00000236423.7	LINC01134	lncRNA	1	NA	0.575991281438798	0.537090432087326	0.709994190555515	30.7980600270976	0.412803352931542	0.304608595200271	3.28290145372467	NA	NA	NA
ENSG00000233304.7	LINC01346	lncRNA	1	NA	0.0190122058595781	0.0552825698548952	0	1.36885654752288	NA	0.0999889719987395	10.0011029217563	NA	NA	NA
ENSG00000226374.3	LINC01345	lncRNA	1	NA	0	0	0	0.511943758463503	NA	21.7455034094247	0.0459865187377814	NA	NA	NA
ENSG00000284668.2	LINC02780	lncRNA	1	NA	0	0	0	0	NA	NA	NA	NA	NA	NA
ENSG00000284703.1	ENSG00000284703	lncRNA	1	NA	0	0	0	0.680596040649981	NA	125.970325880737	0.0079383774949249	NA	NA	NA
ENSG00000229280.1	EEF1DP6	processed_pseudogene	1	NA	0	0	0	0	NA	NA	NA	NA	NA	NA
ENSG00000235054.4	LINC01777	lncRNA	1	NA	0	0	0	0	NA	NA	NA	NA	NA	NA
ENSG00000284694.1	ENSG00000284694	lncRNA	1	NA	0	0	0	0	NA	NA	NA	NA	NA	NA
ENSG00000227169.2	ENSG00000227169	lncRNA	1	NA	0	0	0	0	NA	NA	NA	NA	NA	NA
ENSG00000232596.3	LINC01646	lncRNA	1	NA	0	0	0	0	NA	NA	NA	NA	NA	NA
ENSG00000196581.11	AJAP1	protein_coding	1	NA	0.35500544985036	0.20079632490416	0.431270686714492	49.1238925297529	0.106525377231892	0.125446347977991	7.97153537044736	NA	NA	NA
ENSG00000287586.1	ENSG00000287586	lncRNA	1	NA	0.184803035917478	0.091464309171274	0.258810398466238	6.17306846087616	NA	0.0942401114726292	10.6111928813925	NA	NA	NA
ENSG00000284739.1	ENSG00000284739	lncRNA	1	NA	0	0	0	0	NA	NA	NA	NA	NA	NA
ENSG00000284674.1	LINC02781	lncRNA	1	NA	0	0	0	0	NA	NA	NA	NA	NA	NA
ENSG00000231510.1	LINC02782	lncRNA	1	NA	0	0	0	0	NA	NA	NA	NA	NA	NA
ENSG00000284616.1	ENSG00000284616	lncRNA	1	NA	0	0	0	0.0529035918204083	NA	2.81205102412744	0.355612324036792	NA	NA	NA
ENSG00000284692.2	ENSG00000284692	lncRNA	1	NA	0	0	0	0.299102712624855	NA	3.64345280205506	0.274464924984333	NA	NA	NA
ENSG00000284666.1	ENSG00000284666	lncRNA	1	NA	0	0	0	0	NA	NA	NA	NA	NA	NA
ENSG00000260972.1	ENSG00000260972	lncRNA	1	NA	0	0	0	0.0862369753872211	NA	0.878445931875754	1.13837398946648	NA	NA	NA
ENSG00000283356.1	ENSG00000283356	unprocessed_pseudogene	1	NA	0	0	0	0	NA	NA	NA	NA	NA	NA
ENSG00000236948.2	ENSG00000236948	lncRNA	1	NA	0	0	0	0.275727902407312	NA	3.64099069255868	0.274650523563206	NA	NA	NA
ENSG00000264341.1	ENSG00000264341	miRNA	1	NA	0	0	0	0	NA	NA	NA	NA	NA	NA
ENSG00000264101.1	MIR4689	miRNA	1	NA	0	0	0	0.430452837447848	NA	13.0510252070106	0.0766223330457467	NA	NA	NA
ENSG00000131697.18	NPHP4	protein_coding	1	NA	1.35325251909802	1.61158059093387	1.2562837649279	149.297372430001	0.230281495212151	2.48890665901495	0.401782845643467	NA	NA	NA
ENSG00000069424.16	KCNAB2	protein_coding	1	NA	1.37906394805366	2.76565583121021	1.05971829015433	254.133544598794	0.916032001354697	1.25176784755375	0.798870175451649	No	NA	NA
ENSG00000116254.18	CHD5	protein_coding	1	NA	0.0642378521323682	0.108185150183862	0.0602181881615515	6.08142344635146	NA	1.88736777359025	0.529838441660867	NA	NA	NA
ENSG00000285629.1	ENSG00000285629	protein_coding	1	NA	0	0	0	0.4363478045734	NA	0.0077153435685239	129.611856052616	NA	NA	NA
ENSG00000116251.11	RPL22	protein_coding	1	NA	22.6807760950592	30.4969472166834	21.1640550237241	990.330365132706	0.180008569737092	0.530580507312753	1.8847281161246	No	NA	NA
ENSG00000226944.1	RNF207-AS1	lncRNA	1	NA	0.860919139706798	0.785184525078533	1.12843758629055	3.61975744818788	NA	1.14113811487695	0.876318113436978	NA	NA	NA
ENSG00000158286.13	RNF207	protein_coding	1	NA	4.85222547900181	8.18988594459888	3.4466232852416	304.189747873947	0.810405084939939	1.85783489323254	0.538260963685556	No	NA	NA
ENSG00000116237.16	ICMT	protein_coding	1	NA	76.0322408845199	83.4721376259454	75.4554534871537	3337.3514047117	0.837683123928095	0.68007813648674	1.47041927441744	No	NA	NA
ENSG00000225077.3	LINC00337	lncRNA	1	NA	0.449387179242133	0.613520639972515	0.183897545300009	10.6125075362476	NA	0.263070748042623	3.80125881513052	NA	NA	NA
ENSG00000173673.8	HES3	protein_coding	1	bHLH	0	0	0	0.0622714983116625	NA	0.21275054088875	4.70034057644495	NA	NA	NA
ENSG00000158292.7	GPR153	protein_coding	1	NA	2.5221701223944	7.93593220443729	1.85452742903534	143.534388478648	0.0048052210873536	13.6938808412687	0.0730253177745158	Yes	NA	NA
ENSG00000097021.20	ACOT7	protein_coding	1	NA	1.25199530258043	3.15225965427497	1.01107872040134	45.4061994059135	0.0282414226781725	14.4665241490796	0.0691251049453798	NA	NA	NA
ENSG00000271746.1	ENSG00000271746	lncRNA	1	NA	0.495806916504488	0.596878061473694	0.399154926500083	3.43811794016905	NA	0.408790863929154	2.44623862282134	NA	NA	NA
ENSG00000069812.11	HES2	protein_coding	1	bHLH	0	0.0549437578534596	0	1.16035275373937	NA	1.61828294716156	0.617938909727735	NA	NA	NA
ENSG00000187017.18	ESPN	protein_coding	1	NA	0.0796153621992588	0.0772931157930037	0.0810714204003493	4.80127943632356	NA	0.425913705508776	2.34789345133998	NA	NA	NA
ENSG00000265392.1	MIR4252	miRNA	1	NA	0	0	0	0	NA	NA	NA	NA	NA	NA
ENSG00000231868.1	ENSG00000231868	lncRNA	1	NA	0	0	0	0.034155721312846	NA	0.960700524353242	1.04090710335899	NA	NA	NA
ENSG00000215788.11	TNFRSF25	protein_coding	1	NA	3.74678076339378	3.60031262658531	3.74678076339378	125.489932881871	0.637679278070979	1.62457831512006	0.61554434815049	No	NA	NA
ENSG00000171680.23	PLEKHG5	protein_coding	1	NA	5.90221151611359	5.97973981986637	5.90221151611359	344.453551661223	0.022340904393389	5.61112284365997	0.178217449138527	Yes	NA	NA
ENSG00000162408.11	NOL9	protein_coding	1	NA	14.535726877481	17.6603899079976	13.4023512436505	916.214281474442	0.232389427148036	0.712618868025693	1.40327466036718	NA	NA	NA
ENSG00000253022.1	RNU6-731P	snRNA	1	NA	2.10516571456831	1.98724589582977	2.14771095795988	2.53596141789136	NA	0.514747281110591	1.94270088778799	NA	NA	NA
ENSG00000229519.2	ENSG00000229519	processed_pseudogene	1	NA	6.68031239966588	8.10888256614259	4.42309229922428	20.7668251771179	NA	1.41002821635117	0.709205665818358	NA	NA	NA
ENSG00000173662.21	TAS1R1	protein_coding	1	NA	0.604364459986559	1.27177375982134	0.388126491859972	15.9537984262084	NA	1.47086522590332	0.679871943662177	NA	NA	NA
ENSG00000204859.13	ZBTB48	protein_coding	1	ZBTB	8.11801624901041	7.52022659796978	8.4332972178052	312.835087170879	0.771179339294968	0.736804657806481	1.35721183274963	NA	NA	NA
ENSG00000162413.17	KLHL21	protein_coding	1	NA	33.3396422468165	24.1967007728937	60.5099708844176	2922.68554231993	0.0879394100028693	0.276951202950604	3.61074438148715	NA	NA	NA
ENSG00000116273.6	PHF13	protein_coding	1	NA	6.95789153440612	6.70521323103364	7.0019635799958	226.898177229665	0.419981173587815	0.551549221275845	1.81307481077899	NA	NA	NA
ENSG00000041988.16	THAP3	protein_coding	1	THAP	4.51520155355442	4.13132484001078	5.19780737056782	148.323108549517	0.74039823310163	1.34815207638977	0.741756080425223	NA	NA	NA
ENSG00000007923.17	DNAJC11	protein_coding	1	NA	9.7729194831386	9.41495711528221	9.7729194831386	1003.29331265541	0.98428180578035	1.02082964867751	0.979595372543799	NA	NA	NA
ENSG00000228750.7	LINC01672	lncRNA	1	NA	0	0	0	0	NA	NA	NA	NA	NA	NA
ENSG00000284744.1	ENSG00000284744	lncRNA	1	NA	0	0	0	0.380887076620448	NA	0.648595222660775	1.54179365660085	NA	NA	NA
ENSG00000237436.1	CAMTA1-DT	lncRNA	1	NA	2.53898175678121	2.38769240662691	3.22017034680067	11.6581607524817	NA	0.988453999769291	1.0116808675299	NA	NA	NA
ENSG00000171735.19	CAMTA1	protein_coding	1	CG-1	5.44647459400536	5.31879627332354	5.75076250546346	487.520830040898	0.70405647317847	0.773155685659311	1.29340056414026	NA	NA	NA
ENSG00000227950.1	ENSG00000227950	processed_pseudogene	1	NA	5.06201020425106	5.14628470040074	5.06201020425106	13.1426166211261	NA	0.380212679359393	2.63010692248576	NA	NA	NA
ENSG00000237365.1	ENSG00000237365	lncRNA	1	NA	0	0	0	1.55187047342583	NA	6.38840357614421	0.156533629737206	NA	NA	NA
ENSG00000207056.1	RNU1-8P	snRNA	1	NA	0	0	0	0.332451731331905	NA	0.380007740646142	2.63152534287765	NA	NA	NA
ENSG00000237402.1	CAMTA1-IT1	lncRNA	1	NA	0.594014262763592	0.714981451452065	0.57168735277645	2.17970076481446	NA	16.8542272388394	0.0593322960364253	NA	NA	NA
ENSG00000237728.2	CAMTA1-AS2	lncRNA	1	NA	0.314077142899305	0.22825194299891	0.382212730840347	3.18139240935794	NA	34.7640605445368	0.0287653393860273	NA	NA	NA
ENSG00000225126.1	CAMTA1-AS1	lncRNA	1	NA	0.224521080133007	0	0.300487012750848	1.21923186112845	NA	0.987615840486163	1.01253945006364	NA	NA	NA
ENSG00000270171.1	ENSG00000270171	lncRNA	1	NA	0.123144098623236	0.121855371379349	0.124523196851413	2.23763190774397	NA	0.310952752433739	3.21592265118505	NA	NA	NA
ENSG00000270035.1	ENSG00000270035	lncRNA	1	NA	0.371808760930859	0.18590438046543	0.375368745227483	2.09869325384522	NA	164.222979476569	0.00608928179958323	NA	NA	NA
ENSG00000269978.1	ENSG00000269978	lncRNA	1	NA	0.777135560139056	0.785442300164266	0.446434300250088	2.22136686627598	NA	0.148832979930352	6.71894092604988	NA	NA	NA
ENSG00000049245.13	VAMP3	protein_coding	1	NA	49.08204973687	60.1332439616308	43.0138011262138	1175.10636249332	0.698539490120633	0.847049185385879	1.18056898849911	NA	NA	NA
ENSG00000269925.1	ENSG00000269925	lncRNA	1	NA	4.16212152727629	4.72428677677505	2.44992577991983	12.4311528471633	NA	1.34369256828756	0.74421785429269	NA	NA	NA
ENSG00000049246.15	PER3	protein_coding	1	NA	23.5269705098216	30.3227697153043	22.1269947467121	1752.11590465501	0.85429620447885	1.27509654641418	0.784254339651532	NA	NA	NA
ENSG00000236266.1	ENSG00000236266	lncRNA	1	NA	6.31892790281691	10.1171009928111	5.2874194326647	50.9396446284922	0.832438777638274	0.607711906608082	1.64551655007297	NA	NA	NA
ENSG00000049247.14	UTS2	protein_coding	1	NA	0.289312875846525	0.45720646759904	0.226023730976061	4.95105269159144	NA	0.240097292636137	4.16497824286375	NA	NA	NA
ENSG00000049249.9	TNFRSF9	protein_coding	1	NA	0.10820538625645	0.378123271679635	0.0573977706612561	9.68937199730492	NA	3.68966812272993	0.271027086105543	NA	NA	NA
ENSG00000270330.1	ENSG00000270330	processed_pseudogene	1	NA	0	0	0	0	NA	NA	NA	NA	NA	NA
ENSG00000116288.13	PARK7	protein_coding	1	NA	111.44723304022	132.000438068769	100.491518599149	2341.31665737877	0.708947251383601	0.800283465472489	1.24955724208246	No	NA	NA
ENSG00000200344.1	Y_RNA	misc_RNA	1	NA	3.1209381812808	5.94730307069424	2.314523459549	3.36525917266247	NA	0.0375535914404073	26.6286115826464	NA	NA	NA
ENSG00000284747.1	ENSG00000284747	lncRNA	1	NA	0.8238328230538	0.938604144840896	0.650827325623425	28.8776092618584	0.813733164480891	0.672231300468112	1.48758321622877	NA	NA	NA
ENSG00000284716.1	ENSG00000284716	lncRNA	1	NA	0.200063167558394	0.211490215184186	0.200063167558394	1.84623220457365	NA	0.382866563956738	2.61187602716072	NA	NA	NA
ENSG00000116285.13	ERRFI1	protein_coding	1	NA	13.384411123454	29.6653564368333	7.68045837078109	566.45573963439	0.995680936563888	0.991666939195715	1.008403084216	No	NA	NA
ENSG00000238290.1	ENSG00000238290	lncRNA	1	NA	0.695612210727051	1.49171513745837	0.575724567655655	15.3756750854174	NA	2.09557268799595	0.477196522806529	NA	NA	NA
ENSG00000232848.1	ENSG00000232848	processed_pseudogene	1	NA	0.132456871081619	0.131070683839912	0.139205280616904	1.63642607272987	NA	2.2499338322814	0.444457514995458	NA	NA	NA
ENSG00000229305.1	ENSG00000229305	processed_pseudogene	1	NA	0.0753973115609447	0.207257854905894	0	1.33393600199759	NA	20.938254682639	0.0477594725614428	NA	NA	NA
ENSG00000288816.1	ENSG00000288816	lncRNA	1	NA	0.0808903292694766	0.418589010267183	0	2.00802290262262	NA	1.11569143832295	0.896305166151629	NA	NA	NA
ENSG00000227634.3	LINC01714	lncRNA	1	NA	0	0.506449920684024	0	1.17508390355325	NA	2.05329757738162	0.487021467816277	NA	NA	NA
ENSG00000200975.1	RNU1-7P	snRNA	1	NA	0	0	0	0	NA	NA	NA	NA	NA	NA
ENSG00000233645.1	ENSG00000233645	lncRNA	1	NA	0	0	0	0.0911393435012623	NA	1.9004870423107	0.526180909281103	NA	NA	NA
ENSG00000251977.1	RNU6-991P	snRNA	1	NA	0	0	0	0	NA	NA	NA	NA	NA	NA
ENSG00000162426.16	SLC45A1	protein_coding	1	NA	1.74573775229572	1.30060813773527	2.26844584705429	42.7544512822226	0.927390434274019	0.825156361383196	1.21189152359405	No	NA	NA
ENSG00000252254.1	Y_RNA	misc_RNA	1	NA	0	0	0	0.575369526906687	NA	0.000447549069887999	2234.39186288613	NA	NA	NA
ENSG00000142599.19	RERE	protein_coding	1	zf-GATA	44.9873729807302	42.7277636035223	54.9206543113373	5581.23582771687	0.239129958658692	0.500892445789797	1.99643657716423	NA	NA	NA
ENSG00000232912.6	RERE-AS1	lncRNA	1	NA	4.46585401297669	5.7871611876409	3.62990746824789	42.2044956021904	0.992456280578291	0.984065694610739	1.01619231874104	NA	NA	NA
ENSG00000221083.1	ENSG00000221083	snoRNA	1	NA	3.81433466133675	5.41025106405585	2.60341947847336	3.95031779298223	NA	1.07925395465916	0.926565981697801	NA	NA	NA
ENSG00000270282.1	ENSG00000270282	processed_pseudogene	1	NA	2.35030033505377	3.75356504671688	1.97921569965288	8.90363917198846	NA	1.1800076481234	0.847452134391105	NA	NA	NA
ENSG00000234619.1	RPL7P11	processed_pseudogene	1	NA	4.55764143972124	5.28435683427406	4.12319336333881	26.3938137469967	0.752416812947734	0.524841699336195	1.9053364114642	NA	NA	NA
ENSG00000224315.2	RPL7P7	processed_pseudogene	1	NA	5.66305519834005	8.06823928663282	4.15027521799853	34.9557699187509	0.527256695388024	0.410679516419705	2.4349887443084	NA	NA	NA
ENSG00000222511.2	Y_RNA	misc_RNA	1	NA	4.1412563846391	3.1946990980504	4.2126528777886	4.69751214676459	NA	3.42717864761853	0.29178519791925	NA	NA	NA
ENSG00000226545.1	ENSG00000226545	unprocessed_pseudogene	1	NA	6.03170390723432	6.6634136321889	5.42216006916495	21.4962987870342	NA	0.443911631334223	2.25270060393415	NA	NA	NA
ENSG00000228423.2	ENSG00000228423	lncRNA	1	NA	9.45794373998433	13.754645809692	6.0149159004046	26.5847116777067	0.656094171586275	1.93971638683305	0.515539285427539	NA	NA	NA
ENSG00000229716.2	RPL23AP19	processed_pseudogene	1	NA	0	0	0	0.0404275527395998	NA	1.02035759033176	0.980048572652709	NA	NA	NA
ENSG00000074800.16	ENO1	protein_coding	1	NA	34.0341372061759	59.7822013693584	28.4969044927084	1823.01165744373	0.03902589338301	3.28616726731178	0.304305873272861	NA	NA	NA
ENSG00000274258.1	MIR6728	miRNA	1	NA	0	0	0	0.495473516882158	NA	0.31990420895711	3.12593573951405	NA	NA	NA
ENSG00000230679.1	ENO1-AS1	lncRNA	1	NA	0.842874459774632	1.14974284070099	0.533237565315892	3.42207999396302	NA	0.292129573390288	3.42313853539227	NA	NA	NA
ENSG00000201725.1	RNU6-304P	snRNA	1	NA	0	0	0	0.0990146907568349	NA	0.218900963468572	4.56827591872875	NA	NA	NA
ENSG00000238249.2	HMGN2P17	processed_pseudogene	1	NA	0	0	0	0.0757861604174833	NA	0.383042072471133	2.6106792748605	NA	NA	NA
ENSG00000232208.2	ENSG00000232208	processed_pseudogene	1	NA	0	0	0	0.445429411237429	NA	1.50662772265171	0.663733970220573	NA	NA	NA
ENSG00000232663.2	ENSG00000232663	processed_pseudogene	1	NA	0	0	0	0.0921423745116761	NA	0.568956497090081	1.75760362191922	NA	NA	NA
ENSG00000131686.15	CA6	protein_coding	1	NA	0.0534121472098457	0.0751631855396397	0.0304478249166099	2.24258922846152	NA	0.0453134986749769	22.0684791340604	NA	NA	NA
ENSG00000265141.2	RN7SL451P	misc_RNA	1	NA	0	0	0	1.45242177392512	NA	23.6636080558966	0.0422589825540496	NA	NA	NA
ENSG00000197241.4	SLC2A7	protein_coding	1	NA	0	0	0	0.256251481504128	NA	61.9335094442915	0.0161463480589533	NA	NA	NA
ENSG00000142583.18	SLC2A5	protein_coding	1	NA	31.3169901508476	47.6761816254513	28.7855531970175	1908.20866751807	0.595254524306228	1.84929944967425	0.540745307730529	No	NA	NA
ENSG00000252404.1	ENSG00000252404	scaRNA	1	NA	0	0	0	0	NA	NA	NA	NA	NA	NA
ENSG00000180758.12	GPR157	protein_coding	1	NA	22.0858222411137	6.82164694594973	34.6847100704263	1251.06249737896	0.956487151285832	0.913123291911834	1.095142363422	No	NA	NA
ENSG00000228526.7	MIR34AHG	lncRNA	1	NA	0.4330754798985	1.01828762791483	0.311774446457934	41.5009946484726	0.0984821176333893	10.4768532901409	0.0954485065607474	NA	NA	NA
ENSG00000284357.1	MIR34A	miRNA	1	NA	0	0	0	0	NA	NA	NA	NA	NA	NA
ENSG00000234546.5	LNCTAM34A	lncRNA	1	NA	0.151146125739889	0.269257009853598	0.104920402345627	3.16452771155349	NA	7.07733942370069	0.141296035152869	NA	NA	NA
ENSG00000049239.13	H6PD	protein_coding	1	NA	42.4181344917026	34.4554152275253	51.7006762799482	3904.28307062111	0.461487840156554	0.637197083631304	1.56937315893087	No	NA	NA
ENSG00000171621.14	SPSB1	protein_coding	1	NA	9.13521817916773	9.52068414689163	8.86537152985772	256.978958638694	0.830526419926378	1.40877842356337	0.709834835112393	No	NA	NA
ENSG00000284652.1	ENSG00000284652	lncRNA	1	NA	0.435677174264928	0.475085242379475	0.252383511600053	6.20145606988854	NA	1.15936811479073	0.862538815103175	NA	NA	NA
ENSG00000284693.2	LINC02606	lncRNA	1	NA	0.889178069760866	0.959940219168285	0.66834522191848	27.5513371822445	0.996970945863577	0.991609891778315	1.00846109774746	NA	NA	NA
ENSG00000252956.1	RNA5SP40	rRNA_pseudogene	1	NA	0	0	0	0.154145855842586	NA	15.9457961310676	0.0627124536009636	NA	NA	NA
ENSG00000235263.1	ENSG00000235263	lncRNA	1	NA	0.407151222094526	0	1.20494182942889	5.81761638767154	NA	0.344687287472194	2.90118039262086	NA	NA	NA
ENSG00000171612.7	SLC25A33	protein_coding	1	NA	3.67942506735255	3.10042988095923	4.63897545755686	148.254339195672	0.00581525947009788	0.0901793046765665	11.0890187453381	Yes	NA	NA
ENSG00000231181.1	ENSG00000231181	processed_pseudogene	1	NA	2.96951977899289	2.71691682979058	3.62498262761208	18.0589504672878	NA	0.359846063968668	2.77896606390857	NA	NA	NA
ENSG00000188807.13	TMEM201	protein_coding	1	NA	9.98493260823573	7.04578553059483	21.2932732749204	902.717234434827	0.830813631581384	0.809688684192678	1.2350425781201	NA	NA	NA
ENSG00000171608.17	PIK3CD	protein_coding	1	NA	3.31640551558814	4.97928161175146	2.04165156473567	176.972379785139	0.933100379116063	0.836359159531626	1.19565857395526	NA	NA	NA
ENSG00000179840.5	PIK3CD-AS1	lncRNA	1	NA	0.623952324180402	1.23505444380421	0.308631737563589	10.1672676473419	NA	0.310056228425103	3.22522145444197	NA	NA	NA
ENSG00000233268.3	ENSG00000233268	processed_pseudogene	1	NA	0.762328449333724	1.17683176811184	0.280188085621908	3.88033906895286	NA	0.00398950662926099	250.657560678183	NA	NA	NA
ENSG00000231789.3	PIK3CD-AS2	lncRNA	1	NA	0.745878312221002	1.42105921531254	0.53339949837271	6.97733152984719	NA	1.54074490875704	0.649036705762492	NA	NA	NA
ENSG00000171603.18	CLSTN1	protein_coding	1	NA	34.0737564807082	39.3795406802655	30.8613134149777	1443.89631881887	0.101527957276483	1.93091096083454	0.517890270594247	No	NA	NA
ENSG00000271264.1	MZT1P1	processed_pseudogene	1	NA	1.25035806923187	2.27082120306954	0.434878424348913	2.82660610182811	NA	0.281265044130511	3.55536537820173	NA	NA	NA
ENSG00000280113.2	ENSG00000280113	TEC	1	NA	0.180329740040505	0.166569858923011	0.180329740040505	3.25618633824875	NA	0.779587659611977	1.28272938606767	NA	NA	NA
ENSG00000178585.15	CTNNBIP1	protein_coding	1	NA	10.4095398647821	9.58332130232822	16.3942819140326	360.785547520485	0.811480996780136	1.20776443372539	0.827976029162796	NA	NA	NA
ENSG00000223989.1	ENSG00000223989	lncRNA	1	NA	0	0	0	0	NA	NA	NA	NA	NA	NA
ENSG00000285701.1	ENSG00000285701	lncRNA	1	NA	8.82695300393907	8.58905324777303	9.54677989830528	62.8893724676038	0.398876221675691	0.411867445918833	2.42796562318516	NA	NA	NA
ENSG00000162441.12	LZIC	protein_coding	1	NA	7.96918806037738	13.2335976283571	7.56502239718929	426.869996767112	0.926175703196734	1.06728940244324	0.936952992984659	NA	NA	NA
ENSG00000228150.1	ENSG00000228150	lncRNA	1	NA	4.14924109061785	4.21368652351861	3.7532467651262	18.7310181261476	NA	3.11207752568702	0.321328756030665	NA	NA	NA
ENSG00000173614.14	NMNAT1	protein_coding	1	NA	10.3418987374861	11.1733262655154	10.2748710660071	448.515101130539	0.603365062427215	1.63517942883469	0.611553681734271	No	NA	NA
ENSG00000202415.1	RN7SKP269	misc_RNA	1	NA	9.4413946624427	6.05543881957164	9.91432699579321	27.4468518432053	0.761832494649771	0.570472692094243	1.75293228555592	No	NA	NA
ENSG00000283611.2	TMEM274P	unitary_pseudogene	1	NA	12.0393756209214	11.7064050471168	12.9405471995064	47.6647865578267	0.848502989675937	0.742507014878411	1.34678862281692	No	NA	NA
ENSG00000265521.1	MIR5697	miRNA	1	NA	8.89398006058181	12.0187013199957	4.32796659675711	6.64684225204683	NA	0.191306708463438	5.22720822511624	NA	NA	NA
ENSG00000241326.1	ENSG00000241326	lncRNA	1	NA	0	0	0	0	NA	NA	NA	NA	NA	NA
ENSG00000162444.12	RBP7	protein_coding	1	NA	6.8603399592554	11.8004739518803	5.03368035281005	55.2427385931492	0.920127542616804	1.20149174576175	0.832298684970155	NA	NA	NA
ENSG00000130939.20	UBE4B	protein_coding	1	NA	26.5435112506225	26.3447845723397	27.5196265122801	2184.32229839819	0.232763268473749	0.619750620749443	1.61355223620548	NA	NA	NA
ENSG00000224340.1	ENSG00000224340	processed_pseudogene	1	NA	1.54391048529387	1.94829206342723	1.28754672525883	4.66121886140579	NA	0.409900026967287	2.43961925886823	NA	NA	NA
ENSG00000233623.2	PGAM1P11	processed_pseudogene	1	NA	2.4376350602773	2.54512867879929	1.66871991028267	13.9709670137528	NA	7.57298300099123	0.132048361902979	NA	NA	NA
ENSG00000201746.1	RNU6-828P	snRNA	1	NA	5.85044533916087	6.38478627862401	4.20662173890411	5.44116485603902	NA	3.04977827912075	0.327892688739425	NA	NA	NA
ENSG00000054523.19	KIF1B	protein_coding	1	NA	129.1862032586	143.042541095122	106.928356910144	19702.1663272398	0.360378338173161	0.64389007139054	1.55306013313796	No	NA	NA
ENSG00000264881.1	ENSG00000264881	miRNA	1	NA	9.6371618662126	9.57356279420974	11.3086956521433	8.47101828628332	NA	1.63953746747819	0.609928116823168	NA	NA	NA
ENSG00000199562.1	RNU6-37P	snRNA	1	NA	31.6660207252122	46.7398189122651	20.0519929626349	28.9415548306139	0.379883294181152	0.272875917448376	3.66466930959265	NA	NA	NA
ENSG00000264501.2	RN7SL731P	misc_RNA	1	NA	0	0	0	0	NA	NA	NA	NA	NA	NA
ENSG00000284735.1	ENSG00000284735	lncRNA	1	NA	2.48333406499454	3.01854857387838	2.38862891008164	49.6521592037322	0.965964994085255	1.09761146672578	0.911069199179417	NA	NA	NA
ENSG00000284642.1	ENSG00000284642	lncRNA	1	NA	2.23437895498493	2.63983642208338	1.77546044662764	28.255865957951	0.955309179118602	1.19532576866962	0.836592020527583	NA	NA	NA
ENSG00000142657.21	PGD	protein_coding	1	NA	15.9136946867289	23.0984607050902	13.6048732046749	490.513806570789	0.151591283153981	2.91765723863665	0.342740739644686	NA	NA	NA
ENSG00000271989.1	ENSG00000271989	lncRNA	1	NA	0	0	0	0	NA	NA	NA	NA	NA	NA
ENSG00000251503.8	CENPS-CORT	protein_coding	1	NA	0	0	0	0.198712585058163	NA	35.6564336110164	0.0280454296385671	NA	NA	NA
ENSG00000175279.22	CENPS	protein_coding	1	Others	0.191128531739456	0.244549562031855	0.183899675441603	3.30903109418841	NA	0.334814214991194	2.98673101447112	NA	NA	NA
ENSG00000241563.4	CORT	protein_coding	1	NA	0.237215761388086	0.411603599950712	0.234468732802277	2.14714571512254	NA	3.02403903817261	0.330683561745383	NA	NA	NA
ENSG00000160049.12	DFFA	protein_coding	1	NA	8.34923133713899	10.2486801797771	6.58204304019205	457.532347055675	0.948092862544537	1.05636645747627	0.946641189638932	NA	NA	NA
ENSG00000203469.2	ENSG00000203469	lncRNA	1	NA	0	0	0	0	NA	NA	NA	NA	NA	NA
ENSG00000142655.13	PEX14	protein_coding	1	NA	10.0710969177966	9.82327789855162	15.5051027054354	306.39981519525	0.855851901320827	1.17511181639975	0.8509828477972	NA	NA	NA
ENSG00000287727.1	ENSG00000287727	lncRNA	1	NA	1.54747943961836	1.69294896671768	1.2433723035477	36.841516216221	0.84708432795998	1.32814816066219	0.752928046447331	NA	NA	NA
ENSG00000243267.3	RN7SL614P	misc_RNA	1	NA	2.4112956753361	2.9174275148328	1.98864686595578	5.28829493859371	NA	5.49847653540511	0.181868558238073	NA	NA	NA
ENSG00000130940.15	CASZ1	protein_coding	1	Others	13.6045112830774	13.10511623635	18.3020069011498	1484.8172509285	0.463383963416818	0.627303610846952	1.59412441233975	NA	NA	NA
ENSG00000272078.1	ENSG00000272078	lncRNA	1	NA	1.51967727782132	1.18660163819732	1.58040556113033	92.1443198641107	0.895285720290001	0.844996196862423	1.18343727902341	NA	NA	NA
ENSG00000225158.2	HSPE1P24	processed_pseudogene	1	NA	0	0	0	0	NA	NA	NA	NA	NA	NA
ENSG00000175262.14	C1orf127	protein_coding	1	NA	5.78317153337042	4.56496817502	10.1608556352893	283.397893946253	0.846004074041152	0.690974336672084	1.44723175221856	NA	NA	NA
ENSG00000215785.2	CFL1P6	processed_pseudogene	1	NA	0	0.297776622416748	0	0.78975589200056	NA	52.0379432559358	0.0192167471931346	NA	NA	NA
ENSG00000120948.19	TARDBP	protein_coding	1	NA	38.1271632797875	42.749583749684	36.197422895826	2059.18895745317	0.122320794695052	0.611420708212244	1.63553505232745	No	NA	NA
ENSG00000009724.17	MASP2	protein_coding	1	NA	3.88379446639264	5.28196888487997	3.03938580324347	142.203873445406	0.905732050869068	1.14257190751394	0.875218437827556	No	NA	NA
ENSG00000116649.10	SRM	protein_coding	1	NA	34.5102788115606	30.6007814543415	51.2916240263572	647.211919324908	0.971181351968767	0.956862080402949	1.04508269319115	NA	NA	NA
ENSG00000171824.14	EXOSC10	protein_coding	1	NA	10.0006597859315	15.0587208335306	9.47629433277788	578.45627182867	0.795274734227962	0.860318243262334	1.16236056579248	NA	NA	NA
ENSG00000226849.1	ENSG00000226849	lncRNA	1	NA	0.222218415672583	0.471978546019124	0.159809412215721	5.70812026602503	NA	2.57104330651808	0.388947162992086	NA	NA	NA
ENSG00000230337.2	EXOSC10-AS1	lncRNA	1	NA	0.196919388624225	0.3341462609219	0	1.66859871221262	NA	0.206932758073126	4.83248766078215	NA	NA	NA
ENSG00000198793.13	MTOR	protein_coding	1	NA	23.5251067412875	23.4941188543593	24.278739656965	2515.17137518185	0.645901480331343	0.758218421799587	1.31888117097783	NA	NA	NA
ENSG00000225602.5	MTOR-AS1	lncRNA	1	NA	2.41537254288865	3.84097065357724	1.91723815164338	16.7412490332859	NA	0.883438968935458	1.13194010584002	NA	NA	NA
ENSG00000253086.1	RNU6-537P	snRNA	1	NA	1.82755151536361	3.38531705746755	1.05250099955685	2.23049546309713	NA	0.607525933489411	1.64602026823178	NA	NA	NA
ENSG00000171819.5	ANGPTL7	protein_coding	1	NA	3.86309516743239	5.6503447990889	3.69813809060583	93.9666228337637	0.893014570955672	1.36235318665714	0.734024047357159	NA	NA	NA
ENSG00000207451.1	RNU6-291P	snRNA	1	NA	1.51499270893487	2.00962312778947	1.51499270893487	2.08953112921902	NA	0.515378209801671	1.94032262323396	NA	NA	NA
ENSG00000238173.1	RPL39P6	processed_pseudogene	1	NA	1.25491870721635	1.88176124024783	0	1.93272066387429	NA	0.43805270832027	2.28283031015728	NA	NA	NA
ENSG00000120942.14	UBIAD1	protein_coding	1	NA	8.75743020245708	8.15377948453893	10.0862293696492	424.669104828331	0.657350548456761	0.775872231606453	1.2888720065796	NA	NA	NA
ENSG00000238199.1	UBE2V2P3	processed_pseudogene	1	NA	2.22568722914459	2.31874547203999	2.22568722914459	8.53383972105875	NA	0.266189641459112	3.7567201883534	NA	NA	NA
ENSG00000284646.1	ENSG00000284646	lncRNA	1	NA	0.288356044177446	0.573920176746225	0.163838919488599	2.05074539642253	NA	0.181626300123211	5.50581055343651	NA	NA	NA
ENSG00000224338.2	MTCYBP45	processed_pseudogene	1	NA	0	0	0	0	NA	NA	NA	NA	NA	NA
ENSG00000204624.8	DISP3	protein_coding	1	NA	0.0397282608694576	0.0426418676111118	0.0397282608694576	1.88216501175497	NA	0.936822549633329	1.06743801202415	NA	NA	NA
ENSG00000285833.1	ENSG00000285833	lncRNA	1	NA	0	0	0	0.101935441607028	NA	23.0115269654543	0.0434564816798657	NA	NA	NA
ENSG00000235643.2	LINC01647	lncRNA	1	NA	0	0	0	0.0500778637613873	NA	0.419695365832039	2.3826805855183	NA	NA	NA
ENSG00000284708.1	ENSG00000284708	lncRNA	1	NA	0	0	0	0.407483559052001	NA	2.70804766396306	0.369269719033144	NA	NA	NA
ENSG00000116661.11	FBXO2	protein_coding	1	NA	0.151893279187967	0.119618044404516	0.171476148597939	5.27272886865675	NA	0.845665906862547	1.18250007702219	NA	NA	NA
ENSG00000132879.14	FBXO44	protein_coding	1	NA	4.24163572659514	3.65011096299481	5.02038891252344	124.801956275139	0.88171049961496	1.15851789174741	0.863171822484054	NA	NA	NA
ENSG00000116663.11	FBXO6	protein_coding	1	NA	7.56797798751499	4.89404765761892	14.3710367028828	149.170462958998	0.503294726981546	0.536737326306924	1.86310873305682	NA	NA	NA
ENSG00000116670.15	MAD2L2	protein_coding	1	NA	6.77365298037346	6.38233362356241	7.0119237771319	182.029077975807	0.984520276238322	0.976976040249151	1.02356655516852	NA	NA	NA
ENSG00000162490.7	DRAXIN	protein_coding	1	NA	0.0323687598551999	0.0939846375970095	0.0294385887180871	2.80853712544773	NA	6.00031962803123	0.166657788583191	NA	NA	NA
ENSG00000177674.16	AGTRAP	protein_coding	1	NA	9.44333175349856	11.2133441578912	8.35773959691793	185.250744117248	0.883586307029368	1.15052586556467	0.869167769217607	NA	NA	NA
ENSG00000215910.8	C1orf167	protein_coding	1	NA	0.0159791026721184	0	0.0166339394314448	1.15879831748463	NA	14.6649923812521	0.0681896024220519	NA	NA	NA
ENSG00000177553.6	C1orf167-AS1	lncRNA	1	NA	0	0	0	0.159776667024454	NA	3.33685882712127	0.299683040790403	NA	NA	NA
ENSG00000177000.13	MTHFR	protein_coding	1	NA	13.3365764750987	13.8660350361609	12.6175790809378	1174.71558486353	0.986124847117182	0.988554451801367	1.01157806550542	NA	NA	NA
ENSG00000011021.23	CLCN6	protein_coding	1	NA	9.63875221405928	10.3776464605783	9.17020960285588	654.705567460141	0.645901480331343	1.30969044453608	0.763539204376054	NA	NA	NA
ENSG00000276470.1	ENSG00000276470	misc_RNA	1	NA	0	0	0	0	NA	NA	NA	NA	NA	NA
ENSG00000278852.1	ENSG00000278852	misc_RNA	1	NA	0	0	0	0	NA	NA	NA	NA	NA	NA
ENSG00000175206.11	NPPA	protein_coding	1	NA	0.477589698168895	0.639473993364122	0.32562985248359	4.61322611327667	NA	8.6860864790038	0.115126645632325	NA	NA	NA
ENSG00000275915.1	ENSG00000275915	misc_RNA	1	NA	0	0	0	0	NA	NA	NA	NA	NA	NA
ENSG00000120937.9	NPPB	protein_coding	1	NA	0	0	0	0.0321520243805139	NA	0.253552939512882	3.94394954332286	NA	NA	NA
ENSG00000224904.1	SBF1P2	processed_pseudogene	1	NA	0	0	0	0.458432417974197	NA	0.0876857091600229	11.4043669097212	NA	NA	NA
ENSG00000285646.2	ENSG00000285646	lncRNA	1	NA	0.475031500855254	0.699367194326438	0.388140534571063	13.5573885436488	NA	1.15690627187101	0.864374257719902	NA	NA	NA
ENSG00000199347.1	RNU5E-1	snRNA	1	NA	0	0	0	0	NA	NA	NA	NA	NA	NA
ENSG00000201801.1	RNU5E-4P	snRNA	1	NA	0	0.919101226821273	0	1.1840852192261	NA	2.50327490680433	0.399476700414256	NA	NA	NA
ENSG00000116685.16	KIAA2013	protein_coding	1	NA	20.4371236015747	15.5360826189849	33.7546125252521	774.254666695273	0.301221454745133	0.487989991369861	2.04922235637016	NA	NA	NA
ENSG00000083444.17	PLOD1	protein_coding	1	NA	24.7168996899943	20.7181672787435	25.2959576635878	1032.77661579466	0.787345053074216	1.25196691648471	0.798743151143171	NA	NA	NA
ENSG00000287384.1	ENSG00000287384	lncRNA	1	NA	0.567363688314377	0.509377778015806	0.594752188471379	3.7754237565183	NA	10.7806277402205	0.0927589769442819	NA	NA	NA
ENSG00000116688.18	MFN2	protein_coding	1	NA	87.3381543792312	64.4616538319285	120.735395188272	8568.32155443972	0.0487198368073118	0.447145428990625	2.23640886200576	NA	NA	NA
ENSG00000270914.1	ENSG00000270914	processed_pseudogene	1	NA	0	0	0	0.202091169129802	NA	5.89836410987439	0.169538533290258	NA	NA	NA
ENSG00000116691.11	MIIP	protein_coding	1	NA	5.84752497954331	5.27860174876373	11.089167870032	196.082132315433	0.832438777638274	1.1918902621853	0.839003414766163	NA	NA	NA
ENSG00000202461.1	Y_RNA	misc_RNA	1	NA	2.98744596944296	4.99582630154294	2.51651567916123	3.51926096169041	NA	0.240246308309336	4.16239486482523	NA	NA	NA
ENSG00000276869.1	MIR6729	miRNA	1	NA	0	0	0	0	NA	NA	NA	NA	NA	NA
ENSG00000243539.3	RN7SL649P	misc_RNA	1	NA	0	0	0	0	NA	NA	NA	NA	NA	NA
ENSG00000120949.15	TNFRSF8	protein_coding	1	NA	0.737979613822696	0.789675395907344	0.682524257844841	20.6762733633353	NA	1.73906366788995	0.57502207565139	NA	NA	NA
ENSG00000201135.1	RNU6-777P	snRNA	1	NA	0	0	0	0	NA	NA	NA	NA	NA	NA
ENSG00000227875.2	RPL23AP89	processed_pseudogene	1	NA	0	0	0	0	NA	NA	NA	NA	NA	NA
ENSG00000285604.1	ENSG00000285604	lncRNA	1	NA	0	0	0	0.11449203296836	NA	0.982954569050504	1.01734101604102	NA	NA	NA
ENSG00000283789.1	MIR7846	miRNA	1	NA	0	0	0	0	NA	NA	NA	NA	NA	NA
ENSG00000028137.19	TNFRSF1B	protein_coding	1	NA	15.6706852601596	17.2281217998311	15.208054411278	455.881463905009	0.974332006685422	1.04997229571033	0.952406081651396	No	NA	NA
ENSG00000263676.1	MIR4632	miRNA	1	NA	0	0	0	0.882323769335981	NA	0.0605925224251363	16.5036865932678	NA	NA	NA
ENSG00000225196.2	RPL10P17	processed_pseudogene	1	NA	0	0	0	0.62636655893578	NA	4.69967891408755	0.212780493791277	NA	NA	NA
ENSG00000252969.1	SNORA70	snoRNA	1	NA	0	0	0	0.0923909722428111	NA	0.185338757973562	5.39552552813938	NA	NA	NA
ENSG00000048707.15	VPS13D	protein_coding	1	NA	36.2462917239853	39.754297796212	34.7181831222613	6457.3062845792	0.740123745481792	0.874046196849912	1.14410428602519	NA	NA	NA
ENSG00000239149.1	SNORA59A	snoRNA	1	NA	3.10418905386378	4.66084357904118	2.745603733729	4.98076018036889	NA	1.96040110639472	0.510099691710057	NA	NA	NA
ENSG00000229484.2	LINC02766	lncRNA	1	NA	0.489494082599634	0.590700332550975	0.220901890890179	7.9197082528872	NA	4.68058199732007	0.213648644671232	NA	NA	NA
ENSG00000162496.9	DHRS3	protein_coding	1	NA	29.4342410834623	28.9457526383592	36.7012937455713	912.850598510894	0.182997093963783	2.01750373891576	0.495662030612848	NA	NA	NA
ENSG00000221340.1	RNU6ATAC18P	snRNA	1	NA	7.00747628000932	9.27158712652474	7.00747628000932	7.88036617346784	NA	24.9837703577843	0.0400259842961783	NA	NA	NA
ENSG00000276830.1	MIR6730	miRNA	1	NA	1.74383130087376	1.47661567402829	3.32430520876188	1.64213894069321	NA	1.50186961532547	0.665836760925011	NA	NA	NA
ENSG00000288927.1	ENSG00000288927	lncRNA	1	NA	5.61041016959102	5.47927516077055	5.61041016959102	29.7127081706439	0.0228089758263568	10.767233762737	0.0928743651373834	NA	NA	NA
ENSG00000272482.1	ENSG00000272482	lncRNA	1	NA	2.00192251327122	1.60069756425615	2.25956397523091	6.72254876698765	NA	27.3106139300417	0.0366158008224047	NA	NA	NA
ENSG00000204518.3	AADACL4	protein_coding	1	NA	0	0	0	0	NA	NA	NA	NA	NA	NA
ENSG00000226166.2	ENSG00000226166	processed_pseudogene	1	NA	0	0	0	0	NA	NA	NA	NA	NA	NA
ENSG00000188984.12	AADACL3	protein_coding	1	NA	0	0	0	0.0404275527395998	NA	1.02035759033176	0.980048572652709	NA	NA	NA
ENSG00000157330.10	C1orf158	protein_coding	1	NA	0.037211236998674	0.0483511458245516	0	3.97854959582934	NA	23.0922572635249	0.0433045582589944	NA	NA	NA
ENSG00000116726.5	PRAMEF12	protein_coding	1	NA	0	0	0	0.200311455045549	NA	0.111524549658988	8.96663562469189	NA	NA	NA
ENSG00000116721.9	PRAMEF1	protein_coding	1	NA	0	0	0	0	NA	NA	NA	NA	NA	NA
ENSG00000228338.1	LINC01784	lncRNA	1	NA	0	0	0	0	NA	NA	NA	NA	NA	NA
ENSG00000239810.3	PRAMEF11	protein_coding	1	NA	0	0	0	0	NA	NA	NA	NA	NA	NA
ENSG00000231103.2	PRAMEF30P	unprocessed_pseudogene	1	NA	0	0	0	0	NA	NA	NA	NA	NA	NA
ENSG00000179172.10	HNRNPCL1	protein_coding	1	NA	0	0	0	0	NA	NA	NA	NA	NA	NA
ENSG00000120952.4	PRAMEF2	protein_coding	1	NA	0	0	0	0	NA	NA	NA	NA	NA	NA
ENSG00000243073.4	PRAMEF4	protein_coding	1	NA	0	0	0	0	NA	NA	NA	NA	NA	NA
ENSG00000187545.5	PRAMEF10	protein_coding	1	NA	0	0	0	0	NA	NA	NA	NA	NA	NA
ENSG00000204510.5	PRAMEF7	protein_coding	1	NA	0	0	0	0	NA	NA	NA	NA	NA	NA
ENSG00000207434.1	RNU6-1072P	snRNA	1	NA	0	0	0	0	NA	NA	NA	NA	NA	NA
ENSG00000234064.1	PRAMEF29P	unprocessed_pseudogene	1	NA	0	0	0	0	NA	NA	NA	NA	NA	NA
ENSG00000232423.6	PRAMEF6	protein_coding	1	NA	0	0	0	0	NA	NA	NA	NA	NA	NA
ENSG00000274178.2	PRAMEF28P	unprocessed_pseudogene	1	NA	0	0	0	0	NA	NA	NA	NA	NA	NA
ENSG00000274764.6	PRAMEF27	protein_coding	1	NA	0	0	0	0	NA	NA	NA	NA	NA	NA
ENSG00000277058.3	HNRNPCL3	protein_coding	1	NA	0	0	0	0	NA	NA	NA	NA	NA	NA
ENSG00000229571.7	PRAMEF25	protein_coding	1	NA	0	0	0	0	NA	NA	NA	NA	NA	NA
ENSG00000277862.1	PRAMEF34P	unprocessed_pseudogene	1	NA	0	0	0	0	NA	NA	NA	NA	NA	NA
ENSG00000236179.1	PRAMEF35P	unprocessed_pseudogene	1	NA	0	0	0	0	NA	NA	NA	NA	NA	NA
ENSG00000275774.3	HNRNPCL2	protein_coding	1	NA	0	0	0	0	NA	NA	NA	NA	NA	NA
ENSG00000229978.1	PRAMEF36P	transcribed_unprocessed_pseudogene	1	NA	0	0	0	0	NA	NA	NA	NA	NA	NA
ENSG00000233336.1	ENSG00000233336	lncRNA	1	NA	0	0	0	0	NA	NA	NA	NA	NA	NA
ENSG00000280267.5	PRAMEF26	protein_coding	1	NA	0	0	0	0	NA	NA	NA	NA	NA	NA
ENSG00000179412.11	HNRNPCL4	protein_coding	1	NA	0	0	0	0	NA	NA	NA	NA	NA	NA
ENSG00000204505.5	PRAMEF9	protein_coding	1	NA	0	0	0	0	NA	NA	NA	NA	NA	NA
ENSG00000279169.3	PRAMEF13	protein_coding	1	NA	0	0	0	0	NA	NA	NA	NA	NA	NA
ENSG00000279804.2	PRAMEF18	protein_coding	1	NA	0	0	0	0	NA	NA	NA	NA	NA	NA
ENSG00000250894.1	PRAMEF31P	unprocessed_pseudogene	1	NA	0	0	0	0	NA	NA	NA	NA	NA	NA
ENSG00000270601.4	PRAMEF5	protein_coding	1	NA	0	0	0	0	NA	NA	NA	NA	NA	NA
ENSG00000231219.1	PRAMEF32P	unprocessed_pseudogene	1	NA	0	0	0	0	NA	NA	NA	NA	NA	NA
ENSG00000207511.1	RNU6-771P	snRNA	1	NA	0	0	0	0	NA	NA	NA	NA	NA	NA
ENSG00000182330.10	PRAMEF8	protein_coding	1	NA	0	0	0	0	NA	NA	NA	NA	NA	NA
ENSG00000237700.2	PRAMEF33	protein_coding	1	NA	0	0	0	0	NA	NA	NA	NA	NA	NA
ENSG00000204501.7	PRAMEF15	protein_coding	1	NA	0	0	0	0	NA	NA	NA	NA	NA	NA
ENSG00000228229.2	ENSG00000228229	lncRNA	1	NA	0	0	0	0	NA	NA	NA	NA	NA	NA
ENSG00000204481.8	PRAMEF14	protein_coding	1	NA	0	0	0	0.0404275527395998	NA	1.02035759033176	0.980048572652709	NA	NA	NA
ENSG00000204480.8	PRAMEF19	protein_coding	1	NA	0	0	0	0.137000059459004	NA	0.216122569957583	4.62700401997007	NA	NA	NA
ENSG00000204479.4	PRAMEF17	protein_coding	1	NA	0	0	0	0.10868380847044	NA	0.0842364586447436	11.8713442621961	NA	NA	NA
ENSG00000204478.10	PRAMEF20	protein_coding	1	NA	0.115467783742573	0.151727470141485	0.0694626776842224	2.56194869564839	NA	7.49532764184185	0.133416449258016	NA	NA	NA
ENSG00000162494.6	LRRC38	protein_coding	1	NA	8.33525340586504	6.92998826070234	10.2749998092532	208.887614827634	0.735630768608053	1.96739316602406	0.508286811842962	No	NA	NA
ENSG00000259961.1	ENSG00000259961	lncRNA	1	NA	1.18944396120778	0.918008477771175	1.97835109512493	6.37956429797333	NA	0.100986182322262	9.90234482583817	NA	NA	NA
ENSG00000215909.3	BRWD1P1	processed_pseudogene	1	NA	0	0	0	0.243613520914038	NA	0.18783735800099	5.32375460686968	NA	NA	NA
ENSG00000162493.17	PDPN	protein_coding	1	NA	11.4439516000575	15.9611599395447	7.8715924794233	336.791371684267	0.591882296401915	1.87937188472652	0.532092667835945	No	NA	NA
ENSG00000222952.1	RNA5SP41	rRNA_pseudogene	1	NA	0	0	0	0.19227575606217	NA	0.680525229222097	1.46945323561787	NA	NA	NA
ENSG00000237445.2	ENSG00000237445	lncRNA	1	NA	0	0	0	0.218823443327982	NA	0.264412284722236	3.78197253978004	NA	NA	NA
ENSG00000253085.1	ENSG00000253085	scaRNA	1	NA	0	0	0	0.033449688055811	NA	3.60600435496218	0.277315250222566	NA	NA	NA
ENSG00000116731.23	PRDM2	protein_coding	1	zf-C2H2	25.9512000471853	28.5193957373042	22.2474926831199	2378.57415142095	0.48822116927971	0.806160026937954	1.24044850474454	NA	NA	NA
ENSG00000289380.1	ENSG00000289380	lncRNA	1	NA	6.00774456520112	6.90319174851002	5.30137346912893	33.6071618824356	0.849153255402626	0.74932125792212	1.33454107891322	NA	NA	NA
ENSG00000189337.17	KAZN	protein_coding	1	NA	0.728007481646814	1.57115416058851	0.5853489817047	102.221647549024	0.549259728233142	1.64195311896743	0.609030786840532	NA	NA	NA
ENSG00000252151.1	RNU6-1265P	snRNA	1	NA	0	1.48094419049026	0	0.414845595217641	NA	19.3438438123673	0.0516960336166826	NA	NA	NA
ENSG00000231606.2	ENSG00000231606	lncRNA	1	NA	0.808260363189429	3.22003728603675	0.627855278298465	18.7877047187208	NA	2.01420772362401	0.496473123537019	NA	NA	NA
ENSG00000234593.3	KAZN-AS1	lncRNA	1	NA	0.577826653833285	3.23812225931144	0.41174983075163	30.758111380721	0.985238592190201	1.0635298960465	0.940265058572718	NA	NA	NA
ENSG00000235829.1	TBCAP2	processed_pseudogene	1	NA	0.73127581697407	2.346343716941	0	2.71518340525241	NA	0.350044567128857	2.85677909016621	NA	NA	NA
ENSG00000287756.1	ENSG00000287756	lncRNA	1	NA	0.459866033696586	1.39602192656647	0.246107277701528	7.69329351634484	NA	2.52300015974513	0.396353522268908	NA	NA	NA
ENSG00000175147.13	TMEM51-AS1	lncRNA	1	NA	0.173055190949278	0.25428092936729	0.148138312201531	17.0075112911076	NA	1.93656473946729	0.516378295865842	NA	NA	NA
ENSG00000171729.14	TMEM51	protein_coding	1	NA	2.76489419949123	4.71182625837413	1.88914053405713	48.2134485465912	0.0352312526039828	10.9886843749823	0.0910027047711629	NA	NA	NA
ENSG00000204464.7	TMEM51-AS2	lncRNA	1	NA	1.81170694747972	4.72671440678596	0.970266651190129	10.8168049011423	NA	10.0108644199092	0.099891473708428	NA	NA	NA
ENSG00000215720.4	MFFP1	processed_pseudogene	1	NA	0.611131332974966	2.0865731454469	0.456631605228257	6.6930475988614	NA	3.53924615976405	0.2825460436656	NA	NA	NA
ENSG00000278480.1	ZBTB2P1	processed_pseudogene	1	NA	0.097431576647232	0.32449346938139	0	1.42334904077787	NA	83.7863174255318	0.0119351229499827	NA	NA	NA
ENSG00000142621.21	FHAD1	protein_coding	1	NA	0.080684538470289	0.363990685147425	0.0418788449509338	15.3770588481211	NA	1.05355934776714	0.949163425980084	NA	NA	NA
ENSG00000233485.1	FHAD1-AS1	lncRNA	1	NA	0	0.058874072143311	0	0.761823717531141	NA	0.655976174737463	1.52444561023916	NA	NA	NA
ENSG00000236045.1	ENSG00000236045	lncRNA	1	NA	0	0.248479530311311	0	0.549160885213082	NA	7.84144477668193	0.127527519287478	NA	NA	NA
ENSG00000228140.2	ENSG00000228140	lncRNA	1	NA	0.0455616778859883	0.0966334758222843	0.0215071889713255	2.15044802978177	NA	0.641537814698645	1.55875456923726	NA	NA	NA
ENSG00000142634.13	EFHD2	protein_coding	1	NA	10.7997358716902	15.435024100372	8.84518823650972	240.991359031705	0.378424540136131	2.36727210227797	0.42242714685723	No	NA	NA
ENSG00000162438.12	CTRC	protein_coding	1	NA	0.0540447332995843	0.187827562459363	0	2.27497514057116	NA	131.828170242957	0.00758563210091607	NA	NA	NA
ENSG00000142615.8	CELA2A	protein_coding	1	NA	0.136599864751237	0.138059969811626	0.0784713351986659	1.72164337931589	NA	6.041853343705	0.165512127341174	NA	NA	NA
ENSG00000215704.10	CELA2B	protein_coding	1	NA	1.37375010504936	2.13411113245778	1.27266307608831	18.4013154753511	NA	1.74225402291372	0.573969115208363	NA	NA	NA
ENSG00000132906.18	CASP9	protein_coding	1	NA	6.00255072236869	6.06520768492296	6.00255072236869	271.462199741385	0.645901480331343	1.3632150805537	0.733559960027604	NA	NA	NA
ENSG00000116138.13	DNAJC16	protein_coding	1	NA	11.6561445351409	12.7704879382533	11.1605332680152	861.919944232791	0.311020352470849	0.707730677119251	1.41296687049147	No	NA	NA
ENSG00000251866.1	SCARNA21B	scaRNA	1	NA	3.43170315765386	4.46774696876374	2.94658724688636	4.09071285382941	NA	0.56992506257743	1.75461664289266	NA	NA	NA
ENSG00000272510.1	ENSG00000272510	lncRNA	1	NA	2.47750776625759	0.965905465421254	3.06830247520639	7.43083963428145	NA	0.0207673308860472	48.1525529441948	NA	NA	NA
ENSG00000116771.6	AGMAT	protein_coding	1	NA	11.0403491615389	5.95513556204875	13.6690889934307	375.784862294722	0.186014458883543	0.292527578261596	3.41848110849138	No	NA	NA
ENSG00000237301.1	ENSG00000237301	lncRNA	1	NA	0.548644464194061	0.715661461076188	0.399811981364103	13.9908668539137	NA	2.16973145169452	0.460886530090633	NA	NA	NA
ENSG00000235084.3	CHCHD2P6	processed_pseudogene	1	NA	1.26334098041914	0.973632107671967	2.01390839401673	6.44699565494126	NA	1.50485973092718	0.664513761281839	NA	NA	NA
ENSG00000252417.1	RNU7-179P	snRNA	1	NA	0	0	0	0	NA	NA	NA	NA	NA	NA
ENSG00000236500.1	CD24P1	processed_pseudogene	1	NA	0	0	0	0.354299042139583	NA	0.0062000894747283	161.287994967818	NA	NA	NA
ENSG00000197312.12	DDI2	protein_coding	1	NA	25.2928713150371	26.3219851163126	24.299721961992	2673.74189105824	0.0571776656828639	0.391517310959244	2.55416547878798	NA	NA	NA
ENSG00000215695.2	RSC1A1	protein_coding	1	NA	0.157132888746928	0.15582525517613	0.157132888746928	3.30125355470772	NA	0.420788872963488	2.37648869599927	NA	NA	NA
ENSG00000271742.1	ENSG00000271742	lncRNA	1	NA	1.75823642993257	2.24393926570325	1.7400660077113	3.69017262485662	NA	1.60211621150711	0.624174446783295	NA	NA	NA
ENSG00000116786.13	PLEKHM2	protein_coding	1	NA	62.1649359079422	50.4384645827014	87.9533382459865	2546.55017003077	0.78189160844468	0.762335121291136	1.31175905723239	NA	NA	NA
ENSG00000237938.5	ENSG00000237938	lncRNA	1	NA	4.04324450402624	4.40493631167774	4.04324450402624	54.1738482768699	0.411185930815752	0.479304007521868	2.08635852049364	NA	NA	NA
ENSG00000162461.8	SLC25A34	protein_coding	1	NA	24.3880311877667	15.7918006657287	24.7904688669438	675.555176194294	0.160279897435186	0.0898459819733554	11.1301582779357	No	NA	NA
ENSG00000224459.2	SLC25A34-AS1	lncRNA	1	NA	0	0	0	0.307040317574936	NA	0.0242536093818834	41.2309765633055	NA	NA	NA
ENSG00000162460.7	TMEM82	protein_coding	1	NA	0.0723028010268206	0.113580144614799	0.0723028010268206	1.29986384841395	NA	719.1886377902	0.00139045578232803	NA	NA	NA
ENSG00000162458.13	FBLIM1	protein_coding	1	NA	4.07929161710845	7.88610519012505	2.23005368765762	176.608473807417	0.32142296442449	3.41873980960823	0.292505442265463	No	NA	NA
ENSG00000224321.1	RPL12P14	processed_pseudogene	1	NA	0	0.227349177575343	0	0.81950037331643	NA	26.6708646548415	0.0374940975083263	NA	NA	NA
ENSG00000233954.6	UQCRHL	protein_coding	1	NA	7.82659463518949	7.87562394407956	7.11114092773983	146.600038664974	0.456985565567872	0.451131723365879	2.21664748499403	NA	NA	NA
ENSG00000178715.8	ENSG00000178715	processed_pseudogene	1	NA	3.51127950948675	3.07190945904896	4.86928547508936	16.0621150565064	NA	3.32277848413077	0.300952953913688	NA	NA	NA
ENSG00000179743.4	FLJ37453	lncRNA	1	NA	6.40549388560393	5.80770450747423	9.73060891612293	171.130251058345	0.37071460656577	0.495835792928515	2.01679671831229	No	NA	NA
ENSG00000065526.12	SPEN	protein_coding	1	NA	28.007201476972	30.2034969026385	23.4300854794834	3222.00588579649	0.503597142298973	0.663674370155159	1.50676302260431	NA	NA	NA
ENSG00000270620.1	ENSG00000270620	unprocessed_pseudogene	1	NA	2.46586650968737	3.52518540706841	1.54134032636525	4.58953713060369	NA	1.24656941397398	0.802201617326764	NA	NA	NA
ENSG00000116809.12	ZBTB17	protein_coding	1	ZBTB	9.56729022073551	7.66803016635594	12.2571485284701	355.302235079908	0.880078563993115	1.1587711768057	0.862983149750608	NA	NA	NA
ENSG00000234607.2	ENSG00000234607	processed_pseudogene	1	NA	1.47210643071808	2.70022489546363	1.34787428184812	8.33036763278561	NA	0.349945019055494	2.85759175169577	NA	NA	NA
ENSG00000231353.1	ENSG00000231353	unprocessed_pseudogene	1	NA	0	0	0	0	NA	NA	NA	NA	NA	NA
ENSG00000275503.1	ENSG00000275503	processed_pseudogene	1	NA	0	0	0	0	NA	NA	NA	NA	NA	NA
ENSG00000224966.4	TBC1D3P6	unprocessed_pseudogene	1	NA	0	0	0	0.361930624097944	NA	0.0465995714204411	21.4594248298461	NA	NA	NA
ENSG00000183888.4	SRARP	protein_coding	1	NA	0	0	0	0.69331523359518	NA	0.031041310394381	32.2151348411185	NA	NA	NA
ENSG00000233078.1	ENSG00000233078	lncRNA	1	NA	0	0	0	0	NA	NA	NA	NA	NA	NA
ENSG00000173641.18	HSPB7	protein_coding	1	NA	724.585116546645	557.762947703584	1024.97309520895	22424.9950170141	0.84926993887227	0.828245294006835	1.2073717861556	NA	NA	NA
ENSG00000186510.12	CLCNKA	protein_coding	1	NA	1.34449593968402	1.35803843560454	1.29490369983526	42.9808701414036	0.235859181444631	0.135980104486833	7.35401699957387	NA	NA	NA
ENSG00000232456.1	ENSG00000232456	unprocessed_pseudogene	1	NA	0	0	0	0.31601199353258	NA	0.284728173676306	3.51212170923715	NA	NA	NA
ENSG00000184908.20	CLCNKB	protein_coding	1	NA	0.0275359639639937	0.0678049034030428	0.0206503275455309	2.70863901515044	NA	26.3358973563002	0.0379709863867909	NA	NA	NA
ENSG00000185519.9	FAM131C	protein_coding	1	NA	0	0.0273601462329146	0	0.653474573583208	NA	2.87767069835386	0.347503277762823	NA	NA	NA
ENSG00000142627.13	EPHA2	protein_coding	1	NA	6.35082860906879	5.88788536652939	7.42248876122009	251.268383638601	0.835504561008595	1.27586806715073	0.783780099013846	No	NA	NA
ENSG00000227959.2	ENSG00000227959	lncRNA	1	NA	1.29404446755503	1.21523252529685	1.29404446755503	19.7802101548369	NA	2.5307599245726	0.395138231125926	NA	NA	NA
ENSG00000224621.1	ENSG00000224621	lncRNA	1	NA	0.744964245661908	0.632094121324077	0.876455574755688	4.45272685773556	NA	0.715812650073729	1.39701358993446	NA	NA	NA
ENSG00000234166.1	ARHGEF19-AS1	lncRNA	1	NA	0	0	0	0	NA	NA	NA	NA	NA	NA
ENSG00000142632.17	ARHGEF19	protein_coding	1	NA	0.487203936163209	0.645453171926059	0.353023564114557	17.6153772116834	NA	0.407776957050273	2.45232101203971	NA	NA	NA
ENSG00000237276.9	ANO7L1	transcribed_unprocessed_pseudogene	1	NA	0.332949309809582	0.466160526554498	0.196078190742807	6.63376673212497	NA	6.44367466931031	0.15519095102097	NA	NA	NA
ENSG00000288398.1	ENSG00000288398	lncRNA	1	NA	0.965592538500344	1.07375040483889	0.764797898918924	21.3517851912788	NA	1.06570699312337	0.938344222617145	NA	NA	NA
ENSG00000132881.12	CPLANE2	protein_coding	1	NA	1.07236783528289	1.59833990314108	0.984481230094063	16.5651422963414	NA	0.702508180256106	1.42347096888671	NA	NA	NA
ENSG00000233929.1	MT1XP1	processed_pseudogene	1	NA	1.25630857159722	0.877339944887542	1.28169847491154	2.00911287038574	NA	2.3965397405883	0.417268273529451	NA	NA	NA
ENSG00000037637.11	FBXO42	protein_coding	1	NA	12.9266379237384	14.1852818330162	12.2518935800236	1008.01907376192	0.527333704021321	0.788814909859653	1.26772451623401	NA	NA	NA
ENSG00000055070.17	SZRD1	protein_coding	1	NA	26.4590185931186	24.2156053256779	32.531425348808	1213.7407629006	0.971802149790261	0.963805702203642	1.03755352112319	NA	NA	NA
ENSG00000226457.1	RPL22P3	processed_pseudogene	1	NA	5.7183715035429	5.88662753357302	5.40615342816996	19.2166268650133	NA	0.203168760636099	4.92201653870955	NA	NA	NA
ENSG00000187144.11	SPATA21	protein_coding	1	NA	0.602099696643794	0.621860153032898	0.602099696643794	24.6208682828222	NA	2.75417090149306	0.363085674697199	NA	NA	NA
ENSG00000157191.20	NECAP2	protein_coding	1	NA	6.59641805436772	9.61788051830727	5.60728980798391	326.572874515482	0.224605558701742	1.834161314801	0.545208315064967	NA	NA	NA
ENSG00000226029.1	LINC01772	lncRNA	1	NA	3.0330257318535	3.83260321449484	2.32272593286703	81.7758863728573	0.86653588078938	0.81040146006105	1.23395631582977	NA	NA	NA
ENSG00000080947.15	CROCCP3	transcribed_unprocessed_pseudogene	1	NA	3.84955027823179	4.07038239166554	3.07717453715477	198.081363423436	0.273821466365283	1.76955501255467	0.565113824043436	NA	NA	NA
ENSG00000206652.1	RNU1-1	snRNA	1	NA	2.13725665533918	2.69891498477969	1.67691957139874	3.33941608339269	NA	2.41623785852191	0.413866539038392	NA	NA	NA
ENSG00000261135.1	ENSG00000261135	lncRNA	1	NA	0	0.100361348659386	0	0.738818628283916	NA	0.923207151254231	1.08318051765678	NA	NA	NA
ENSG00000285853.1	ENSG00000285853	lncRNA	1	NA	0	0	0	0.0301194739311486	NA	0.663989942780943	1.50604690759587	NA	NA	NA
ENSG00000224174.2	ENSG00000224174	lncRNA	1	NA	0	0	0	0	NA	NA	NA	NA	NA	NA
ENSG00000233421.5	LINC01783	lncRNA	1	NA	0.210092253787511	0.536788458363802	0.134797082534499	4.03272306938831	NA	0.388201392669964	2.57598251547275	NA	NA	NA
ENSG00000277344.1	RNU1-6P	snRNA	1	NA	0	0	0	0	NA	NA	NA	NA	NA	NA
ENSG00000225710.1	PDE4DIPP8	unprocessed_pseudogene	1	NA	0.0918958162449154	0.114542622040591	0	0.637849385622245	NA	0.228709642955437	4.37235608904713	NA	NA	NA
ENSG00000219481.11	NBPF1	protein_coding	1	NA	3.88479852884384	9.50673046797174	3.10615684951779	565.685652226591	0.613813457167524	1.62987249290714	0.613544927196322	NA	NA	NA
ENSG00000271732.1	ENSG00000271732	lncRNA	1	NA	1.79304540207287	4.50858036610065	1.26230197510127	8.121198641891	NA	1.27136126333224	0.78655849351505	NA	NA	NA
ENSG00000215908.10	CROCCP2	transcribed_unprocessed_pseudogene	1	NA	11.5496417943335	12.7071002069268	9.10011544792948	530.756441658431	0.854713382308282	0.775186515620781	1.29001211946932	NA	NA	NA
ENSG00000283773.1	ENSG00000283773	transcribed_unprocessed_pseudogene	1	NA	0	0	0	0	NA	NA	NA	NA	NA	NA
ENSG00000186301.8	MST1P2	unprocessed_pseudogene	1	NA	0.786300064037544	0.855756508290685	0.442053332012729	14.2463541240846	NA	0.447002455231526	2.23712417749931	NA	NA	NA
ENSG00000282143.1	ENSG00000282143	lncRNA	1	NA	0	0	0	0.10868380847044	NA	0.0842364586447436	11.8713442621961	NA	NA	NA
ENSG00000207513.1	RNU1-3	snRNA	1	NA	0	0	0	0.0602389478622972	NA	0.575465429464847	1.7377238471648	NA	NA	NA
ENSG00000280114.1	ENSG00000280114	unprocessed_pseudogene	1	NA	0	0	0	0.0301194739311486	NA	0.663989942780943	1.50604690759587	NA	NA	NA
ENSG00000236698.1	EIF1AXP1	processed_pseudogene	1	NA	2.82839618419346	2.04965259023832	6.46707652388993	21.479536730118	NA	0.363490224112779	2.75110562447955	NA	NA	NA
ENSG00000268869.6	ESPNP	transcribed_unprocessed_pseudogene	1	NA	0	0	0	0.954619752695039	NA	0.0848799883813172	11.7813399727103	NA	NA	NA
ENSG00000279151.1	ENSG00000279151	lncRNA	1	NA	0	0	0	0	NA	NA	NA	NA	NA	NA
ENSG00000282740.1	ENSG00000282740	lncRNA	1	NA	0	0	0	0	NA	NA	NA	NA	NA	NA
ENSG00000058453.17	CROCC	protein_coding	1	NA	4.47085779932441	3.86841713156132	5.965109957077	367.091576960639	0.898870536779539	1.20641276112242	0.828903698821641	NA	NA	NA
ENSG00000227684.2	CROCCP4	transcribed_unprocessed_pseudogene	1	NA	0	0	0	0.667926491428345	NA	0.0457813248185427	21.8429677158441	NA	NA	NA
ENSG00000207389.1	RNU1-4	snRNA	1	NA	0	0	0	4.24087084470899	NA	0.00117884251359528	848.289732061122	NA	NA	NA
ENSG00000186715.11	MST1L	transcribed_unprocessed_pseudogene	1	NA	0.174172188579298	0.201660299486839	0.163695889700801	7.55138611787464	NA	0.438898310911544	2.2784320995064	NA	NA	NA
ENSG00000223643.6	ENSG00000223643	lncRNA	1	NA	0	0	0	0	NA	NA	NA	NA	NA	NA
ENSG00000230239.1	PDE4DIPP9	unprocessed_pseudogene	1	NA	0	0	0	0	NA	NA	NA	NA	NA	NA
ENSG00000263811.1	MIR3675	miRNA	1	NA	0	0	0	0	NA	NA	NA	NA	NA	NA
ENSG00000228549.5	ENSG00000228549	lncRNA	1	NA	0.205029696050443	0.143909084528652	0.208787435248553	6.11788190293644	NA	2.67189223511385	0.374266591615508	NA	NA	NA
ENSG00000277234.1	RNU1-5P	snRNA	1	NA	0	0	0	0	NA	NA	NA	NA	NA	NA
ENSG00000238142.3	ENSG00000238142	lncRNA	1	NA	1.01954014868113	1.703561771365	0.837800886110263	21.6880146419598	NA	0.513525677607859	1.94732229293435	NA	NA	NA
ENSG00000235241.1	ENSG00000235241	processed_pseudogene	1	NA	0	0	0	0	NA	NA	NA	NA	NA	NA
ENSG00000207005.1	RNU1-2	snRNA	1	NA	2.96508483562293	4.25228849901412	2.15778995207604	5.89450957946347	NA	1.0229507260994	0.977564191985167	NA	NA	NA
ENSG00000272426.1	ENSG00000272426	lncRNA	1	NA	0.807939616759065	1.13832679561717	0.762768660914542	3.8259731205761	NA	0.624161214312046	1.6021501770215	NA	NA	NA
ENSG00000117122.14	MFAP2	protein_coding	1	NA	0.811253125986414	2.40543088390432	0.384708487764389	26.9742361865701	0.0976821803201562	11.2159086818004	0.0891590711346158	NA	NA	NA
ENSG00000286898.1	ENSG00000286898	lncRNA	1	NA	0	0	0	0	NA	NA	NA	NA	NA	NA
ENSG00000226526.1	ENSG00000226526	lncRNA	1	NA	0	0.07554063554584	0	0.56855775933675	NA	70.6401667262547	0.0141562519787815	NA	NA	NA
ENSG00000159363.19	ATP13A2	protein_coding	1	NA	5.62879596885413	4.68762029689007	7.11842020613803	269.232796734368	0.109891817372944	2.60988699475283	0.383158352070606	NA	NA	NA
ENSG00000288636.1	ENSG00000288636	protein_coding	1	NA	0	0	0	0	NA	NA	NA	NA	NA	NA
ENSG00000117118.10	SDHB	protein_coding	1	NA	97.3587964333506	95.6591840607399	101.61544167889	2014.9729720439	0.152373722294325	0.468338077252124	2.1352096884099	NA	NA	NA
ENSG00000117115.13	PADI2	protein_coding	1	NA	278.131644219435	350.383703880088	248.397954236079	14257.4507477567	0.563009370911764	1.74549715181464	0.572902682173033	NA	NA	NA
ENSG00000204362.6	LINC02783	lncRNA	1	NA	0	0	0	0	NA	NA	NA	NA	NA	NA
ENSG00000282843.1	ENSG00000282843	lncRNA	1	NA	0	0	0	0	NA	NA	NA	NA	NA	NA
ENSG00000142623.11	PADI1	protein_coding	1	NA	0	0	0	0.149945417956503	NA	12.531729717231	0.0797974439733575	NA	NA	NA
ENSG00000142619.4	PADI3	protein_coding	1	NA	0	0.0295136102355679	0	0.695760598889105	NA	13.7787573185156	0.0725754853564496	NA	NA	NA
ENSG00000266634.1	MIR3972	miRNA	1	NA	0	0	0	0	NA	NA	NA	NA	NA	NA
ENSG00000159339.13	PADI4	protein_coding	1	NA	0.233500654569296	0.336308944768416	0.151500681946394	12.8896862534609	NA	0.0023524121754458	425.095572297186	NA	NA	NA
ENSG00000276747.1	PADI6	protein_coding	1	NA	0	0	0	0.992057764496574	NA	0.0129028254939148	77.5024044517708	NA	NA	NA
ENSG00000227751.1	RCC2-AS1	lncRNA	1	NA	0	0	0	0	NA	NA	NA	NA	NA	NA
ENSG00000179051.14	RCC2	protein_coding	1	NA	10.1215284178446	17.0282962548695	8.21229451161947	384.463986975268	0.295724935204588	1.80951349372562	0.552634729427242	NA	NA	NA
ENSG00000074964.17	ARHGEF10L	protein_coding	1	NA	23.1940086514127	18.4032040893405	37.894924747485	2017.93369242742	0.398424936458845	0.627960467641984	1.59245693244837	NA	NA	NA
ENSG00000236648.2	LINC02810	lncRNA	1	NA	0	0	0	0	NA	NA	NA	NA	NA	NA
ENSG00000117148.8	ACTL8	protein_coding	1	NA	0	0	0	0	NA	NA	NA	NA	NA	NA
ENSG00000284653.1	ENSG00000284653	lncRNA	1	NA	0	0	0	0.110798364133007	NA	0.494684782744231	2.02148930972278	NA	NA	NA
ENSG00000261781.1	LINC01654	lncRNA	1	NA	0	0	0	0.0321520243805139	NA	0.253552939512882	3.94394954332286	NA	NA	NA
ENSG00000117154.12	IGSF21	protein_coding	1	NA	0.796938117320922	0.557514018966422	0.853321472093883	20.070989904123	NA	0.564803555277269	1.77052709859287	NA	NA	NA
ENSG00000280222.1	ENSG00000280222	TEC	1	NA	0.234738017545628	0.163128860733981	0.322363484880897	17.4161556002394	NA	0.791670579976382	1.26315165081647	NA	NA	NA
ENSG00000230035.2	IGSF21-AS1	lncRNA	1	NA	0.261691003524849	0.232366611270782	0.565434782607163	2.24627876227064	NA	0.526893324738191	1.89791738298619	NA	NA	NA
ENSG00000225387.1	ENSG00000225387	lncRNA	1	NA	0	0	0	0.0565839907554528	NA	0.394396826094772	2.53551736179465	NA	NA	NA
ENSG00000179023.9	KLHDC7A	protein_coding	1	NA	0	0.0241920862518344	0	0.924441578422413	NA	9.93571273950727	0.100647032197671	NA	NA	NA
ENSG00000235282.3	DYNLL1P3	processed_pseudogene	1	NA	0	0	0	0	NA	NA	NA	NA	NA	NA
ENSG00000225478.2	ENSG00000225478	processed_pseudogene	1	NA	0	0	0	0.226359967816193	NA	101.814114823867	0.00982182089123834	NA	NA	NA
ENSG00000009709.12	PAX7	protein_coding	1	PAX	8.41914769498416	21.8598431312697	6.22161525820131	620.405443214705	0.062791664125448	2.89160909072001	0.345828211430543	NA	NA	NA
ENSG00000179002.5	TAS1R2	protein_coding	1	NA	0	0	0	0.189914738675153	NA	1.02879564058652	0.972010339614087	NA	NA	NA
ENSG00000159423.17	ALDH4A1	protein_coding	1	NA	51.1797449081558	49.9985513842907	53.3535667255785	1641.56865402182	0.8086396568348	1.2598825319479	0.793724791512032	NA	NA	NA
ENSG00000265606.1	MIR4695	miRNA	1	NA	0	0	0	0	NA	NA	NA	NA	NA	NA
ENSG00000221662.1	MIR1290	miRNA	1	NA	1.49790637382745	3.80512500614982	0	1.58708185126372	NA	12.3061117177999	0.0812604357031449	NA	NA	NA
ENSG00000169991.11	IFFO2	protein_coding	1	NA	3.64224410149489	3.71103691462378	3.52172804800724	199.959155406651	0.654268331061222	0.705594133797163	1.41724534275602	No	NA	NA
ENSG00000272084.1	ENSG00000272084	lncRNA	1	NA	0.965588007884816	0.814161426834455	0.992302747051893	28.9979452039694	0.809086100172069	1.57407575097217	0.635293440854031	NA	NA	NA
ENSG00000127481.15	UBR4	protein_coding	1	NA	43.572595569722	43.0611667531239	43.572595569722	9271.50646100431	0.320157613638491	0.661319089701778	1.51212934205627	NA	NA	NA
ENSG00000230424.2	EMC1-AS1	lncRNA	1	NA	2.20190476887404	2.28247909746641	2.10050645495945	13.9269912960798	NA	0.523418488121694	1.91051715347033	NA	NA	NA
ENSG00000127463.16	EMC1	protein_coding	1	NA	9.88401067427679	11.4117954784678	7.35955890085949	1185.19272403614	0.895813490183691	1.07210374665585	0.93274555108985	NA	NA	NA
ENSG00000053372.5	MRTO4	protein_coding	1	NA	12.0317187820921	13.0935996154501	11.4588384357577	261.333224735233	0.991202496947813	1.01051312193792	0.989596253913297	NA	NA	NA
ENSG00000286064.1	ENSG00000286064	unprocessed_pseudogene	1	NA	3.67248131959519	3.67862996567666	3.47962194828388	12.4611200031192	NA	0.230349479451586	4.34122969316359	NA	NA	NA
ENSG00000211454.16	AKR7L	polymorphic_pseudogene	1	NA	0.541084282318518	0.750577403669724	0.298307185089511	12.5767313954101	NA	0.988931420764155	1.01119246390947	NA	NA	NA
ENSG00000162482.5	AKR7A3	protein_coding	1	NA	1.19155137318173	1.92797903343126	0.97085748186686	13.0189565370995	NA	0.68836366683777	1.45272048507998	NA	NA	NA
ENSG00000270728.1	ENSG00000270728	processed_pseudogene	1	NA	7.70696436926476	8.83683052707728	5.32585714284271	32.6340075558853	0.958424994594785	0.88354934150852	1.13179870440813	NA	NA	NA
ENSG00000053371.13	AKR7A2	protein_coding	1	NA	32.9373413144536	27.7222364180569	38.2048271138132	488.415870294629	0.400649648637589	0.658219431093951	1.51925019645502	NA	NA	NA
ENSG00000200403.1	RNU6-1099P	snRNA	1	NA	2.5819187554339	6.69641612229846	1.04078714479928	3.0705810020571	NA	0.432726755549845	2.31092713167077	NA	NA	NA
ENSG00000040487.13	SLC66A1	protein_coding	1	NA	5.78136416573511	5.60316108308968	5.81345216673393	139.405005928999	0.874050482789808	1.19797531129484	0.834741743483128	NA	NA	NA
ENSG00000077549.19	CAPZB	protein_coding	1	NA	22.5060586978258	23.6261547159323	20.3959721930371	3530.89277961833	0.920252559476283	0.933231228035444	1.07154579696729	NA	NA	NA
ENSG00000240490.3	RN7SL277P	misc_RNA	1	NA	3.01098283300946	1.61801500477897	3.98493875242612	10.0154820640161	NA	0.733521268336723	1.3632869872574	NA	NA	NA
ENSG00000173436.15	MICOS10	protein_coding	1	NA	5.20118395929023	4.16951589058858	6.62710711491042	290.557091571222	0.562924884112271	0.632505815630193	1.58101313108664	NA	NA	NA
ENSG00000201609.1	RNU4-28P	snRNA	1	NA	0	0	0	0.033449688055811	NA	3.60600435496218	0.277315250222566	NA	NA	NA
ENSG00000235185.1	ENSG00000235185	lncRNA	1	NA	0	0.227340345510208	0	1.20447545847459	NA	0.00838444005537274	119.26854904988	NA	NA	NA
ENSG00000158747.15	NBL1	protein_coding	1	NA	13.1023994952983	13.7422703068488	11.8575695044093	378.665247004326	0.0170216690569387	6.2324345566639	0.160450942710786	Yes	NA	NA
ENSG00000270136.6	MICOS10-NBL1	protein_coding	1	NA	0	0.0956497454079187	0	0.66495720696936	NA	0.602189421624021	1.66060705168673	NA	NA	NA
ENSG00000226396.1	ENSG00000226396	processed_pseudogene	1	NA	5.00342782866257	6.70767198767169	4.81536654838626	21.8807654639706	NA	0.986077405407911	1.01411917007299	NA	NA	NA
ENSG00000158748.4	HTR6	protein_coding	1	NA	0.16473622402374	0.149404474158699	0.299332917626546	8.5934465611875	NA	5.1831562853824	0.192932635047145	NA	NA	NA
ENSG00000162542.14	TMCO4	protein_coding	1	NA	3.60167087376458	3.85020868678561	3.19676669530955	132.768204659844	0.900561461821504	1.16592156803885	0.857690626378974	No	NA	NA
ENSG00000178828.7	RNF186	protein_coding	1	NA	0	0	0	0	NA	NA	NA	NA	NA	NA
ENSG00000235434.1	ENSG00000235434	lncRNA	1	NA	0	0	0	0	NA	NA	NA	NA	NA	NA
ENSG00000169914.6	OTUD3	protein_coding	1	NA	6.46412617043194	7.55761369450074	6.24333540145121	393.717076891287	0.28775274002529	0.606712169319004	1.64822802404382	NA	NA	NA
ENSG00000188784.4	PLA2G2E	protein_coding	1	NA	0	0	0	0.227135225887738	NA	0.866579762940571	1.15396186567604	NA	NA	NA
ENSG00000242688.3	RN7SL304P	misc_RNA	1	NA	0	0	0	0	NA	NA	NA	NA	NA	NA
ENSG00000188257.12	PLA2G2A	protein_coding	1	NA	5.43400738967198	118.925759205005	3.38773759232361	639.515892734467	0.0204184632367053	133.82030159536	0.0074727077138397	NA	NA	NA
ENSG00000127472.11	PLA2G5	protein_coding	1	NA	0.371990987654525	0.922093229257776	0.0822904876449414	10.2534605222282	NA	72.0862669498165	0.0138722678023563	NA	NA	NA
ENSG00000117215.15	PLA2G2D	protein_coding	1	NA	0	0	0	0.738317779074907	NA	0.261708142314638	3.82105039283704	NA	NA	NA
ENSG00000158786.5	PLA2G2F	protein_coding	1	NA	0	0	0	0.265810901095498	NA	2.75325785072266	0.363206083199773	NA	NA	NA
ENSG00000227066.2	ENSG00000227066	lncRNA	1	NA	0.0723313971776757	0.101296843167129	0	1.75543198923411	NA	2.45694237409033	0.407009952917697	NA	NA	NA
ENSG00000187980.7	PLA2G2C	protein_coding	1	NA	0.0309203523130411	0.175031853225312	0	2.61037284764775	NA	6.96597335343276	0.143554956251334	NA	NA	NA
ENSG00000162543.6	UBXN10	protein_coding	1	NA	0.362790625080991	0.368485507989627	0.326979786160941	18.0394528191099	NA	0.46821600711333	2.13576636596697	NA	NA	NA
ENSG00000228105.2	LINC01757	lncRNA	1	NA	0	0	0	0.117746832058292	NA	0.14480045210966	6.90605578525877	NA	NA	NA
ENSG00000284710.1	ENSG00000284710	lncRNA	1	NA	0	0	0	0.0963685745500002	NA	7.91832349778136	0.126289359140251	NA	NA	NA
ENSG00000158816.16	VWA5B1	protein_coding	1	NA	0.174625603986558	0.202116179267041	0.154105414983099	17.0808339445091	NA	3.9326139942354	0.254283792272988	NA	NA	NA
ENSG00000226664.1	ENSG00000226664	lncRNA	1	NA	0	0	0	0.139965750174658	NA	1.4473638739424	0.690911261503408	NA	NA	NA
ENSG00000236963.8	LINC01141	lncRNA	1	NA	0.117834351037343	0.151215988150636	0.0907242972884366	5.50760687712653	NA	0.0953946416642362	10.4827690796275	NA	NA	NA
ENSG00000226487.1	ENSG00000226487	lncRNA	1	NA	0	0	0	0.0969821403074696	NA	0.530919960844793	1.88352308021874	NA	NA	NA
ENSG00000284641.1	ENSG00000284641	lncRNA	1	NA	0	0	0	0.113167981510906	NA	0.195686262814306	5.11022074630214	NA	NA	NA
ENSG00000284743.1	ENSG00000284743	lncRNA	1	NA	0	0	0	0.0321520243805139	NA	0.253552939512882	3.94394954332286	NA	NA	NA
ENSG00000162545.6	CAMK2N1	protein_coding	1	NA	6.9682796899978	7.25926417288673	6.9682796899978	152.940019670481	0.120419605788206	3.25511538036346	0.307208772393297	No	NA	NA
ENSG00000289402.1	ENSG00000289402	lncRNA	1	NA	0	0	0	0.809378839180677	NA	1.6681367360267	0.599471241417464	NA	NA	NA
ENSG00000090432.7	MUL1	protein_coding	1	NA	23.9636122378986	17.5075294439326	36.6130287880523	607.699270319482	0.66001274833731	0.675337165273113	1.48074184484663	NA	NA	NA
ENSG00000215520.3	RPS4XP4	processed_pseudogene	1	NA	0	0.144550651662586	0	0.495923775131929	NA	32.9837316095904	0.0303179765054006	NA	NA	NA
ENSG00000183114.8	FAM43B	protein_coding	1	NA	1.98657132176508	1.8884036038406	1.98657132176508	43.2620448489288	0.573458580399658	3.1877525067327	0.313700639522029	NA	NA	NA
ENSG00000158825.6	CDA	protein_coding	1	NA	2.76763302193224	2.42924930993092	2.76763302193224	21.1921217329461	NA	0.358174685487476	2.79193377007925	NA	NA	NA
ENSG00000158828.8	PINK1	protein_coding	1	NA	34.0545822321589	25.1583780108188	61.5127269389314	1854.19766093384	0.90605443213547	0.848056502242526	1.17916671513713	No	NA	NA
ENSG00000284005.1	MIR6084	miRNA	1	NA	0	0	0	0	NA	NA	NA	NA	NA	NA
ENSG00000117242.7	PINK1-AS	lncRNA	1	NA	2.63516117917406	2.66057513325793	2.63516117917406	96.1894473827022	0.640135672018438	1.37694122241468	0.726247412541218	NA	NA	NA
ENSG00000244038.11	DDOST	protein_coding	1	NA	37.1911244051292	42.8302832227211	31.7189540545683	835.412355274282	0.411554879831757	1.55771451938844	0.641966154615163	NA	NA	NA
ENSG00000117245.13	KIF17	protein_coding	1	NA	0.910913649629608	0.786616359170264	1.29551223124456	42.833717545006	0.992456280578291	0.975827834648162	1.02477093242637	NA	NA	NA
ENSG00000235432.1	ENSG00000235432	unprocessed_pseudogene	1	NA	0	0	0	0.339473252188735	NA	0.0676012070538064	14.7926352735693	NA	NA	NA
ENSG00000189410.12	SH2D5	protein_coding	1	NA	0.0231218179805135	0.0220488634187419	0.031687794934836	1.9198821863788	NA	1.93108063727577	0.517844765618243	NA	NA	NA
ENSG00000233069.1	ENSG00000233069	lncRNA	1	NA	0	0.157389469968606	0	0.918498956558906	NA	0.83823528628052	1.19298246729421	NA	NA	NA
ENSG00000127483.19	HP1BP3	protein_coding	1	NA	35.8233758750342	40.9500519196342	32.5600665822256	3008.19863047396	0.427299913841924	0.768930420033299	1.30050778841172	No	NA	NA
ENSG00000075151.24	EIF4G3	protein_coding	1	NA	25.6896694544163	32.3307162709201	23.9800015125583	2694.67240145128	0.898308234360779	0.88791500679647	1.12623392142895	NA	NA	NA
ENSG00000251914.1	RNU7-200P	snRNA	1	NA	0	0	0	0.0851234421163597	NA	8.50759370782035	0.117542049414135	NA	NA	NA
ENSG00000221808.1	MIR1256	miRNA	1	NA	5.34279816127538	11.3521471647766	2.80750145781991	6.0740508247393	NA	4.45042210624416	0.224697787339531	NA	NA	NA
ENSG00000233072.1	RPS15AP6	processed_pseudogene	1	NA	2.51150278937662	3.86061954058506	1.89457368717725	8.6305824803501	NA	5.21631074872299	0.191706370301043	NA	NA	NA
ENSG00000236073.2	ENSG00000236073	processed_pseudogene	1	NA	8.45761147074949	12.8944618135897	5.12866017594885	7.47782333470887	NA	0.12214697525856	8.18685847834711	NA	NA	NA
ENSG00000235112.1	HSPE1P27	processed_pseudogene	1	NA	12.9893616989459	13.6799029582925	12.1650952989929	30.828872588537	0.94822100136735	1.15967467146226	0.862310805442597	NA	NA	NA
ENSG00000287192.1	ENSG00000287192	lncRNA	1	NA	0.28933990339507	0.0899348720489973	0.292913982726525	3.55529692901817	NA	0.509238383358237	1.96371686165008	NA	NA	NA
ENSG00000117298.16	ECE1	protein_coding	1	NA	16.2544228223858	20.0811859466722	15.5923059372238	1030.43255903834	0.264602720743002	1.7759140286897	0.563090320727867	No	NA	NA
ENSG00000236936.1	ENSG00000236936	lncRNA	1	NA	2.97803125202942	5.00987637946939	2.6676898976923	20.3855902828497	NA	1.11511517586678	0.896768353298307	NA	NA	NA
ENSG00000231105.2	ECE1-AS1	lncRNA	1	NA	1.03703238531674	1.4817923462579	0.785693194339041	23.889050521718	NA	1.18580745148365	0.843307232340987	NA	NA	NA
ENSG00000236216.5	PPP1R11P1	processed_pseudogene	1	NA	0	0	0	0.0301194739311486	NA	0.663989942780943	1.50604690759587	NA	NA	NA
ENSG00000228823.1	PDE4DIPP10	unprocessed_pseudogene	1	NA	0	0	0	0.24309714554084	NA	2.26953329125038	0.440619225042987	NA	NA	NA
ENSG00000236009.1	ENSG00000236009	lncRNA	1	NA	0	0	0	0	NA	NA	NA	NA	NA	NA
ENSG00000227001.3	NBPF2P	unprocessed_pseudogene	1	NA	0.627822071277241	1.09204930892025	0.356911298174958	3.55717382235115	NA	0.0873945983193654	11.4423547819936	NA	NA	NA
ENSG00000187952.9	HS6ST1P1	processed_pseudogene	1	NA	0.0778668463649174	0	1.08367363117175	6.43607814295407	NA	1.05470042149025	0.948136532065701	NA	NA	NA
ENSG00000186543.7	CROCCP5	unprocessed_pseudogene	1	NA	0	0	0	0.101935441607028	NA	23.0115269654543	0.0434564816798657	NA	NA	NA
ENSG00000142794.19	NBPF3	protein_coding	1	NA	1.55347253705424	1.70736530468017	1.45235327772199	93.0955338280218	0.680202554786905	1.86819572767274	0.535275819972957	NA	NA	NA
ENSG00000176378.8	PFN1P10	processed_pseudogene	1	NA	0	0	0	0.0321520243805139	NA	0.253552939512882	3.94394954332286	NA	NA	NA
ENSG00000162551.14	ALPL	protein_coding	1	NA	1.63628760808473	1.83488164698098	1.40044217290875	45.0775117453394	0.566000466699061	0.3079464328278	3.24731801832297	NA	NA	NA
ENSG00000233431.1	LINC02596	lncRNA	1	NA	0	0	0	0.726106065147733	NA	0.00252763904509373	395.626108854841	NA	NA	NA
ENSG00000076864.21	RAP1GAP	protein_coding	1	NA	0.0830213882408313	0.163319049946073	0.078375156897569	6.1896671868917	NA	9.53030029846416	0.104928487947138	NA	NA	NA
ENSG00000090686.16	USP48	protein_coding	1	NA	11.9968198794537	18.8798791112809	10.0057713977338	1040.40344316543	0.983275632993854	0.985712036865925	1.01449506813319	NA	NA	NA
ENSG00000231978.2	ENSG00000231978	processed_pseudogene	1	NA	1.53692747943745	2.1317697309242	1.41247691145741	4.2498210527284	NA	0.590646147935773	1.69306107132818	NA	NA	NA
ENSG00000187942.12	LDLRAD2	protein_coding	1	NA	2.1208618348207	1.6588002785545	2.25734086070912	73.9572402224017	0.395780589722564	2.23595308049447	0.447236576081844	NA	NA	NA
ENSG00000142798.20	HSPG2	protein_coding	1	NA	114.110459958943	106.82888202851	121.439618198818	16351.9311677248	0.0773840507510309	2.4315346791522	0.411262898519987	No	NA	NA
ENSG00000232037.3	ENSG00000232037	processed_pseudogene	1	NA	5.65103144553945	6.97139288848003	4.27880772345587	24.5301209648183	NA	0.804172248195041	1.24351468512435	NA	NA	NA
ENSG00000283234.1	ENSG00000283234	transcribed_unitary_pseudogene	1	NA	0	0	0	0.350160209405515	NA	1073741824	9.31322574615479e-10	NA	NA	NA
ENSG00000219073.8	CELA3B	protein_coding	1	NA	0	0	0	0.107302947358957	NA	1.37813006410247	0.725620916376472	NA	NA	NA
ENSG00000285959.1	ENSG00000285959	lncRNA	1	NA	0	0	0	0	NA	NA	NA	NA	NA	NA
ENSG00000273610.1	RN7SL386P	misc_RNA	1	NA	0	0	0	0	NA	NA	NA	NA	NA	NA
ENSG00000201919.1	RNU6-1022P	snRNA	1	NA	0	0	0	0	NA	NA	NA	NA	NA	NA
ENSG00000142789.20	CELA3A	protein_coding	1	NA	0	0	0	0.034155721312846	NA	0.960700524353242	1.04090710335899	NA	NA	NA
ENSG00000278124.1	RN7SL186P	misc_RNA	1	NA	0	0	0	0	NA	NA	NA	NA	NA	NA
ENSG00000201273.1	RNU6-776P	snRNA	1	NA	0	0	0	0	NA	NA	NA	NA	NA	NA
ENSG00000228397.3	LINC01635	lncRNA	1	NA	0	0.0986966912539116	0	0.873548199076685	NA	0.807078623617982	1.23903665731746	NA	NA	NA
ENSG00000218510.9	LINC00339	lncRNA	1	NA	1.60768082601986	1.89196615999919	1.31540748849365	46.9661730507892	0.291558214634263	2.84856332096013	0.351054158649681	NA	NA	NA
ENSG00000070831.17	CDC42	protein_coding	1	NA	18.4231973666087	29.6501339001238	16.0358413460616	2898.53334821202	0.811480996780136	1.10592865396327	0.904217461421529	NA	NA	NA
ENSG00000285752.1	CDC42-AS1	lncRNA	1	NA	0.314887761958103	0.614008324074	0.208143377798447	7.60690623841921	NA	1.58593374496424	0.630543364863298	NA	NA	NA
ENSG00000285794.1	ENSG00000285794	transcribed_processed_pseudogene	1	NA	0	0	0	0	NA	NA	NA	NA	NA	NA
ENSG00000230068.2	CDC42-IT1	lncRNA	1	NA	5.16837906873785	6.37162582485136	4.94705629548359	33.6766402737675	0.460754434705735	0.449248345397281	2.22594030728299	NA	NA	NA
ENSG00000271428.1	MPHOSPH6P1	processed_pseudogene	1	NA	5.33487598047819	6.40890767498074	4.39664599795476	22.6592265574095	NA	0.338362654913528	2.95540889480123	NA	NA	NA
ENSG00000162552.15	WNT4	protein_coding	1	NA	1.9129067852582	1.70361321793502	2.02827128108149	90.3463530602074	0.996437258246594	0.993934712886794	1.00610229931058	NA	NA	NA
ENSG00000285873.1	ENSG00000285873	lncRNA	1	NA	0.568905212757779	0.516558409193258	0.643236386446993	4.12570185210933	NA	18.2762282682785	0.0547158847723341	NA	NA	NA
ENSG00000266564.1	MIR4418	miRNA	1	NA	0	0	0	0	NA	NA	NA	NA	NA	NA
ENSG00000234397.3	PPIAP34	processed_pseudogene	1	NA	0	0	0	0	NA	NA	NA	NA	NA	NA
ENSG00000279625.1	ENSG00000279625	TEC	1	NA	0	0	0	0	NA	NA	NA	NA	NA	NA
ENSG00000184677.18	ZBTB40	protein_coding	1	ZBTB	12.4930420014597	12.6163033655659	11.331968748223	915.768203568978	0.729736166830652	1.30000451251504	0.769228099112793	No	NA	NA
ENSG00000237200.1	ZBTB40-IT1	lncRNA	1	NA	3.12490408511229	3.83597169476745	2.47312376957549	7.89942757388183	NA	0.358313711921118	2.79085049421762	NA	NA	NA
ENSG00000070886.12	EPHA8	protein_coding	1	NA	0	0	0.0223718215422414	0.918040729255428	NA	0.050014788967363	19.9940861622459	NA	NA	NA
ENSG00000276835.2	MIR6127	miRNA	1	NA	0	0	0	0.181479424136598	NA	0.154457302256143	6.47428114691306	NA	NA	NA
ENSG00000173372.17	C1QA	protein_coding	1	NA	24.7964172688798	64.9552507338677	16.3432942969605	337.729868317075	0.0352312526039828	5.94609291262814	0.168177661313739	Yes	NA	NA
ENSG00000159189.12	C1QC	protein_coding	1	NA	29.9357814335264	59.7772865614667	17.7423854685057	353.009756099483	0.0172789652324307	5.57474096340245	0.179380532039944	Yes	NA	NA
ENSG00000173369.17	C1QB	protein_coding	1	NA	12.3335339888099	32.9721625088828	8.88134325093759	224.303366175702	0.242039612742607	3.35932955512712	0.297678445532016	NA	NA	NA
ENSG00000133216.17	EPHB2	protein_coding	1	NA	0.359626498931558	1.73368402231179	0.112599779354955	75.9946955157698	0.0375179215913073	122.428452549471	0.00816803593589423	NA	NA	NA
ENSG00000265422.1	MIR4684	miRNA	1	NA	0	0	0	0.0642751952439946	NA	0.802496312873009	1.24611164432633	NA	NA	NA
ENSG00000225952.1	ENSG00000225952	lncRNA	1	NA	0.168858562350032	0.848137511455059	0	1.48623792408523	NA	731.815712578994	0.00136646423793758	NA	NA	NA
ENSG00000264014.1	MIR4253	miRNA	1	NA	0	0	0	0.211614367281633	NA	125.807159988108	0.00794867319232485	NA	NA	NA
ENSG00000215906.8	LACTBL1	protein_coding	1	NA	0	0	0	0	NA	NA	NA	NA	NA	NA
ENSG00000227868.7	TEX46	protein_coding	1	NA	0.218428981336708	0.230231730484863	0	1.88954810239855	NA	22.3759844188219	0.0446907711983761	NA	NA	NA
ENSG00000004487.18	KDM1A	protein_coding	1	NA	7.47050552078681	10.8851701789706	7.14562799918991	1336.03658009518	0.664987117111821	0.848090928996176	1.17911884894657	NA	NA	NA
ENSG00000240553.1	ENSG00000240553	lncRNA	1	NA	1.6958360908329	1.9645747749128	1.27774676850418	10.072392991015	NA	1.08390325171945	0.922591567479526	NA	NA	NA
ENSG00000263793.1	MIR3115	miRNA	1	NA	0	2.65653850788712	0	0.868556160241066	NA	0.387819185644177	2.57852122075646	NA	NA	NA
ENSG00000266802.1	ENSG00000266802	miRNA	1	NA	2.81578189491833	3.18387175663978	2.81578189491833	2.24423988050322	NA	0.153280709859327	6.52397813735172	NA	NA	NA
ENSG00000169641.14	LUZP1	protein_coding	1	NA	7.49444564848935	12.5082943529329	6.11759073678822	666.336653270427	0.710881301800602	1.30418523862193	0.766762243879294	No	NA	NA
ENSG00000229010.1	ENSG00000229010	processed_pseudogene	1	NA	1.45718775265004	2.27867149817283	1.23807357413345	10.9730374618119	NA	3.42256952184038	0.292178140902243	NA	NA	NA
ENSG00000206935.1	RNU6-514P	snRNA	1	NA	4.31198250043513	4.33985474850807	3.90029689277392	4.65343977635152	NA	0.109345853979815	9.14529416162956	NA	NA	NA
ENSG00000252578.1	RNU6-135P	snRNA	1	NA	5.30456489557628	8.77003144503686	2.36035560726284	4.80367009875806	NA	0.104556898821381	9.56417043038297	NA	NA	NA
ENSG00000289014.1	ENSG00000289014	lncRNA	1	NA	3.06991106718536	3.4155625404393	2.53100510212552	19.7104737197416	NA	1.24074319425337	0.805968555484814	NA	NA	NA
ENSG00000179546.5	HTR1D	protein_coding	1	NA	0.0352023793788917	0.0639386535386534	0.0314350532936734	2.25643061269241	NA	421.104333769226	0.00237470840313893	NA	NA	NA
ENSG00000215381.3	ENSG00000215381	processed_pseudogene	1	NA	0	0	0	0.215856266009806	NA	0.518310397267157	1.92934582302921	NA	NA	NA
ENSG00000261326.4	LINC01355	lncRNA	1	NA	3.1814401645936	6.20563066507594	2.66715033381827	212.279713421324	0.6153382300705	1.55727609677479	0.642146888449042	NA	NA	NA
ENSG00000284726.1	ENSG00000284726	lncRNA	1	NA	8.5883030387301	11.5991973534501	6.90765497219119	44.9962784277162	0.626968380450943	1.80104903914668	0.555231966628622	NA	NA	NA
ENSG00000125944.21	HNRNPR	protein_coding	1	NA	18.4698015620094	32.3031926668165	16.5787894870475	1660.07273958539	0.849346238559866	1.09230763579542	0.915493005110961	NA	NA	NA
ENSG00000125945.15	ZNF436	protein_coding	1	zf-C2H2	13.1887651145904	31.0706493982895	9.45171476583896	704.012434397095	0.292034656073152	2.03841944783308	0.490576167266772	NA	NA	NA
ENSG00000249087.8	ZNF436-AS1	lncRNA	1	NA	3.51103659841726	4.68662778442994	3.24596574458395	95.2390858582518	0.87563550054792	1.36869249250717	0.730624304198672	NA	NA	NA
ENSG00000201405.1	Y_RNA	misc_RNA	1	NA	0	0	0	0	NA	NA	NA	NA	NA	NA
ENSG00000271420.1	ENSG00000271420	lncRNA	1	NA	10.2809344400194	12.0444086167714	10.2727819698907	59.4266417753347	0.798292014831691	0.730883432516617	1.36820723457466	No	NA	NA
ENSG00000204219.11	TCEA3	protein_coding	1	NA	132.884631824177	142.708235620623	132.884631824177	4510.01366018386	0.512056802604059	0.575969483080227	1.73620309647675	No	NA	NA
ENSG00000232482.2	ENSG00000232482	processed_pseudogene	1	NA	7.58113265331496	11.9859488999182	5.4873847007743	28.7360264114879	0.978915985707396	0.925324871726579	1.08070152500503	No	NA	NA
ENSG00000088280.20	ASAP3	protein_coding	1	NA	25.2656798661191	25.1639196585228	25.3409799099337	1027.12613035099	0.64539155915503	1.29698892204287	0.771016608549679	NA	NA	NA
ENSG00000007968.7	E2F2	protein_coding	1	E2F	0.312375985073473	0.57977388056187	0.155799953830791	17.7953543292463	NA	2.81153718541863	0.355677316019956	NA	NA	NA
ENSG00000235052.1	ENSG00000235052	lncRNA	1	NA	0	0.564784297794042	0	1.18603219216999	NA	47.1180705250183	0.0212232799190924	NA	NA	NA
ENSG00000117318.9	ID3	protein_coding	1	bHLH	42.9606231277597	33.407646970041	50.246072093902	529.303801592896	0.904213723354458	0.816869583276856	1.22418562335069	No	NA	NA
ENSG00000285802.1	ENSG00000285802	lncRNA	1	NA	1.04227372827251	1.58633202831966	0.645309239966456	12.6736163920186	NA	45.192423690362	0.0221276027781016	NA	NA	NA
ENSG00000197880.10	MDS2	lncRNA	1	NA	0.329656459804788	0.40841642600933	0.257541883566095	6.01605427185579	NA	2.44175238475259	0.409541936456969	NA	NA	NA
ENSG00000229239.2	ENSG00000229239	unprocessed_pseudogene	1	NA	0	0	0	0.162057785577867	NA	0.371678159501201	2.69049976286478	NA	NA	NA
ENSG00000142676.14	RPL11	protein_coding	1	NA	158.559061341982	223.5006481348	141.620196587274	3876.90460443791	0.471999819372631	0.757476530731558	1.32017291550171	NA	NA	NA
ENSG00000236810.7	ELOA-AS1	lncRNA	1	NA	1.65212223947418	2.47584133668478	1.45013064237604	50.4015867596345	0.995665146686644	0.992925407227038	1.0071249992411	NA	NA	NA
ENSG00000011007.13	ELOA	protein_coding	1	NA	24.5711538945702	26.5782568840559	23.7639694029784	1169.3845636841	0.585934808239166	0.747075002998117	1.3385536873632	NA	NA	NA
ENSG00000057757.10	PITHD1	protein_coding	1	NA	34.7468680196082	32.4754372594288	35.7829028427696	651.34814308194	0.734316936039846	0.829087904806886	1.20614472144896	NA	NA	NA
ENSG00000011009.11	LYPLA2	protein_coding	1	NA	16.2015529596121	16.1463622881236	23.7688160025778	338.868681088416	0.922358989022412	0.913962834756084	1.09413639370454	NA	NA	NA
ENSG00000117308.15	GALE	protein_coding	1	NA	2.65879582467067	3.25819865580138	2.4713609531417	88.4342214500793	0.707656348936318	1.48571195596286	0.673077978531795	NA	NA	NA
ENSG00000117305.15	HMGCL	protein_coding	1	NA	16.3642881407505	16.0004539916947	16.3642881407505	755.960291429579	0.748686630476927	0.816390623220348	1.22490382858072	NA	NA	NA
ENSG00000179163.12	FUCA1	protein_coding	1	NA	13.7268869481612	29.0389889270778	11.842062298518	318.394709655713	0.494829583807931	1.60940176988074	0.621348887962326	NA	NA	NA
ENSG00000188822.8	CNR2	protein_coding	1	NA	0.0461835384205217	0.102819972340909	0.0427453491037739	3.89506236484589	NA	0.242482542922302	4.12400821910065	NA	NA	NA
ENSG00000229106.1	BTBD6P1	processed_pseudogene	1	NA	0.0742848484934697	0.0780846489028375	0.0639716731870683	1.13500234121648	NA	4.69828217253108	0.212843750817392	NA	NA	NA
ENSG00000232557.3	ENSG00000232557	lncRNA	1	NA	0	0	0	0.209016646102714	NA	0.778417173632751	1.2846581934121	NA	NA	NA
ENSG00000264926.1	MIR378F	miRNA	1	NA	0	0	0	0	NA	NA	NA	NA	NA	NA
ENSG00000230228.2	H3P1	processed_pseudogene	1	NA	0	0	0	0.101935441607028	NA	23.0115269654543	0.0434564816798657	NA	NA	NA
ENSG00000189266.13	PNRC2	protein_coding	1	NA	41.7141152072523	55.1473738824943	26.0283650883121	921.559476652821	0.45634768341232	0.675978147960536	1.47933776116441	NA	NA	NA
ENSG00000188529.15	SRSF10	protein_coding	1	NA	14.556576234964	23.9802238352331	9.3565325225751	1554.94487185358	0.712396058975396	0.742246634118289	1.34726107742866	NA	NA	NA
ENSG00000215905.4	ENSG00000215905	processed_pseudogene	1	NA	0	0	0	0.0808551054791996	NA	1.16957025301061	0.855014906052789	NA	NA	NA
ENSG00000225315.2	ENSG00000225315	lncRNA	1	NA	6.85556810210775	7.32344812358356	6.84452448420393	28.011680036041	0.989284887825428	1.03094522892694	0.969983634378762	NA	NA	NA
ENSG00000142661.19	MYOM3	protein_coding	1	NA	258.281855207853	313.070311370574	240.618801569524	20569.2495789754	0.994949509101296	1.00751564575325	0.992540417823853	No	NA	NA
ENSG00000230703.1	MYOM3-AS1	lncRNA	1	NA	4.97901241084045	4.5760433882813	4.97901241084045	21.4852126972176	NA	1.40049147360713	0.714035050441532	NA	NA	NA
ENSG00000142677.4	IL22RA1	protein_coding	1	NA	0.637459884417566	0.924541411066764	0.444442776918859	15.5597179517923	NA	1.54797404464102	0.646005663636242	NA	NA	NA
ENSG00000185436.12	IFNLR1	protein_coding	1	NA	2.72659297021162	1.46645369326169	3.1519458085386	117.919168546179	0.906664358858013	1.28677683517109	0.777135531715596	No	NA	NA
ENSG00000158055.17	GRHL3	protein_coding	1	CP2	0.175824068503161	0.205431907327899	0.15247201540697	6.60711395571404	NA	0.28696945779669	3.48469139426145	NA	NA	NA
ENSG00000230023.2	LINC02800	lncRNA	1	NA	0	0	0	0.493459124496187	NA	2.05685619813062	0.48617885922645	NA	NA	NA
ENSG00000232298.2	GRHL3-AS1	lncRNA	1	NA	0.390295179299731	0.613429288223663	0.243768555798369	2.90108054832429	NA	1.4176005151977	0.705417350853979	NA	NA	NA
ENSG00000001460.18	STPG1	protein_coding	1	NA	0.621681055246947	0.649240660474891	0.542076417829053	46.7770670976578	0.933100379116063	1.14336761578385	0.874609343657537	NA	NA	NA
ENSG00000001461.17	NIPAL3	protein_coding	1	NA	4.19162367289161	4.15184686054963	4.19162367289161	344.019663747849	0.762968046085119	0.761111576126387	1.31386781040622	No	NA	NA
ENSG00000288982.1	ENSG00000288982	lncRNA	1	NA	0.850414372147943	0.523456350052355	1.26135405467485	4.06796390154893	NA	0.246743139412703	4.05279758691648	NA	NA	NA
ENSG00000286061.1	RCAN3AS	lncRNA	1	NA	0	0	0	0.550165202066873	NA	248.817681118825	0.00401900699139801	NA	NA	NA
ENSG00000117602.13	RCAN3	protein_coding	1	NA	1.75634753070958	2.75166629435498	1.30611569824524	107.7042563908	0.692094808377525	1.50375889421164	0.665000223007334	No	NA	NA
ENSG00000264443.1	NCMAP-DT	lncRNA	1	NA	0	0	0	0	NA	NA	NA	NA	NA	NA
ENSG00000184454.7	NCMAP	protein_coding	1	NA	0.0575002210162921	0.165266219702441	0.0195494717626666	12.0680231831752	NA	2.45106725074732	0.407985541683977	NA	NA	NA
ENSG00000227312.2	ENSG00000227312	processed_pseudogene	1	NA	0	0	0	0	NA	NA	NA	NA	NA	NA
ENSG00000239106.1	Y_RNA	misc_RNA	1	NA	0	0	0	0	NA	NA	NA	NA	NA	NA
ENSG00000133226.18	SRRM1	protein_coding	1	NA	27.849513156281	47.2227369169107	25.5659031535041	2199.24674109671	0.844141675174359	0.898449942677577	1.11302806366683	NA	NA	NA
ENSG00000284699.1	ENSG00000284699	lncRNA	1	NA	0	0.45817845317279	0	1.01188065843801	NA	140.802410728669	0.00710215112670928	NA	NA	NA
ENSG00000169504.15	CLIC4	protein_coding	1	NA	38.724875227191	107.760917743115	27.1331481588893	1932.95858634949	0.22778830096069	2.83400970663495	0.352856942465233	No	NA	NA
ENSG00000238482.1	RNU6-1208P	snRNA	1	NA	1.95014844638695	3.91987091857681	1.01379263180427	1.92566399651606	NA	0.168457505467824	5.93621517321474	NA	NA	NA
ENSG00000020633.19	RUNX3	protein_coding	1	Runt	1.19828508783852	2.45547125661871	0.70230410134832	53.1819668645499	0.913581739479253	0.769732519336494	1.2991525950625	NA	NA	NA
ENSG00000278034.1	MIR6731	miRNA	1	NA	0	0	0	0.084475046483387	NA	0.841966604726739	1.18769556225398	NA	NA	NA
ENSG00000229162.1	RUNX3-AS1	lncRNA	1	NA	0	0.064613107844692	0	0.669118210242788	NA	0.00177479692116609	563.444745747571	NA	NA	NA
ENSG00000261025.1	ENSG00000261025	lncRNA	1	NA	0	0	0	0	NA	NA	NA	NA	NA	NA
ENSG00000264371.1	MIR4425	miRNA	1	NA	0	0	0	0	NA	NA	NA	NA	NA	NA
ENSG00000285823.1	LINC02793	lncRNA	1	NA	0	0	0	0.0778187108668486	NA	0.144345907571446	6.92780292025277	NA	NA	NA
ENSG00000233755.1	ENSG00000233755	lncRNA	1	NA	0	0	0	0	NA	NA	NA	NA	NA	NA
ENSG00000233419.3	IFITM3P7	processed_pseudogene	1	NA	0	0	0	0	NA	NA	NA	NA	NA	NA
ENSG00000231953.2	ENSG00000231953	lncRNA	1	NA	0	0	0	0.0688952168256863	NA	0.262139331788899	3.81476519824694	NA	NA	NA
ENSG00000117614.10	SYF2	protein_coding	1	NA	15.9484777157612	19.0075584428259	10.7665768558606	460.573932813237	0.294167128099424	0.63042312257394	1.58623623435182	NA	NA	NA
ENSG00000284602.1	ENSG00000284602	lncRNA	1	NA	4.70915770050333	5.50039873297908	4.01724828081659	86.4611566602702	0.864595851399148	0.754632027786148	1.32514916300821	NA	NA	NA
ENSG00000284657.1	ENSG00000284657	lncRNA	1	NA	4.04579740691823	4.68074192800334	3.09679214812673	27.3948965161711	0.551145390005835	2.44699454120007	0.408664581454102	NA	NA	NA
ENSG00000117616.18	RSRP1	protein_coding	1	NA	13.873332525459	20.6142879118926	12.4619583740403	857.599700158215	0.958424994594785	1.05063095504496	0.951809001246503	NA	NA	NA
ENSG00000272432.1	ENSG00000272432	lncRNA	1	NA	2.0116874775035	3.70496773636806	1.78929173778237	9.70734875808451	NA	1.58926026952006	0.629223557134534	NA	NA	NA
ENSG00000261349.1	ENSG00000261349	unprocessed_pseudogene	1	NA	5.36065822432712	9.61782635498995	4.88284204115392	22.802317512749	NA	1.17981846946124	0.847588019584612	NA	NA	NA
ENSG00000187010.21	RHD	protein_coding	1	NA	2.00526322825829	3.48584415734156	1.37003264593084	61.4116328270102	0.878206246550541	1.78976226817166	0.558733423865033	NA	NA	NA
ENSG00000224183.1	SDHDP6	processed_pseudogene	1	NA	1.10380725901349	0.612940625307917	1.16004400514087	4.44161461020767	NA	1.14783152162807	0.871207996258556	NA	NA	NA
ENSG00000259984.1	ENSG00000259984	unprocessed_pseudogene	1	NA	1.18091070756378	2.06337123572332	0.619534361100693	4.76377154541222	NA	1.72595644848335	0.579388895286859	NA	NA	NA
ENSG00000183726.11	TMEM50A	protein_coding	1	NA	16.6734553674403	23.7738838999196	12.593006876091	430.214072879274	0.44289390477113	1.48148545293841	0.674998190509786	NA	NA	NA
ENSG00000188672.19	RHCE	protein_coding	1	NA	0.908393939437494	1.01630993323567	0.757471948304169	20.3614815082186	NA	0.617192838631403	1.62023914959456	NA	NA	NA
ENSG00000238084.4	ENSG00000238084	processed_pseudogene	1	NA	1.13468422178929	0.697392743494676	4.6595909829926	12.9674760652904	NA	0.140775621056099	7.10350266969518	NA	NA	NA
ENSG00000204178.11	MACO1	protein_coding	1	NA	24.6746134873721	24.6306634540595	24.6746134873721	887.931110565798	0.0134686350549438	0.448839766157247	2.22796658273291	Yes	NA	NA
ENSG00000157978.12	LDLRAP1	protein_coding	1	NA	10.9909482129032	10.0627823403588	11.2039465162851	483.215595581584	0.873839213125171	0.87833216056727	1.13852144427246	NA	NA	NA
ENSG00000225643.1	ENSG00000225643	lncRNA	1	NA	1.51028776263383	1.65522876895042	1.23393331435583	7.45284909132508	NA	0.802819360124971	1.24561022026715	NA	NA	NA
ENSG00000117643.15	MAN1C1	protein_coding	1	NA	5.22987346849961	9.58002149440317	4.62773917488746	492.949579133924	0.188750616900333	2.3643480872513	0.422949567109876	NA	NA	NA
ENSG00000233478.1	ENSG00000233478	lncRNA	1	NA	2.13182133640336	2.82729457896355	1.55228910040432	38.8193298105411	0.204979268357431	3.62920316320326	0.275542579191782	NA	NA	NA
ENSG00000162430.18	SELENON	protein_coding	1	NA	29.6194291060844	27.1165956553562	29.6194291060844	1055.47987903469	0.888803871711434	1.13842657262592	0.87840535704765	No	NA	NA
ENSG00000255054.3	ENSG00000255054	protein_coding	1	NA	0	0	0	0	NA	NA	NA	NA	NA	NA
ENSG00000228172.5	ENSG00000228172	lncRNA	1	NA	0.580394628915256	0.614913023586332	0.543396506036869	14.6678119090751	NA	0.756425717790019	1.32200687586563	NA	NA	NA
ENSG00000117640.18	MTFR1L	protein_coding	1	NA	22.9472005026943	18.7383154889563	28.3644499578339	1301.02016439909	0.463963891552151	0.565099551510847	1.76959970562073	NA	NA	NA
ENSG00000272478.1	ENSG00000272478	lncRNA	1	NA	0	0	0	0	NA	NA	NA	NA	NA	NA
ENSG00000127423.11	AUNIP	protein_coding	1	NA	0.803096822184383	1.06811169350706	0.675721417793126	18.53169628897	NA	0.856001186472258	1.16822267983201	NA	NA	NA
ENSG00000236528.2	ENSG00000236528	lncRNA	1	NA	0.198364511304824	0.231288703799989	0.0955238807433657	2.2874392665531	NA	10.2224197713051	0.0978241964595362	NA	NA	NA
ENSG00000182749.6	PAQR7	protein_coding	1	NA	2.84001113602489	3.60132685085351	2.09441541785022	73.0112818287662	0.502538060422599	1.70955818043884	0.584946456600444	NA	NA	NA
ENSG00000207302.1	Y_RNA	misc_RNA	1	NA	0	0	0	0.0804387991016896	NA	0.581926774810847	1.718429265134	NA	NA	NA
ENSG00000117632.23	STMN1	protein_coding	1	NA	3.42500695981535	12.500976003539	2.29631510080739	309.805607880011	0.0697068133932449	2.81195864224269	0.355624007045298	NA	NA	NA
ENSG00000229786.1	SNRPFP2	processed_pseudogene	1	NA	0	0.497772372370174	0	0.548919030448779	NA	39.9427121902052	0.0250358562342499	NA	NA	NA
ENSG00000223624.1	ENSG00000223624	processed_pseudogene	1	NA	0	0.33613893943295	0	0.381975020556561	NA	0.0573436922605232	17.4387096571461	NA	NA	NA
ENSG00000283938.1	MIR3917	miRNA	1	NA	0	0	0	0	NA	NA	NA	NA	NA	NA
ENSG00000158006.14	PAFAH2	protein_coding	1	NA	16.3317520774056	23.7267808169867	11.4643622479242	533.543531488582	0.863388558743027	0.812100737309886	1.23137432840233	No	NA	NA
ENSG00000207237.1	RNU6-110P	snRNA	1	NA	0	0	0	0.769614528327627	NA	32.0949751489472	0.0311575252935755	NA	NA	NA
ENSG00000252190.1	ENSG00000252190	scaRNA	1	NA	3.42336295647465	3.91644551397799	3.42336295647465	5.07168009510014	NA	0.154260183395828	6.48255420152084	NA	NA	NA
ENSG00000252691.1	ENSG00000252691	scaRNA	1	NA	3.82686467466574	6.07069882319655	3.38531275887164	3.40142190756896	NA	0.152831818837508	6.54314008435122	NA	NA	NA
ENSG00000158008.10	EXTL1	protein_coding	1	NA	37.7381470373889	39.2978673879854	37.7381470373889	1731.1717695464	0.703130158044901	0.576267479026426	1.73530528165401	No	NA	NA
ENSG00000158014.15	SLC30A2	protein_coding	1	NA	1.60848988028781	1.84835790148492	1.23335108417595	49.7809189962305	0.558255298047019	0.362734365910079	2.75683832021556	No	NA	NA
ENSG00000284309.1	ENSG00000284309	lncRNA	1	NA	0.551262472255919	0.650137050505768	0.516762925655856	5.86405330355493	NA	0.0597665555081505	16.7317656421346	NA	NA	NA
ENSG00000158022.7	TRIM63	protein_coding	1	NA	171.816779400153	96.6821654522076	187.811381890385	3869.2008677696	0.022340904393389	0.164336337333068	6.08508146298315	NA	NA	NA
ENSG00000175087.10	PDIK1L	protein_coding	1	NA	6.12149192664551	7.08155574324673	5.97092734920333	250.507283832088	0.925018154400089	0.913937972454792	1.09416615803155	NA	NA	NA
ENSG00000197245.6	FAM110D	protein_coding	1	NA	2.44004251022665	2.41776699369399	2.44004251022665	55.1850775805316	0.37724688863273	2.84336461090466	0.351696013998652	NA	NA	NA
ENSG00000282872.2	C1orf232	protein_coding	1	NA	0.0782368271331888	0.0391184135665944	0.0901143831707028	0.762318898147983	NA	2.28679921099479	0.437292437041285	NA	NA	NA
ENSG00000236782.7	ZNF593OS	protein_coding	1	NA	0.690002652195505	0.329557227116627	1.02070442131063	13.98038769665	NA	0.159554344489836	6.26745704228508	NA	NA	NA
ENSG00000142684.9	ZNF593	protein_coding	1	NA	0	0	0	0	NA	NA	NA	NA	NA	NA
ENSG00000142675.18	CNKSR1	protein_coding	1	NA	24.7045375108978	18.6782274845932	47.987940782685	1146.06479991526	0.713536144075907	0.709462079632647	1.40951860389464	No	NA	NA
ENSG00000188782.9	CATSPER4	protein_coding	1	NA	0.40642582715674	0.333143538427084	0.464863779494871	7.85862787196595	NA	0.302643726176042	3.30421519928789	NA	NA	NA
ENSG00000236155.7	ZPLD2P	transcribed_unprocessed_pseudogene	1	NA	1.66993000448883	0.946439278855225	1.87746819090851	50.3274788023718	0.844158375470733	0.705080354658519	1.41827806347592	No	NA	NA
ENSG00000278572.1	ENSG00000278572	unprocessed_pseudogene	1	NA	0	0	0	0.601436635565309	NA	0.00903485892945659	110.682414391626	NA	NA	NA
ENSG00000130695.16	CEP85	protein_coding	1	NA	64.6247088722254	44.917887037203	89.1029604510198	3294.57980604663	0.00873996948077513	0.349087918898382	2.864607870578	NA	NA	NA
ENSG00000270733.1	ENSG00000270733	processed_pseudogene	1	NA	13.7070985493261	12.4599167269667	18.0422486609619	46.1486522280822	0.0717198234751946	0.19615608913507	5.09798092126222	NA	NA	NA
ENSG00000142669.15	SH3BGRL3	protein_coding	1	NA	44.4951282197888	51.2927477207339	34.9602302919165	293.569663242175	0.20290125965772	2.9107397176558	0.343555280444437	NA	NA	NA
ENSG00000158062.21	UBXN11	protein_coding	1	NA	8.68800282809906	8.1736044470848	20.463858774977	541.938444243575	0.762328064254276	0.699355662287543	1.42988761502133	NA	NA	NA
ENSG00000169442.9	CD52	protein_coding	1	NA	1.77472359848883	3.83106695637042	1.07310280561211	17.9798886765718	NA	0.342721162352909	2.91782390423348	NA	NA	NA
ENSG00000176092.17	CRYBG2	protein_coding	1	NA	0.0484543398811558	0.115070855162247	0.0163201060936454	2.97133999663901	NA	11.9104725400236	0.0839597250772063	NA	NA	NA
ENSG00000225854.2	ENSG00000225854	processed_pseudogene	1	NA	0	0	0	0.213345886574198	NA	0.311406436810431	3.21123741128303	NA	NA	NA
ENSG00000176083.18	ZNF683	protein_coding	1	zf-C2H2	0.131567392032411	0.283541727094467	0.06813964684995	4.56396954113121	NA	3.321348311005	0.301082544304849	NA	NA	NA
ENSG00000131914.11	LIN28A	protein_coding	1	CSD	0.038690325161137	0.128286465697738	0	2.12202911184179	NA	110.782688225204	0.00902668111796635	NA	NA	NA
ENSG00000117682.17	DHDDS	protein_coding	1	NA	8.61841537628193	11.3559558129408	7.71555970302047	414.802254418805	0.874099843651402	1.11597981534582	0.896073554601096	NA	NA	NA
ENSG00000223583.1	ENSG00000223583	processed_pseudogene	1	NA	2.53519298030304	3.16559104440695	1.32881435394962	11.4810273162991	NA	1.36706542840206	0.731493884070261	NA	NA	NA
ENSG00000225891.2	DHDDS-AS1	lncRNA	1	NA	3.90278299801477	5.30291878947697	2.50656656207299	38.2828476061129	0.816823164871925	0.686901446872002	1.45581291836519	NA	NA	NA
ENSG00000198830.11	HMGN2	protein_coding	1	NA	41.1952190199795	79.0608113593314	37.9881097573182	1425.72771053964	0.797264578968577	1.14166004813398	0.875917486676076	NA	NA	NA
ENSG00000224129.1	DPPA2P2	processed_pseudogene	1	NA	0	0	0	0	NA	NA	NA	NA	NA	NA
ENSG00000117676.14	RPS6KA1	protein_coding	1	NA	1.48351115218643	3.29490618259532	0.902782553494802	95.2321954979605	0.664660632289552	2.36753345459327	0.422380515071453	NA	NA	NA
ENSG00000238705.1	MIR1976	miRNA	1	NA	0	0	0	0	NA	NA	NA	NA	NA	NA
ENSG00000243905.3	RN7SL679P	misc_RNA	1	NA	0	0	0	1.44650139772056	NA	6.37380561078118	0.156892139651783	NA	NA	NA
ENSG00000252802.1	Y_RNA	misc_RNA	1	NA	0	0	0	0	NA	NA	NA	NA	NA	NA
ENSG00000252429.2	RNU7-29P	snRNA	1	NA	0	0	0	0	NA	NA	NA	NA	NA	NA
ENSG00000289452.1	ENSG00000289452	lncRNA	1	NA	0.578231294347175	0.235509040231147	0.584303716503792	1.58229030424224	NA	0.00396433614480612	252.249043338606	NA	NA	NA
ENSG00000229247.2	ENSG00000229247	processed_pseudogene	1	NA	0	0	0	0.160760121902569	NA	0.0761068922804321	13.1394144477124	NA	NA	NA
ENSG00000238316.1	ENSG00000238316	snoRNA	1	NA	0	0	0	0.0367431924451724	NA	0.72006797079345	1.38875778476592	NA	NA	NA
ENSG00000235069.2	ENSG00000235069	processed_pseudogene	1	NA	0	0	0	0	NA	NA	NA	NA	NA	NA
ENSG00000260063.1	ENSG00000260063	lncRNA	1	NA	0.350510091475625	0.408687139614581	0.325222808863066	7.40999701818204	NA	0.258457875200762	3.86910245711503	NA	NA	NA
ENSG00000117713.21	ARID1A	protein_coding	1	ARID	16.6543605519421	18.0665002398226	16.3220116367122	2227.68525096908	0.825592236887808	0.879733009031834	1.13670851239346	NA	NA	NA
ENSG00000060642.12	PIGV	protein_coding	1	NA	2.32164447491147	2.72633220810354	1.98470129109904	157.240822934201	0.758774285239977	1.26041763606484	0.793387819550119	NA	NA	NA
ENSG00000241188.3	RN7SL165P	misc_RNA	1	NA	0.368220655981584	0.419412629348813	0.368220655981584	1.12586458131608	NA	0.0170309605063695	58.7165943826834	NA	NA	NA
ENSG00000287810.1	ENSG00000287810	unprocessed_pseudogene	1	NA	0	0	0	0.290573017778633	NA	2.36981521687092	0.421973828541952	NA	NA	NA
ENSG00000204160.12	ZDHHC18	protein_coding	1	NA	6.30949918012388	6.27097778670745	6.74638258478822	291.110254308136	0.81913000147432	0.784015806965774	1.27548448783209	NA	NA	NA
ENSG00000175793.12	SFN	protein_coding	1	NA	0.117579543207584	0.30593944939835	0.0901828624211189	2.41458797119612	NA	0.282340239837702	3.54182599184173	NA	NA	NA
ENSG00000142751.15	GPN2	protein_coding	1	NA	6.79153818635162	7.06224177186852	6.74478981974695	286.030294561533	0.762721977886104	1.20655255675866	0.828807658977119	NA	NA	NA
ENSG00000226698.1	ENSG00000226698	lncRNA	1	NA	0	0	0	0	NA	NA	NA	NA	NA	NA
ENSG00000289554.1	ENSG00000289554	lncRNA	1	NA	2.26525114771193	2.33524230008705	1.86988008707046	20.5532179392416	NA	3.06605411387558	0.326152103928777	NA	NA	NA
ENSG00000198746.13	GPATCH3	protein_coding	1	NA	9.8093376035779	9.13993649616647	11.3695409637576	193.926018523333	0.641820223960009	0.694588898996429	1.43970052133693	NA	NA	NA
ENSG00000090273.14	NUDC	protein_coding	1	NA	33.24047204913	35.1011068617053	32.5655965311142	842.207868239576	0.398014509945435	0.673677856239658	1.48438900097119	No	NA	NA
ENSG00000131910.5	NR0B2	protein_coding	1	Miscellaneous	0.27933685391345	0.091383856469034	0.487008385833569	6.73911624992505	NA	1.43657350902198	0.696100821656386	NA	NA	NA
ENSG00000175707.10	KDF1	protein_coding	1	NA	0.0934946691004555	0.0839798556865387	0.116881512619251	1.83214205786238	NA	0.945299234440495	1.05786608469209	NA	NA	NA
ENSG00000172746.6	RPL12P13	unprocessed_pseudogene	1	NA	0	0	0	0.113167981510906	NA	0.195686262814306	5.11022074630214	NA	NA	NA
ENSG00000224064.1	RPL32P6	processed_pseudogene	1	NA	0	0	0	0	NA	NA	NA	NA	NA	NA
ENSG00000225294.1	OSTCP2	processed_pseudogene	1	NA	0	0	0	0	NA	NA	NA	NA	NA	NA
ENSG00000253368.4	TRNP1	protein_coding	1	NA	1.5203033456687	0.839243204059138	2.16152128203627	31.0617441749616	0.89594495927732	0.735604709433368	1.35942577198873	NA	NA	NA
ENSG00000158246.8	TENT5B	protein_coding	1	NA	1.82024151113923	1.69277561753248	2.85189659702137	56.3709449244169	0.79515701104334	1.8509457469673	0.540264349529671	No	NA	NA
ENSG00000090020.11	SLC9A1	protein_coding	1	NA	13.9918928871366	15.8237355765988	11.5027278943022	765.208265891526	0.823644627216784	1.40010206104073	0.714233646121966	No	NA	NA
ENSG00000229985.2	ENSG00000229985	processed_pseudogene	1	NA	0	0	0	0.0500778637613873	NA	0.419695365832039	2.3826805855183	NA	NA	NA
ENSG00000214973.3	CHCHD3P3	processed_pseudogene	1	NA	0.489060665070479	0.0912786696551105	0.94975373641047	4.17121361504223	NA	4.62264957178838	0.21632615331755	NA	NA	NA
ENSG00000225159.1	NPM1P39	processed_pseudogene	1	NA	0.134759742974096	0.0542784907965545	0.625188021651415	3.05762077469617	NA	3.95488878662004	0.252851610741405	NA	NA	NA
ENSG00000225990.2	SNRPEP7	processed_pseudogene	1	NA	0	0	0	0	NA	NA	NA	NA	NA	NA
ENSG00000224311.1	ENSG00000224311	lncRNA	1	NA	0	0	0	0	NA	NA	NA	NA	NA	NA
ENSG00000142784.16	WDTC1	protein_coding	1	NA	33.3203564752289	28.3817174005832	64.4283385516242	2407.69865649172	0.371635748975712	0.609181980886717	1.64154559946835	NA	NA	NA
ENSG00000252098.1	Y_RNA	misc_RNA	1	NA	2.95757774068306	4.84907821145331	2.05730946903524	3.26761088690206	NA	0.110927162118809	9.01492457662396	NA	NA	NA
ENSG00000243659.1	ENSG00000243659	processed_pseudogene	1	NA	4.02386361344758	4.54052929666417	1.99516190630647	7.97108918175713	NA	2.31127138868127	0.432662302184498	NA	NA	NA
ENSG00000186501.15	TMEM222	protein_coding	1	NA	8.25159620892958	7.53964382781369	10.7523116825523	324.237154258516	0.835852079527687	1.16876545697699	0.855603657714608	NA	NA	NA
ENSG00000206888.1	RNU6-48P	snRNA	1	NA	0.757496354467435	0	0.975074223193477	1.02926355645597	NA	51.3131469374839	0.0194881830424145	NA	NA	NA
ENSG00000241547.1	ACTG1P20	processed_pseudogene	1	NA	1.49790637382745	1.57050255932569	1.44265553225237	5.74808944560599	NA	1.06138208610749	0.942167776420081	NA	NA	NA
ENSG00000142765.18	SYTL1	protein_coding	1	NA	1.02773705359956	1.00126903164179	1.12601020260613	49.5973679814729	0.757684366502202	0.646156770760713	1.54761204285256	NA	NA	NA
ENSG00000142733.17	MAP3K6	protein_coding	1	NA	8.27051151014542	7.64083347457855	9.39726332223259	419.270843719511	0.523987924810965	1.58084347022021	0.632573698052916	No	NA	NA
ENSG00000142748.13	FCN3	protein_coding	1	NA	0.298947385626614	0.233728156110976	0.393314345429071	6.87353228280779	NA	0.890572214824446	1.12287356752661	NA	NA	NA
ENSG00000174950.11	CD164L2	protein_coding	1	NA	0	0	0	0.183554156530462	NA	0.331865760129747	3.01326656781055	NA	NA	NA
ENSG00000231207.1	ENSG00000231207	processed_pseudogene	1	NA	0	0	0	0	NA	NA	NA	NA	NA	NA
ENSG00000181773.7	GPR3	protein_coding	1	NA	0.195288613723354	0.186885520333264	0.220793980433923	3.93225684411177	NA	1.4821537399469	0.674693841163756	NA	NA	NA
ENSG00000158195.11	WASF2	protein_coding	1	NA	42.9266621000957	58.0742615447593	33.1271956924417	2012.767700387	0.163540797597619	1.69766926745667	0.589042883186622	No	NA	NA
ENSG00000241169.1	ENSG00000241169	lncRNA	1	NA	5.96480851278352	8.76580657794669	4.46953559758561	20.1012863396189	NA	1.97888886938375	0.505334086957299	NA	NA	NA
ENSG00000237429.1	ENSG00000237429	lncRNA	1	NA	6.74119690104168	9.06672912045311	5.44166109057349	16.7797694012387	NA	2.17559830280609	0.459643675355969	NA	NA	NA
ENSG00000126705.15	AHDC1	protein_coding	1	NA	26.902699793472	25.3227961599159	45.9739111807798	2406.92562278491	0.965135127576608	1.05192145299486	0.950641321320111	NA	NA	NA
ENSG00000000938.13	FGR	protein_coding	1	NA	3.20882463994907	5.2081670033319	2.4083642943395	121.957519778867	0.844240701476149	0.547113338545383	1.82777484946485	NA	NA	NA
ENSG00000235912.1	ENSG00000235912	processed_pseudogene	1	NA	3.70268583001587	2.73063924666484	3.95236052437754	6.38067515446337	NA	22.0586113016483	0.0453337694891643	NA	NA	NA
ENSG00000233975.2	LINC02574	lncRNA	1	NA	0.236448593499608	0.365155620639802	0.0805570174915633	3.46680911909454	NA	38.4255149865427	0.0260243746986922	NA	NA	NA
ENSG00000126709.16	IFI6	protein_coding	1	NA	17.3353352274084	26.4045651313743	11.7160386232299	129.15150460087	0.0646181731912068	4.25575652283756	0.234975848508655	NA	NA	NA
ENSG00000225886.3	ENSG00000225886	lncRNA	1	NA	0.525235042947744	0.997366929499744	0.404715534198147	7.96913951023463	NA	14.915176546646	0.0670458037739335	NA	NA	NA
ENSG00000206767.1	RNU6-949P	snRNA	1	NA	0	0	0	0	NA	NA	NA	NA	NA	NA
ENSG00000226662.2	CHMP1AP1	processed_pseudogene	1	NA	0	0	0	0	NA	NA	NA	NA	NA	NA
ENSG00000207095.1	RNU6-424P	snRNA	1	NA	0	0	0	0	NA	NA	NA	NA	NA	NA
ENSG00000287244.1	ENSG00000287244	lncRNA	1	NA	0.127484447237191	0.106863789140573	0.252319110260585	2.09472347303785	NA	0.0523365196898606	19.1071169028027	NA	NA	NA
ENSG00000009780.16	FAM76A	protein_coding	1	NA	11.1950628036021	16.3878646127505	9.53858295891017	418.158265845145	0.861229912013203	1.17324040297923	0.852340234329365	NA	NA	NA
ENSG00000231344.1	ENSG00000231344	processed_pseudogene	1	NA	1.70770713705979	3.4736937297353	1.55311752083604	6.23046640107679	NA	0.154018508618638	6.49272615978954	NA	NA	NA
ENSG00000230833.1	RPEP3	processed_pseudogene	1	NA	1.60366276559697	2.03920945519135	1.42429117087055	9.67476603864504	NA	5.17445726230668	0.193256983159277	NA	NA	NA
ENSG00000117758.14	STX12	protein_coding	1	NA	12.0655475562205	15.9458417138931	8.70375602883749	379.813033801234	0.86820046904163	0.882082149133922	1.13368125744508	NA	NA	NA
ENSG00000269971.1	ENSG00000269971	lncRNA	1	NA	3.58061044178578	5.07723356732448	3.23907495018407	6.58978210980159	NA	1.19350814035176	0.837866090888389	NA	NA	NA
ENSG00000270031.1	ENSG00000270031	lncRNA	1	NA	0.769541244655788	0.867869817819106	0.383028982882165	3.25861999392937	NA	0.0217561544852022	45.9640052969915	NA	NA	NA
ENSG00000223062.1	RNU6-1245P	snRNA	1	NA	0	0	0	0.535532214886241	NA	0.525286076491232	1.90372455078141	NA	NA	NA
ENSG00000286433.1	ENSG00000286433	lncRNA	1	NA	0.288145470741795	0.405358087959091	0.218529322006745	4.0151875134763	NA	0.170909775763049	5.85104038394158	NA	NA	NA
ENSG00000117751.18	PPP1R8	protein_coding	1	NA	15.2329801468489	18.6163698934668	12.5761256040965	365.5747484386	0.854713382308282	0.90613782231272	1.10358488010987	NA	NA	NA
ENSG00000252947.1	SCARNA1	scaRNA	1	NA	4.88265722457925	7.53595874249306	2.71149714495626	6.62638872712933	NA	4.88975312553769	0.204509302274854	NA	NA	NA
ENSG00000130775.16	THEMIS2	protein_coding	1	NA	3.63048041548464	7.43979128443224	2.31356103687042	169.882852586508	0.857993835454107	1.45156855142366	0.688909937473659	NA	NA	NA
ENSG00000117748.10	RPA2	protein_coding	1	NA	32.7587530794643	42.5180000920524	26.5352345035573	556.509996312306	0.00200378229203972	0.416911865193678	2.39858848712652	NA	NA	NA
ENSG00000130768.15	SMPDL3B	protein_coding	1	NA	0.0721649931763486	0.0836658633210051	0.0533920900760831	1.65530478551911	NA	6.90864256677492	0.144746234927423	NA	NA	NA
ENSG00000227050.1	ENSG00000227050	lncRNA	1	NA	0	0	0	0	NA	NA	NA	NA	NA	NA
ENSG00000158156.9	XKR8	protein_coding	1	NA	2.95438028689829	3.11636738976037	2.95438028689829	137.739713961927	0.886736588915551	0.86838825263	1.15155864553833	NA	NA	NA
ENSG00000158161.16	EYA3	protein_coding	1	NA	12.2817469475546	16.6491016828424	10.877856268873	689.876881303519	0.924657983693648	1.06276053547274	0.94094574141782	NA	NA	NA
ENSG00000238231.2	ENSG00000238231	processed_pseudogene	1	NA	1.99000161627225	2.83116027230752	1.32499703826202	6.61440358584382	NA	6.04445593861037	0.165440861866867	NA	NA	NA
ENSG00000240750.3	RN7SL559P	misc_RNA	1	NA	4.91185770749657	7.20221378118773	4.62987895133661	12.8037068980642	NA	1.07988595353387	0.926023712714806	NA	NA	NA
ENSG00000228589.3	SPCS2P4	processed_pseudogene	1	NA	1.06642170477232	0.810926078808181	2.38783266419285	12.5791703918824	NA	1.89417483832225	0.527934370031936	NA	NA	NA
ENSG00000228943.1	ENSG00000228943	processed_pseudogene	1	NA	0	0	0	0.13960705650701	NA	1.16548085122244	0.858014954901343	NA	NA	NA
ENSG00000289576.1	ENSG00000289576	lncRNA	1	NA	0.124503621604737	0.307463767186128	0	2.28552388875036	NA	0.133915420920181	7.46739989411704	NA	NA	NA
ENSG00000214812.3	ENSG00000214812	processed_pseudogene	1	NA	0	0	0	0.295239326308057	NA	1.71917641193848	0.581673871893366	NA	NA	NA
ENSG00000253005.1	RNU6-176P	snRNA	1	NA	0	0	0	0.161268310143606	NA	5.23840083293172	0.190897953763561	NA	NA	NA
ENSG00000169403.12	PTAFR	protein_coding	1	NA	1.5311619172549	4.76689814885969	1.30710460888495	94.9399843970184	0.959570800550802	1.15985904012879	0.862173734395308	NA	NA	NA
ENSG00000126698.11	DNAJC8	protein_coding	1	NA	24.6364943055424	41.0593460430261	21.9428581092676	699.516526129725	0.918971336491701	1.07387897751277	0.931203628099801	NA	NA	NA
ENSG00000130770.18	ATP5IF1	protein_coding	1	NA	73.8067642794604	89.672164388951	57.6807156148063	1344.76185494807	0.251954332398286	0.595984127530222	1.6778970341778	NA	NA	NA
ENSG00000270605.1	ENSG00000270605	lncRNA	1	NA	8.82767532491166	14.4233757013447	8.27165365963988	156.091324676634	0.603135367738555	2.71348584506882	0.368529654141106	NA	NA	NA
ENSG00000271398.1	ENSG00000271398	lncRNA	1	NA	1.94128100971337	1.82224064184607	1.94128100971337	9.312008927118	NA	0.720948977276885	1.38706070959019	NA	NA	NA
ENSG00000130766.5	SESN2	protein_coding	1	NA	3.5983008214203	3.42678129540048	4.16607537209117	126.619969959702	0.790056967315519	0.7290680619397	1.37161405389159	NA	NA	NA
ENSG00000130772.14	MED18	protein_coding	1	NA	7.97267108486734	9.20806107086476	6.90160042721388	139.04125124354	0.647243977063593	1.47469089193354	0.678108209299949	NA	NA	NA
ENSG00000204138.13	PHACTR4	protein_coding	1	NA	14.0878702445157	21.3708473807278	12.1517240113479	950.197128880258	0.689840478493716	1.19388531300331	0.837601391949808	NA	NA	NA
ENSG00000206779.1	Y_RNA	misc_RNA	1	NA	13.3695601800814	14.1989007534366	13.3695601800814	12.9324409367509	NA	0.391419069830729	2.55480654131761	NA	NA	NA
ENSG00000229820.2	ENSG00000229820	processed_pseudogene	1	NA	3.3038318254738	6.86657330412319	2.26287616550297	13.1045761246259	NA	2.84350082876127	0.35167916600736	NA	NA	NA
ENSG00000221216.1	RNU6ATAC27P	snRNA	1	NA	3.74333527709322	5.07003810699199	1.98250729490459	3.96374203297779	NA	0.0322365355490134	31.0207031546417	NA	NA	NA
ENSG00000180198.17	RCC1	protein_coding	1	NA	3.91376922377578	4.82057287972649	2.87662037036257	122.578334648904	0.73293296008505	1.45154487818126	0.688921172904395	NA	NA	NA
ENSG00000242125.3	SNHG3	lncRNA	1	NA	4.47369981547817	6.68429407696143	3.83771317960556	157.623316369272	0.550000461238454	1.46738046769762	0.681486514243332	NA	NA	NA
ENSG00000274266.1	SNORA73A	snoRNA	1	NA	0	0	0	0	NA	NA	NA	NA	NA	NA
ENSG00000200087.1	SNORA73B	snoRNA	1	NA	270.328044406038	319.857752636712	229.179008091162	422.806025436712	0.974747613450461	1.04069545268167	0.960895906120462	NA	NA	NA
ENSG00000231468.2	PRDX3P2	processed_pseudogene	1	NA	0.452152711671731	0.724701231031413	0.177538153196492	2.64143824377759	NA	76.8246040329984	0.0130166632498421	NA	NA	NA
ENSG00000279443.1	ENSG00000279443	TEC	1	NA	0.316290120637821	0.523672473580016	0.216086666376735	5.59007210510346	NA	2.76370427766116	0.361833213518152	NA	NA	NA
ENSG00000180098.9	TRNAU1AP	protein_coding	1	NA	6.53885826843259	10.0823844411155	5.72349277209978	261.654760437749	0.247391604354628	1.64071187970708	0.609491533747248	NA	NA	NA
ENSG00000197989.15	SNHG12	lncRNA	1	NA	2.96631483653591	3.51168872178726	2.6624787516193	98.7337091964038	0.347195377400823	2.45529181465515	0.407283563620096	NA	NA	NA
ENSG00000221539.1	SNORD99	snoRNA	1	NA	13.1930041138853	19.1367278428072	11.279236960184	8.80043674144945	NA	3.55006829763464	0.281684721577409	NA	NA	NA
ENSG00000278274.1	SNORA61	snoRNA	1	NA	0	0	0	0	NA	NA	NA	NA	NA	NA
ENSG00000273544.1	SNORA44	snoRNA	1	NA	0	0	0	0	NA	NA	NA	NA	NA	NA
ENSG00000280498.1	SNORA16A	snoRNA	1	NA	0	0	0	0	NA	NA	NA	NA	NA	NA
ENSG00000274582.1	SNORA16A	snoRNA	1	NA	0	0	0	0	NA	NA	NA	NA	NA	NA
ENSG00000120656.14	TAF12	protein_coding	1	NA	2.90860702923012	4.2912172636545	2.69904197682275	237.608002109613	0.878206246550541	1.10318565533846	0.906465738709407	NA	NA	NA
ENSG00000188060.8	RAB42	protein_coding	1	NA	0.871493319772272	2.57314314749714	0.629176409567927	26.6597907603718	0.502538060422599	3.11332699831385	0.321199797047208	NA	NA	NA
ENSG00000229388.1	LINC01715	lncRNA	1	NA	1.57253622204007	1.56308773656853	1.59919682474305	14.2445398902796	NA	0.283228067742886	3.53072351892679	NA	NA	NA
ENSG00000270103.3	ENSG00000270103	lncRNA	1	NA	0	0	0	0	NA	NA	NA	NA	NA	NA
ENSG00000274978.1	RNU11	snRNA	1	NA	0	0	0	0.27701210782525	NA	0.447269492452227	2.23578852766671	NA	NA	NA
ENSG00000162419.13	GMEB1	protein_coding	1	SAND	4.43583719210453	6.09747094786115	3.83728767669401	254.178018956243	0.592552302222881	1.36796183863663	0.731014544233662	NA	NA	NA
ENSG00000252777.1	ENSG00000252777	scaRNA	1	NA	1.64849555216371	2.19469143987155	0.833904638110426	1.4943134179032	NA	0.317355161977043	3.15104375101463	NA	NA	NA
ENSG00000289291.1	ENSG00000289291	lncRNA	1	NA	0.0732624205081583	0.0620937877319001	0.128251926099204	2.71813966929618	NA	0.191109777135475	5.23259466359544	NA	NA	NA
ENSG00000198492.16	YTHDF2	protein_coding	1	NA	19.1066617140329	26.1072125078145	18.1912606246665	668.656170734383	0.365988067427294	0.729347575603978	1.37108839934361	NA	NA	NA
ENSG00000116329.12	OPRD1	protein_coding	1	NA	0.0930732055282523	0.0862159318335214	0.22890920232791	54.1004898424858	0.579092444493113	0.21851529390338	4.57633871815931	NA	NA	NA
ENSG00000233427.1	ENSG00000233427	lncRNA	1	NA	0	0	0.217436283957278	1.88185557768858	NA	0.0424928520478697	23.533369774132	NA	NA	NA
ENSG00000199756.1	Y_RNA	misc_RNA	1	NA	0	0	0	0.0458094226476213	NA	0.696643065640613	1.43545532758649	NA	NA	NA
ENSG00000159023.22	EPB41	protein_coding	1	NA	6.6232996986482	6.74783262019269	6.6232996986482	1214.09121227914	0.0773840507510309	0.401608737725492	2.4899856653107	NA	NA	NA
ENSG00000225616.2	ENSG00000225616	processed_pseudogene	1	NA	0.672895616275064	0.585298242949551	0.672895616275064	2.67224312893738	NA	0.0133869835684997	74.6994268636482	NA	NA	NA
ENSG00000206704.1	Y_RNA	misc_RNA	1	NA	0.802496137901144	1.09200145760944	0	1.00948438752906	NA	0.0193267914190483	51.7416460041273	NA	NA	NA
ENSG00000277958.1	Metazoa_SRP	misc_RNA	1	NA	1.46949631293312	1.23538061945181	1.51988951617931	3.65314774269585	NA	0.948066409884062	1.05477843068218	NA	NA	NA
ENSG00000253304.2	TMEM200B	protein_coding	1	NA	1.8711193676487	1.62631542081588	1.95233076731535	40.977528125148	0.802191859831639	1.44072778429622	0.694093645517145	No	NA	NA
ENSG00000225750.1	ENSG00000225750	lncRNA	1	NA	4.43655357230298	5.897997390738	3.84058103550683	10.9059155512148	NA	0.2618729483144	3.81864566934733	NA	NA	NA
ENSG00000116350.18	SRSF4	protein_coding	1	NA	20.6244367779145	23.2860867683319	18.5521528108351	1539.83027771048	0.291192628135161	0.717325866661955	1.39406655534877	NA	NA	NA
ENSG00000277916.1	ENSG00000277916	misc_RNA	1	NA	0	0	0	0	NA	NA	NA	NA	NA	NA
ENSG00000116353.16	MECR	protein_coding	1	NA	14.5866142280061	14.6156141002636	13.9419554743157	524.241350023533	0.754307088614786	0.82655284613718	1.20984399808604	NA	NA	NA
ENSG00000237934.1	ENSG00000237934	lncRNA	1	NA	3.35384601795142	6.00797723040042	2.55297157016387	17.6849600906648	NA	1.41149957214423	0.708466385491626	NA	NA	NA
ENSG00000060656.20	PTPRU	protein_coding	1	NA	5.99564998247392	5.68161619683938	11.5513638586502	522.506552358516	0.988126131384566	0.982835889329423	1.01746386233646	No	NA	NA
ENSG00000230523.1	LINC01756	lncRNA	1	NA	0.0643075667670921	0.0805329188417448	0	1.4973888183835	NA	685.245057254399	0.00145933194178261	NA	NA	NA
ENSG00000225011.4	ENSG00000225011	unprocessed_pseudogene	1	NA	0	0	0	0.0683114426256919	NA	0.868398633950281	1.15154487916577	NA	NA	NA
ENSG00000228176.1	ENSG00000228176	lncRNA	1	NA	0	0	0	0.0863532798762193	NA	11.8789944771739	0.0841822093546344	NA	NA	NA
ENSG00000284676.1	ENSG00000284676	lncRNA	1	NA	0	0	0	0.180660804698742	NA	0.165254279540965	6.05128050406775	NA	NA	NA
ENSG00000270927.1	ENSG00000270927	processed_pseudogene	1	NA	0	0	0	0	NA	NA	NA	NA	NA	NA
ENSG00000233399.2	LINC01648	lncRNA	1	NA	0	0	0	0.1386786340522	NA	21.7592603649523	0.0459574444731909	NA	NA	NA
ENSG00000233372.1	ENSG00000233372	lncRNA	1	NA	0	0	0	0	NA	NA	NA	NA	NA	NA
ENSG00000231251.1	ENSG00000231251	processed_pseudogene	1	NA	0	0	0	0	NA	NA	NA	NA	NA	NA
ENSG00000236335.1	ENSG00000236335	lncRNA	1	NA	0	0	0	0	NA	NA	NA	NA	NA	NA
ENSG00000231949.1	ENSG00000231949	lncRNA	1	NA	0	0	0	0	NA	NA	NA	NA	NA	NA
ENSG00000162510.6	MATN1	protein_coding	1	NA	0.0264049692138445	0.0241965892727885	0.035209430898356	2.11670889411047	NA	0.87834684947735	1.13850240436911	NA	NA	NA
ENSG00000186056.10	MATN1-AS1	lncRNA	1	NA	0.273374562335382	0.486740212142933	0.211475981069528	9.22469837206653	NA	2.74056056494716	0.364888852591104	NA	NA	NA
ENSG00000287510.1	ENSG00000287510	lncRNA	1	NA	0	0.071399276933853	0	1.09657914649329	NA	0.454366338937459	2.20086726129077	NA	NA	NA
ENSG00000162511.8	LAPTM5	protein_coding	1	NA	5.92615004884337	17.8078641069064	3.76135425368271	257.130160728364	0.671583607071225	2.61544006468717	0.382344835005657	NA	NA	NA
ENSG00000264773.1	MIR4420	miRNA	1	NA	0	0.62394602866434	0	0.349533260546017	NA	4.87395968112287	0.205171988572876	NA	NA	NA
ENSG00000229607.1	ENSG00000229607	lncRNA	1	NA	0	0	0	0	NA	NA	NA	NA	NA	NA
ENSG00000223382.6	LINC01778	lncRNA	1	NA	0.0728536440149311	0.115631525476556	0.0513859837058534	1.95832837714199	NA	13.4122562168076	0.0745586711016488	NA	NA	NA
ENSG00000222784.1	RN7SKP91	misc_RNA	1	NA	0	0	0	0.374508372628593	NA	2.20359195064163	0.453804525701242	NA	NA	NA
ENSG00000235143.1	ENSG00000235143	lncRNA	1	NA	0	0	0	0.296651588732958	NA	0.344124829682227	2.90592225188582	NA	NA	NA
ENSG00000162512.16	SDC3	protein_coding	1	NA	11.324106295869	12.4359135030269	9.55026939487374	620.61926662502	0.00902020903821179	4.11348667622473	0.243102768699807	Yes	NA	NA
ENSG00000266210.2	RN7SL371P	misc_RNA	1	NA	0	0	0	0	NA	NA	NA	NA	NA	NA
ENSG00000134644.16	PUM1	protein_coding	1	NA	40.9554004649282	43.3198269516926	37.9792204963563	2275.28345206213	0.288348353419991	0.770966813104556	1.29707269236813	NA	NA	NA
ENSG00000237329.2	ENSG00000237329	processed_pseudogene	1	NA	3.17018375416096	6.09539430928828	2.77968212703475	16.0885520068819	NA	0.46555320515237	2.14798220468209	NA	NA	NA
ENSG00000232768.1	ENSG00000232768	processed_pseudogene	1	NA	7.23113079630091	9.04658454063595	4.65554123116864	9.46305532647558	NA	2.12195470032499	0.471263594763284	NA	NA	NA
ENSG00000215900.4	SELENOWP1	processed_pseudogene	1	NA	0	0	0	0	NA	NA	NA	NA	NA	NA
ENSG00000225142.2	ENSG00000225142	processed_pseudogene	1	NA	0	0	0	0	NA	NA	NA	NA	NA	NA
ENSG00000084628.10	NKAIN1	protein_coding	1	NA	3.79011871866101	2.21350297993434	6.03371230159241	160.371584769413	0.338700262987015	7.57815800972683	0.131958188086929	No	NA	NA
ENSG00000060688.13	SNRNP40	protein_coding	1	NA	9.01874671269666	13.8649971447889	8.22748723219317	332.362485166498	0.810405084939939	1.13953745067168	0.877549043614643	NA	NA	NA
ENSG00000229447.2	ENSG00000229447	processed_pseudogene	1	NA	4.22970427080988	7.11076104654862	2.57499156786464	16.4657056670435	NA	0.50985414302123	1.96134524684712	NA	NA	NA
ENSG00000121766.16	ZCCHC17	protein_coding	1	NA	18.4572394715667	20.1155373783544	18.3776316963273	312.959128315497	0.00873996948077513	0.349548981147882	2.86082939425572	NA	NA	NA
ENSG00000229044.1	ENSG00000229044	lncRNA	1	NA	1.02530415959622	1.73533202393777	0.761031146880568	4.64664104344278	NA	0.546366164822565	1.83027439176208	NA	NA	NA
ENSG00000121769.8	FABP3	protein_coding	1	NA	556.43080618276	355.193545219909	631.280918713366	6617.88849931707	0.0118418910629743	0.156271126834164	6.399134761863	Yes	DownDMD_TA	1.48227931449118
ENSG00000168528.12	SERINC2	protein_coding	1	NA	14.6131071683344	10.4798516938988	15.5816827533306	504.98819716597	0.0970037929409047	0.160118045192648	6.24539225917251	NA	NA	NA
ENSG00000215899.3	ENSG00000215899	processed_pseudogene	1	NA	0	0	0	0.0804387991016896	NA	0.581926774810847	1.718429265134	NA	NA	NA
ENSG00000206981.1	RNU6-40P	snRNA	1	NA	0	0	0	0.0321520243805139	NA	0.253552939512882	3.94394954332286	NA	NA	NA
ENSG00000260386.6	LDC1P	transcribed_unitary_pseudogene	1	NA	0	0.0434616137815974	0	0.629164101566971	NA	0.656556911632002	1.52309720952339	NA	NA	NA
ENSG00000265961.1	Y_RNA	misc_RNA	1	NA	0	0	0	0	NA	NA	NA	NA	NA	NA
ENSG00000284543.1	LINC01226	lncRNA	1	NA	0.0121037731688437	0.0224440042525611	0.0110080831594593	2.02416215107417	NA	0.0391254495456312	25.558811760967	NA	NA	NA
ENSG00000229167.2	ENSG00000229167	lncRNA	1	NA	2.30995443280521	1.87233115421048	2.34583927511485	18.8822325771646	NA	0.898449725842265	1.11302833228931	NA	NA	NA
ENSG00000142910.16	TINAGL1	protein_coding	1	NA	16.8754376183084	15.7067728369854	29.2385101149956	1010.29148721427	0.949035700655187	0.928609368604392	1.07687907726249	No	NA	NA
ENSG00000121764.12	HCRTR1	protein_coding	1	NA	1.53740040824314	1.37630801611449	2.17951455048777	39.729855642823	0.689226196518264	1.96010672564769	0.51017630158356	NA	NA	NA
ENSG00000162517.13	PEF1	protein_coding	1	NA	13.3523392737271	12.9634647792937	13.6262119038409	240.859225010664	0.939609434811436	0.929607528793692	1.07572278518188	NA	NA	NA
ENSG00000235790.7	PEF1-AS1	lncRNA	1	NA	0.74522950210087	1.12281816249287	0.635965179786381	15.4363668551893	NA	1.65252664439535	0.605133964642302	NA	NA	NA
ENSG00000264078.1	ENSG00000264078	lncRNA	1	NA	0.287776361282737	0.4380097526452	0.217360295586879	1.93352876375533	NA	83.5519726188934	0.0119685983305423	NA	NA	NA
ENSG00000084636.18	COL16A1	protein_coding	1	NA	7.85234796246251	13.5739111760943	6.02977158448666	636.81049204895	0.0709419250324882	5.74577412430031	0.174040952248845	NA	NA	NA
ENSG00000121753.13	ADGRB2	protein_coding	1	NA	0.689661300085581	1.04717696245044	0.321476904067841	37.5731825542499	0.211297454783835	4.92469678360068	0.203058186918231	NA	NA	NA
ENSG00000266580.1	MIR4254	miRNA	1	NA	0	0	0	0.154341490369544	NA	0.900021380900822	1.11108471556432	NA	NA	NA
ENSG00000254545.1	ENSG00000254545	lncRNA	1	NA	0	0	0	0.1927371491	NA	29.9414510974295	0.0333985148797898	NA	NA	NA
ENSG00000134668.13	SPOCD1	protein_coding	1	NA	0.0473487349037088	0.134797701850511	0.0337862693216479	4.74673892651872	NA	29.6456126956651	0.0337318041042284	NA	NA	NA
ENSG00000203620.2	ENSG00000203620	lncRNA	1	NA	0	0.0208504437397488	0	0.642340184759315	NA	0.209226597285194	4.77950706542779	NA	NA	NA
ENSG00000269967.1	ENSG00000269967	lncRNA	1	NA	4.443481340788	5.70280939576813	2.81105427300914	20.192318385381	NA	0.758836953029463	1.31780614532246	NA	NA	NA
ENSG00000184007.22	PTP4A2	protein_coding	1	NA	58.9234565425381	60.4406247156584	57.8931049056869	3542.8011345227	0.156021638636148	0.614182219234015	1.62818129324415	No	NA	NA
ENSG00000288678.1	ENSG00000288678	protein_coding	1	NA	0	0	0	0	NA	NA	NA	NA	NA	NA
ENSG00000228634.1	ENSG00000228634	lncRNA	1	NA	10.0120852025561	12.8155657101273	7.37782332947148	42.4769304161498	0.631473639253976	0.534596067001791	1.87057118771629	NA	NA	NA
ENSG00000284702.1	ENSG00000284702	lncRNA	1	NA	0	0	0	0.0553991820665037	NA	0.62807578658759	1.59216454662759	NA	NA	NA
ENSG00000121774.18	KHDRBS1	protein_coding	1	NA	34.196309436341	49.7682381019711	30.943036544422	1161.31614503941	0.877677740548114	0.932024015693103	1.07293372612974	NA	NA	NA
ENSG00000203325.3	ENSG00000203325	lncRNA	1	NA	4.80811202714414	6.78220314798075	2.88531106450473	23.7998169810847	NA	0.575658819333153	1.73714006702513	NA	NA	NA
ENSG00000121775.18	TMEM39B	protein_coding	1	NA	6.72036659677216	7.36141565438841	5.91385189273105	137.945721406603	0.534360865174623	1.58227182546092	0.632002658398279	NA	NA	NA
ENSG00000266203.1	MIR5585	miRNA	1	NA	2.93953578273467	4.66023918090042	2.33063398058809	2.27652074235503	NA	5.67983138539996	0.176061564533501	NA	NA	NA
ENSG00000276493.1	Metazoa_SRP	misc_RNA	1	NA	0	0.687575257410725	0	0.790136631740626	NA	29.9781670181585	0.0333576098696854	NA	NA	NA
ENSG00000025800.14	KPNA6	protein_coding	1	NA	47.9598608215661	46.2503556058862	54.5078499864152	3180.80938579961	0.473738127794785	0.710872911792291	1.40672120629656	NA	NA	NA
ENSG00000250135.1	ENSG00000250135	lncRNA	1	NA	0	0	0	0.0860942392259344	NA	0.576404223292061	1.73489360346568	NA	NA	NA
ENSG00000084652.16	TXLNA	protein_coding	1	NA	23.214932799004	24.2829564569748	23.214932799004	949.338498647613	0.767249743529556	1.20807927837348	0.827760245458702	NA	NA	NA
ENSG00000160050.16	CCDC28B	protein_coding	1	NA	13.7259739755065	9.30857647050801	21.0191706957824	544.884525480096	0.606491628362186	0.602528142002531	1.65967351612234	NA	NA	NA
ENSG00000224066.1	ENSG00000224066	lncRNA	1	NA	0.179172407163656	0.13944156136256	0.179172407163656	1.80771927328479	NA	0.146043025998999	6.84729717944119	NA	NA	NA
ENSG00000160051.12	IQCC	protein_coding	1	NA	2.83259527160879	3.339654995495	2.22619004290361	57.8374225642973	0.838763429320733	1.34462290192131	0.743702936021033	NA	NA	NA
ENSG00000222046.3	DCDC2B	protein_coding	1	NA	3.12047430829195	4.51397103920202	2.64935065773614	50.2113984521925	0.555976139033556	1.79827874240941	0.556087316396876	NA	NA	NA
ENSG00000160055.20	TMEM234	protein_coding	1	NA	2.34423809923223	3.05826654674168	1.90262772766903	70.5983680880211	0.0876166932257352	3.21632016700612	0.310914320737802	NA	NA	NA
ENSG00000084623.12	EIF3I	protein_coding	1	NA	16.504835084548	17.560423918917	15.761107629678	1424.11426178402	0.604122708422034	0.780417712000059	1.2813650749125	NA	NA	NA
ENSG00000220785.8	MTMR9LP	transcribed_unprocessed_pseudogene	1	NA	6.51941871098193	7.35383609446872	6.07777179034716	172.249864677398	0.361793535666129	1.99811738585526	0.500471096983108	NA	NA	NA
ENSG00000183615.6	FAM167B	protein_coding	1	NA	1.7272584585212	1.5738866937803	1.8016870437923	13.4287691152898	NA	2.3485787706808	0.42578942315404	NA	NA	NA
ENSG00000182866.17	LCK	protein_coding	1	NA	0.55357315553876	1.85654370441406	0.400230815789841	24.6509969278706	NA	0.841919111593429	1.18776256083246	NA	NA	NA
ENSG00000277617.1	Metazoa_SRP	misc_RNA	1	NA	0	0	0	0.25492411277262	NA	6.15944287757568	0.162352345800728	NA	NA	NA
ENSG00000252450.1	Y_RNA	misc_RNA	1	NA	0	0	0	0.120859185999447	NA	0.398171318829639	2.51148174845778	NA	NA	NA
ENSG00000116478.12	HDAC1	protein_coding	1	NA	9.82790685142036	13.3386191036978	9.17126359368207	354.46210032241	0.933100379116063	1.06506249406084	0.938912040914359	No	NA	NA
ENSG00000175130.7	MARCKSL1	protein_coding	1	NA	13.8396197761029	19.3265513192671	10.7582438231579	182.448483001715	0.518752015213553	2.01092935234239	0.497282512105744	No	NA	NA
ENSG00000233775.1	ENSG00000233775	lncRNA	1	NA	0.163794951260094	0.288015284308282	0	1.5368904936694	NA	0.0133267242228683	75.0371946831487	NA	NA	NA
ENSG00000162526.7	TSSK3	protein_coding	1	NA	2.39049954951767	2.59933559044284	2.29666339950549	41.1753976945393	0.833091473760747	0.723824642931306	1.38155008919046	NA	NA	NA
ENSG00000225828.2	FAM229A	protein_coding	1	NA	2.71274166937805	2.59896309077718	3.99811981364103	75.9064698829617	0.989398081283245	1.02208304566342	0.978394078879292	NA	NA	NA
ENSG00000160058.19	BSDC1	protein_coding	1	NA	20.1053643685829	18.7253963643428	20.9997228077038	1132.62117047557	0.757080092347641	0.841527265025526	1.18831562750337	NA	NA	NA
ENSG00000224333.1	GAPDHP20	processed_pseudogene	1	NA	0.10772175928804	0.103026412391822	0.10772175928804	1.17201730127515	NA	0.406462340845144	2.46025252406098	NA	NA	NA
ENSG00000270850.1	ENSG00000270850	processed_pseudogene	1	NA	0	0	0	0.187791178425355	NA	4.13844514903315	0.24163664467889	NA	NA	NA
ENSG00000229259.1	LRRC37A12P	unprocessed_pseudogene	1	NA	0	0	0	0.483747672303753	NA	0.102423400787677	9.76339383685372	NA	NA	NA
ENSG00000263529.2	RN7SL122P	misc_RNA	1	NA	0	0	0	0.874804500254668	NA	2.83173766380649	0.353140056997998	NA	NA	NA
ENSG00000254553.1	ENSG00000254553	protein_coding	1	NA	0.0323075789073175	0.0552549761732628	0.0310357100057536	1.29814532948076	NA	0.0279243046852748	35.8110975822193	NA	NA	NA
ENSG00000273274.2	ZBTB8B	protein_coding	1	ZBTB	0.00808569848636615	0.00859575615451273	0	0.744966977083251	NA	0.135363704072269	7.38750469968017	NA	NA	NA
ENSG00000160062.15	ZBTB8A	protein_coding	1	ZBTB	1.68588013099263	2.22616486967712	1.46866814418429	107.260705890441	0.610580766061371	0.640758257700735	1.56065097559312	NA	NA	NA
ENSG00000176261.16	ZBTB8OS	protein_coding	1	NA	9.33105312905939	10.4184769182835	6.75608945945205	267.817489398742	0.190369421892052	0.534115266477818	1.87225504074134	NA	NA	NA
ENSG00000200591.1	Y_RNA	misc_RNA	1	NA	5.7272890763991	7.18516548735433	4.62585035477739	5.02791912628037	NA	0.572450818284272	1.74687495948938	NA	NA	NA
ENSG00000162521.19	RBBP4	protein_coding	1	NA	13.9512857474297	23.0089809097211	11.9771267388684	1287.94274749046	0.533011856830294	0.813840822162974	1.22874150911018	No	NA	NA
ENSG00000162520.15	SYNC	protein_coding	1	NA	28.3688891127196	29.4566226334025	26.8217022903036	873.75418735709	0.0936865350759336	2.83975917053765	0.352142537428859	No	NA	NA
ENSG00000224409.1	ENSG00000224409	lncRNA	1	NA	0	0	0	0.10868380847044	NA	0.0842364586447436	11.8713442621961	NA	NA	NA
ENSG00000162522.11	KIAA1522	protein_coding	1	NA	4.82025901586688	5.08370581083702	3.27743915908517	216.490917530446	0.0744606835404931	3.1733299198024	0.315126389399268	NA	NA	NA
ENSG00000134684.12	YARS1	protein_coding	1	NA	7.96717743962432	10.1268408163822	7.19838611901493	641.794826150488	0.636963331513218	1.29710559758197	0.770947255076358	NA	NA	NA
ENSG00000116497.18	S100PBP	protein_coding	1	NA	4.89309009260214	8.47102114755724	4.68231369947827	455.315538091437	0.92345314646404	1.06186927685458	0.94173550529888	NA	NA	NA
ENSG00000160097.20	FNDC5	protein_coding	1	NA	137.891120105922	107.013187783348	192.269653615211	4339.69935803384	0.983125139708416	1.05101109689418	0.951464739958577	NA	NA	NA
ENSG00000121905.10	HPCA	protein_coding	1	NA	0.0618984105196234	0.0920749534785633	0.056702761962079	1.44621737118529	NA	0.213289373358096	4.68846611650493	NA	NA	NA
ENSG00000121900.19	TMEM54	protein_coding	1	NA	1.35621296279898	1.43785122212542	1.17887323034782	16.9183677398279	NA	7.72772316234499	0.129404221527075	NA	NA	NA
ENSG00000287691.1	ENSG00000287691	lncRNA	1	NA	1.9734426765082	2.91556879187025	1.45110557768247	10.1198028407425	NA	0.183940783229464	5.43653224936263	NA	NA	NA
ENSG00000116514.17	RNF19B	protein_coding	1	NA	11.6701931715346	12.987917435963	10.4938408447284	272.748405698213	0.403945360789834	0.596455118184434	1.67657208315007	NA	NA	NA
ENSG00000278966.2	ENSG00000278966	TEC	1	NA	1.10019541212043	0.42501211796751	1.54698006411264	10.6339880386817	NA	0.257383391410642	3.88525457885724	NA	NA	NA
ENSG00000217644.5	ENSG00000217644	processed_pseudogene	1	NA	2.88537346266345	2.71340943707452	3.39847198310088	14.3814258321259	NA	3.00021469468541	0.333309480075343	NA	NA	NA
ENSG00000239670.1	ENSG00000239670	unprocessed_pseudogene	1	NA	2.70768707204036	2.36614154539257	3.19324650933086	23.5158614081396	NA	1.12461771375298	0.889191044895503	NA	NA	NA
ENSG00000236065.2	ENSG00000236065	lncRNA	1	NA	1.74149132107608	2.20123154837715	1.67879232242826	28.3427295199044	0.985238592190201	0.952520364644616	1.04984632047536	NA	NA	NA
ENSG00000004455.17	AK2	protein_coding	1	NA	21.0297038905054	23.2769303471808	19.6439833375717	1730.4022607018	0.992456280578291	0.993488860827308	1.00655381195444	NA	NA	NA
ENSG00000276645.1	Metazoa_SRP	misc_RNA	1	NA	3.52372400755189	5.47523247909531	2.17410282966518	10.3595955672685	NA	1.97915254692186	0.505266762562229	NA	NA	NA
ENSG00000142920.17	AZIN2	protein_coding	1	NA	1.25740732588216	2.38136483933768	1.0834368224737	115.335383382026	0.0974587164799299	5.31825376386553	0.188031644295431	NA	NA	NA
ENSG00000278997.1	ENSG00000278997	TEC	1	NA	1.84751132924153	2.9649643332674	1.83451740211052	24.4645499244135	NA	1.95235653264589	0.51220152839849	NA	NA	NA
ENSG00000116525.14	TRIM62	protein_coding	1	NA	2.90744467721044	3.37192758966573	2.50842542047301	105.448447394368	0.911996742441228	1.13995059550837	0.877230999255754	NA	NA	NA
ENSG00000279179.1	ENSG00000279179	TEC	1	NA	0.957905206876757	1.43027394482621	0.775157015036124	30.5079854783176	0.962784871002446	1.10354139634776	0.906173527617146	NA	NA	NA
ENSG00000284721.1	ENSG00000284721	lncRNA	1	NA	0.053285874308456	0.0976921373680199	0	1.06745396263506	NA	7.88061625428729	0.126893629601108	NA	NA	NA
ENSG00000160094.15	ZNF362	protein_coding	1	zf-C2H2	25.4203827263438	20.9205236225771	29.0560567020095	707.270115033326	0.68143287004691	0.789746246603338	1.26622950637746	NA	NA	NA
ENSG00000270115.1	ENSG00000270115	lncRNA	1	NA	4.83893193600093	10.4639524299863	3.83887868710225	23.7423110150591	NA	5.20085508087338	0.192276074693485	NA	NA	NA
ENSG00000184389.9	A3GALT2	protein_coding	1	NA	0.329991588022535	0.324907973098033	0.329991588022535	2.83027872210474	NA	1.31189798711166	0.762254390070105	NA	NA	NA
ENSG00000225313.5	ENSG00000225313	lncRNA	1	NA	5.84680247157733	8.19929079268502	4.52079139248319	200.197290286088	0.220063859561746	0.527075350582568	1.89726193587827	NA	NA	NA
ENSG00000134686.20	PHC2	protein_coding	1	NA	23.996087858519	23.7283319963094	23.998327860428	1128.48585997771	0.863851820030338	0.875994081501817	1.141560224112	No	NA	NA
ENSG00000284154.1	MIR3605	miRNA	1	NA	6.3579298119177	8.0788581734275	4.86273913042161	6.88073888713525	NA	0.162695754190658	6.146441896868	NA	NA	NA
ENSG00000222112.1	RN7SKP16	misc_RNA	1	NA	12.1808857351446	16.0027142855045	8.93893440750688	31.6046272255607	0.761038868840136	0.617882261703599	1.61843131285699	NA	NA	NA
ENSG00000233246.1	PHC2-AS1	lncRNA	1	NA	2.68911151546361	3.63811282039118	2.32135732036913	11.5733279107556	NA	0.53020892574869	1.88604897321925	NA	NA	NA
ENSG00000234512.1	TLR12P	unitary_pseudogene	1	NA	0	0	0	0.0529035918204083	NA	2.81205102412744	0.355612324036792	NA	NA	NA
ENSG00000121903.15	ZSCAN20	protein_coding	1	zf-C2H2	2.79055218906188	3.01060645359088	2.04729328827619	224.637829738908	0.315009443526179	1.76220897073874	0.567469588797286	No	NA	NA
ENSG00000235907.2	ENSG00000235907	processed_pseudogene	1	NA	0	0.275203642935778	0	1.21089442554135	NA	7657.53939020387	0.000130590252174123	NA	NA	NA
ENSG00000121904.19	CSMD2	protein_coding	1	NA	0.223424579373564	0.464699291795638	0.123728855961667	38.8428140243568	0.114487099720193	11.5071208327104	0.0869027113330884	NA	NA	NA
ENSG00000227000.2	HSPD1P14	processed_pseudogene	1	NA	0	0	0	0.119766258196729	NA	2.1336585482431	0.468678552537575	NA	NA	NA
ENSG00000176256.11	HMGB4	protein_coding	1	HMG	0	0.129785574572155	0	0.753135882392286	NA	7.17267250115595	0.139418048131828	NA	NA	NA
ENSG00000231163.6	CSMD2-AS1	lncRNA	1	NA	0	0.0689746538893943	0	0.675834744483996	NA	16.6234585456569	0.060155953543209	NA	NA	NA
ENSG00000201148.1	RNA5SP42	rRNA_pseudogene	1	NA	0	0	0	0.034155721312846	NA	0.960700524353242	1.04090710335899	NA	NA	NA
ENSG00000142698.15	C1orf94	protein_coding	1	NA	0	0	0	0.151123448326288	NA	1.87949532197555	0.532057722255405	NA	NA	NA
ENSG00000270241.1	ENSG00000270241	processed_pseudogene	1	NA	0	0	0	0	NA	NA	NA	NA	NA	NA
ENSG00000287703.1	ENSG00000287703	lncRNA	1	NA	0	0	0	0.100155727522775	NA	0.22159597328101	4.51271738016593	NA	NA	NA
ENSG00000207941.1	MIR552	miRNA	1	NA	0	0	0	0	NA	NA	NA	NA	NA	NA
ENSG00000163866.9	SMIM12	protein_coding	1	NA	6.40866859716486	5.66052819663016	6.78975665162619	545.705217912902	0.990137794242298	1.00839954416069	0.991670420510074	NA	NA	NA
ENSG00000189280.3	GJB5	protein_coding	1	NA	0.179451165892285	0.285953827920739	0.166091707034221	2.9088303525731	NA	2.34104998946801	0.427158755472472	NA	NA	NA
ENSG00000189433.7	GJB4	protein_coding	1	NA	0.0733833080784591	0.0359236832682008	0.082547062442364	0.851616194810024	NA	3.48808741245196	0.28669006299273	NA	NA	NA
ENSG00000255811.1	ENSG00000255811	lncRNA	1	NA	0	0.15485054569763	0	1.72235194268946	NA	2.67990614197814	0.373147396595712	NA	NA	NA
ENSG00000188910.8	GJB3	protein_coding	1	NA	0.530057283056912	0.458237975440021	0.662156856307664	12.4325948652177	NA	2.20155647747582	0.454224095648249	NA	NA	NA
ENSG00000187513.9	GJA4	protein_coding	1	NA	11.3088153787859	10.6291475474012	17.8726036434582	205.19079251621	0.843278034551692	1.25766196619797	0.795126215848837	No	NA	NA
ENSG00000230163.1	ENSG00000230163	lncRNA	1	NA	0	0	0	0	NA	NA	NA	NA	NA	NA
ENSG00000116544.12	DLGAP3	protein_coding	1	NA	0.175100223721163	0.180558322570036	0.175100223721163	6.46091012288358	NA	1.88093142809159	0.531651491949715	NA	NA	NA
ENSG00000284773.1	ENSG00000284773	protein_coding	1	NA	0.42250100977625	0.659982666786193	0.355760769888349	11.8634110591912	NA	2.0381580757046	0.490639078450427	NA	NA	NA
ENSG00000241014.2	GPR199P	transcribed_unitary_pseudogene	1	NA	0.515393654522693	0.879934455294878	0.287429283526911	8.16663634281472	NA	1.71646534244422	0.582592596117331	NA	NA	NA
ENSG00000271741.1	ENSG00000271741	protein_coding	1	NA	0	0	0	0.0367431924451724	NA	0.72006797079345	1.38875778476592	NA	NA	NA
ENSG00000243749.1	TMEM35B	protein_coding	1	NA	0	0	0	0.306408811480395	NA	0.930155604307852	1.0750889371291	NA	NA	NA
ENSG00000163867.17	ZMYM6	protein_coding	1	NA	2.0382214028111	2.53566970617848	1.62399004479314	163.429532265661	0.711648382488834	0.76804301557929	1.30201040790112	NA	NA	NA
ENSG00000197056.11	ZMYM1	protein_coding	1	NA	3.12410644442931	5.61745345922226	2.24426511053676	152.587060498474	0.988443506590516	0.981343786966237	1.01901088413821	NA	NA	NA
ENSG00000233940.1	RPL12P45	processed_pseudogene	1	NA	0	0	0	0.101935441607028	NA	23.0115269654543	0.0434564816798657	NA	NA	NA
ENSG00000228348.1	EFCAB14P1	processed_pseudogene	1	NA	0.234289009941806	0	0.254771455824672	1.12703774093705	NA	0.560774790079787	1.78324706761108	NA	NA	NA
ENSG00000284640.1	ENSG00000284640	lncRNA	1	NA	0	0	0	0.961995369555539	NA	0.0199548979953819	50.1130098601068	NA	NA	NA
ENSG00000116560.11	SFPQ	protein_coding	1	Others	48.6017566481921	71.6171709185011	41.3962446650073	3352.3231333725	0.911658477350033	1.08179162187256	0.924392442852368	NA	NA	NA
ENSG00000201868.1	Y_RNA	misc_RNA	1	NA	0	1.81931834360624	0	1.20791927973719	NA	0.0973983335083348	10.2671161197478	NA	NA	NA
ENSG00000146463.12	ZMYM4	protein_coding	1	NA	19.1153454222717	30.7083306298095	16.2295267209909	1489.64014397575	0.410926663074681	0.760613903687594	1.31472747888491	NA	NA	NA
ENSG00000240374.3	RN7SL503P	misc_RNA	1	NA	1.94652118889148	3.44617940694944	1.57357040484189	5.49582808897526	NA	6.57561647763795	0.152076995883314	NA	NA	NA
ENSG00000201542.1	SNORA62	snoRNA	1	NA	3.61861591722887	5.93512548036541	2.32814179039784	4.27551341320639	NA	1.80722310608417	0.55333511210288	NA	NA	NA
ENSG00000229994.1	RPL5P4	processed_pseudogene	1	NA	3.38479465839343	5.41935114474507	2.2037975269244	26.2045050194802	0.676892147559696	1.85040196241189	0.540423119037639	NA	NA	NA
ENSG00000227409.1	ZMYM4-AS1	lncRNA	1	NA	2.82534587984368	4.06892221626362	2.47813744440277	12.4131707187915	NA	0.172362178501828	5.80173683514563	NA	NA	NA
ENSG00000278702.1	Metazoa_SRP	misc_RNA	1	NA	0	0.619456346459818	0	0.858162593423711	NA	48.1333385100256	0.0207756210343006	NA	NA	NA
ENSG00000142687.18	KIAA0319L	protein_coding	1	NA	20.9553224174319	20.6549167594848	20.9553224174319	1673.46934581324	0.108110397437948	0.610338254375409	1.63843572450387	NA	NA	NA
ENSG00000236274.1	ENSG00000236274	processed_pseudogene	1	NA	3.28536352187992	4.12889245707331	2.55984268928812	28.4309879974845	0.917809485616343	1.24040413264303	0.806188865131573	NA	NA	NA
ENSG00000020129.16	NCDN	protein_coding	1	NA	6.24553361693207	5.39256494499895	7.81384125488418	255.58509089109	0.527408261907467	1.53195679546111	0.65275992310149	NA	NA	NA
ENSG00000239636.2	TFAP2E-AS1	lncRNA	1	NA	0.547120519697697	1.21377760196437	0.483919025425335	5.65089830261778	NA	0.891099392626311	1.12220927123823	NA	NA	NA
ENSG00000116819.9	TFAP2E	protein_coding	1	AP-2	0.957128816226941	1.12550267411601	0.783615121975521	30.0595312887113	0.502538060422599	2.07650472109161	0.481578486117915	NA	NA	NA
ENSG00000126067.12	PSMB2	protein_coding	1	NA	24.5392202142522	29.6973423152417	22.3504756239512	979.875036354059	0.954025829889342	0.959237646471212	1.04249453060849	NA	NA	NA
ENSG00000142686.8	C1orf216	protein_coding	1	NA	12.6392940664452	12.4048028510941	12.6392940664452	320.501887219481	0.69998368325948	0.74128974032754	1.34900018926223	NA	NA	NA
ENSG00000092853.14	CLSPN	protein_coding	1	NA	0.0669253002125948	0.542281077968312	0.0452122210215224	22.1632187091307	NA	10.5756113875733	0.0945571809848302	NA	NA	NA
ENSG00000232335.1	ENSG00000232335	lncRNA	1	NA	0	0	0	0	NA	NA	NA	NA	NA	NA
ENSG00000134698.11	AGO4	protein_coding	1	NA	18.1165348820532	18.9247468825898	15.71623777749	1132.74414236984	0.242563511374324	0.648445164015673	1.54215044770668	NA	NA	NA
ENSG00000092847.13	AGO1	protein_coding	1	NA	12.3911653100057	12.916459818928	11.7928523221218	1452.58636437124	0.964276345893039	0.97250329883142	1.02827414693772	NA	NA	NA
ENSG00000271164.1	CFAP97P1	processed_pseudogene	1	NA	0.214798338050857	0.250393634259087	0	1.279642983437	NA	0.295514078964022	3.38393352866869	NA	NA	NA
ENSG00000286899.1	ENSG00000286899	lncRNA	1	NA	1.27376510621389	1.94533300035698	0.902961805796807	19.5755156948884	NA	0.849560453986605	1.17707927117776	NA	NA	NA
ENSG00000271914.1	ENSG00000271914	lncRNA	1	NA	0	0	0	0	NA	NA	NA	NA	NA	NA
ENSG00000126070.20	AGO3	protein_coding	1	NA	5.89316622083336	8.34663012485854	4.68963637595617	1117.70276809447	0.398450374267263	0.755038409387672	1.32443593275075	NA	NA	NA
ENSG00000271554.1	ENSG00000271554	lncRNA	1	NA	3.54878408856448	5.31852634294123	2.45985159113856	18.1495504422739	NA	1.54232026365971	0.648373767473648	NA	NA	NA
ENSG00000232862.5	ENSG00000232862	transcribed_processed_pseudogene	1	NA	0	0.108025811608063	0	0.816739533847256	NA	0.0444534725096401	22.49543047021	NA	NA	NA
ENSG00000092850.12	TEKT2	protein_coding	1	NA	0.0540916267816717	0.11477741654231	0	0.98357728778445	NA	29.6187682204472	0.0337623763607311	NA	NA	NA
ENSG00000116863.11	ADPRS	protein_coding	1	NA	13.3277290411124	13.0253555556115	22.7189767548195	239.062222346319	0.983125139708416	1.02191429669603	0.978555641342059	NA	NA	NA
ENSG00000171812.13	COL8A2	protein_coding	1	NA	2.29804132505886	5.49048361588124	1.48598984559408	115.27758615298	0.0144682204777989	19.9726005076972	0.0500685927010161	Yes	NA	NA
ENSG00000054116.12	TRAPPC3	protein_coding	1	NA	14.7816910852637	18.0626553134325	11.8950219289298	433.746188155249	0.825426814591296	0.836812093188747	1.1950114107331	NA	NA	NA
ENSG00000116871.16	MAP7D1	protein_coding	1	NA	106.16857137556	91.8572444110095	142.959699981738	5696.09308753752	0.968521284577513	1.06133055492989	0.942213521842924	NA	NA	NA
ENSG00000264592.2	RN7SL131P	misc_RNA	1	NA	0	0	0	0.050319325170541	NA	0.69664788327126	1.43544540077304	NA	NA	NA
ENSG00000054118.15	THRAP3	protein_coding	1	NA	97.9448930342143	117.619652631589	93.054430601851	4148.87031869732	0.252930323589655	0.585878634539742	1.70683814197387	NA	NA	NA
ENSG00000231849.1	UBE2V2P4	processed_pseudogene	1	NA	7.97939818698526	7.17165186239942	9.12382147424471	19.3959853574931	NA	1.11622156807238	0.89587948181911	NA	NA	NA
ENSG00000214193.11	SH3D21	protein_coding	1	NA	2.17345099195582	2.30088158015092	1.94870124585011	122.22458018693	0.573458580399658	1.69866489934373	0.588697629759905	NA	NA	NA
ENSG00000142694.7	EVA1B	protein_coding	1	NA	0	0	0	0	NA	NA	NA	NA	NA	NA
ENSG00000286379.1	ENSG00000286379	lncRNA	1	NA	0.749638110998674	0.972408241044944	0.507502438160119	27.7032012273099	0.161338914610604	4.31669770799521	0.231658565793903	NA	NA	NA
ENSG00000196182.11	STK40	protein_coding	1	NA	33.7586566642533	31.5798997716492	48.6447025862752	1999.43571684208	0.972392929306987	1.05491630184081	0.947942503357865	NA	NA	NA
ENSG00000181817.6	LSM10	protein_coding	1	NA	42.4670773781378	38.6489481838635	60.6279123212142	656.361896390582	0.711830079506118	0.722981981210487	1.38316033592663	NA	NA	NA
ENSG00000222821.1	RNU4-27P	snRNA	1	NA	0	0	0	0.186052447488301	NA	3.42349709408224	0.292098977308487	NA	NA	NA
ENSG00000116885.18	OSCP1	protein_coding	1	NA	2.31102200423552	3.97392345268042	2.17748413394688	62.0824021776818	0.840280423222462	1.27974643465209	0.781404794670794	NA	NA	NA
ENSG00000201448.1	SNORA63C	snoRNA	1	NA	1.19220187996527	3.46688566925314	0.840369015150042	2.26556533731108	NA	55.1901402211965	0.0181191784618068	NA	NA	NA
ENSG00000116898.12	MRPS15	protein_coding	1	NA	41.2175964321012	36.8379862639083	42.5661485963977	1033.49908107796	0.0799685396524096	0.424977660576588	2.3530648614406	No	NA	NA
ENSG00000119535.18	CSF3R	protein_coding	1	NA	2.25972782454427	4.22439250428887	2.08750118281845	253.981779005043	0.358956915326051	0.0756256883285856	13.2230201417157	NA	NA	NA
ENSG00000230214.1	FTLP18	processed_pseudogene	1	NA	0	0	0	0	NA	NA	NA	NA	NA	NA
ENSG00000284705.1	ENSG00000284705	lncRNA	1	NA	0	0	0	0	NA	NA	NA	NA	NA	NA
ENSG00000284720.1	ENSG00000284720	lncRNA	1	NA	0	0	0	0	NA	NA	NA	NA	NA	NA
ENSG00000234481.2	ENSG00000234481	lncRNA	1	NA	0	0	0	0	NA	NA	NA	NA	NA	NA
ENSG00000163873.10	GRIK3	protein_coding	1	NA	0.131264729806256	0.147555401313634	0.131264729806256	19.6955133483953	NA	2.96479166082534	0.337291828364635	NA	NA	NA
ENSG00000284650.1	ENSG00000284650	lncRNA	1	NA	1.95632507738866	0.106152210989945	3.69484568677618	27.3052906447324	0.578875647166722	0.176703496502846	5.65919758120855	No	NA	NA
ENSG00000223944.2	ENSG00000223944	lncRNA	1	NA	0	0	0	0.162055647778092	NA	1.18756875175239	0.842056511275145	NA	NA	NA
ENSG00000264698.1	MIR4255	miRNA	1	NA	0	0	0	0	NA	NA	NA	NA	NA	NA
ENSG00000207328.1	RNU6-636P	snRNA	1	NA	0	0	0	0	NA	NA	NA	NA	NA	NA
ENSG00000252368.1	RNA5SP43	rRNA_pseudogene	1	NA	0	0	0	0	NA	NA	NA	NA	NA	NA
ENSG00000230451.2	RPS29P6	processed_pseudogene	1	NA	0	0	0	0.033449688055811	NA	3.60600435496218	0.277315250222566	NA	NA	NA
ENSG00000233621.3	LINC01137	lncRNA	1	NA	1.68539685586791	2.16589123989439	1.14651006447476	50.0027366315865	0.836880343224935	0.696507224579346	1.43573528703015	NA	NA	NA
ENSG00000163874.11	ZC3H12A	protein_coding	1	NA	4.29856814960836	4.47654377405	4.29856814960836	136.491909899814	0.17165651603267	0.184522626582159	5.41938958122705	No	NA	NA
ENSG00000283724.1	MIR6732	miRNA	1	NA	0	0	0	0	NA	NA	NA	NA	NA	NA
ENSG00000163875.16	MEAF6	protein_coding	1	NA	8.1634005365517	10.3342904746236	7.69097677705697	438.202458751365	0.334471898335242	0.663142450037742	1.50797162803118	NA	NA	NA
ENSG00000263675.1	MIR5581	miRNA	1	NA	32.029229471436	39.1193914777531	19.887232127227	15.3413559120605	NA	0.42148151184937	2.37258330884364	NA	NA	NA
ENSG00000163877.11	SNIP1	protein_coding	1	NA	5.16634141610901	6.63558541878855	4.21140366288152	249.780081462857	0.955402391953919	0.952457644531181	1.04991545371261	NA	NA	NA
ENSG00000232273.1	FTH1P1	processed_pseudogene	1	NA	2.40535380235617	3.35277053652559	2.01413930245565	10.666996061324	NA	2.85019992411204	0.350852581090971	NA	NA	NA
ENSG00000237749.4	ENSG00000237749	processed_pseudogene	1	NA	0	0	0.422846214979575	0.637781152993344	NA	1.79476092513134	0.557177274141302	NA	NA	NA
ENSG00000163879.11	DNALI1	protein_coding	1	NA	1.69161719553533	3.72861389840476	1.09127897899946	70.9692929801379	0.614235047848272	1.97625336627951	0.506007993237526	No	NA	NA
ENSG00000134697.13	GNL2	protein_coding	1	NA	10.0416047100656	15.9432098279521	7.02627642036211	515.524097862492	0.681030981076294	0.801497697923986	1.24766421986011	NA	NA	NA
ENSG00000284748.1	ENSG00000284748	lncRNA	1	NA	0	0	0	0.0367431924451724	NA	0.72006797079345	1.38875778476592	NA	NA	NA
ENSG00000169218.14	RSPO1	protein_coding	1	NA	0	0	0	0.100638650341082	NA	0.615476789506088	1.62475663916179	NA	NA	NA
ENSG00000116922.15	C1orf109	protein_coding	1	NA	3.89960229837764	4.95477491728897	3.1120781335462	144.55300731222	0.895486028673376	1.13406287515418	0.88178532417265	NA	NA	NA
ENSG00000134690.11	CDCA8	protein_coding	1	NA	0.437937418563675	0.995092881912856	0.360684327857211	14.0010698060334	NA	1.9088237091666	0.523882847429951	NA	NA	NA
ENSG00000183317.17	EPHA10	protein_coding	1	NA	0	0	0	1.353222231702	NA	0.00358805939061329	278.702187209079	NA	NA	NA
ENSG00000200421.1	Y_RNA	misc_RNA	1	NA	0	0	0	0	NA	NA	NA	NA	NA	NA
ENSG00000214141.4	ACTN4P2	processed_pseudogene	1	NA	0	0	0	0	NA	NA	NA	NA	NA	NA
ENSG00000227416.2	ENSG00000227416	processed_pseudogene	1	NA	0	0	0	0	NA	NA	NA	NA	NA	NA
ENSG00000185090.15	MANEAL	protein_coding	1	NA	0.628788144815562	0.609046514341765	1.29126964970079	26.5867294792332	0.807295410248833	1.50841419957051	0.662947882806148	NA	NA	NA
ENSG00000233728.1	ENSG00000233728	lncRNA	1	NA	0	0	0	0	NA	NA	NA	NA	NA	NA
ENSG00000196449.4	YRDC	protein_coding	1	NA	3.6841868149098	3.25797556727333	3.76601291058581	58.3250424727793	0.623826481323988	0.571144956600528	1.75086900171899	NA	NA	NA
ENSG00000197982.14	C1orf122	protein_coding	1	NA	11.5213237897262	9.55353254846688	20.9317613532089	277.539381876348	0.904512849553317	1.15384358866726	0.866668593405316	NA	NA	NA
ENSG00000188786.10	MTF1	protein_coding	1	zf-C2H2	8.67049037864206	9.32905190672013	8.17151994316061	582.1110537118	0.762721977886104	0.833835907698401	1.19927672911119	NA	NA	NA
ENSG00000235673.1	ENSG00000235673	processed_pseudogene	1	NA	0.309638472908343	0.180811672163407	0.313967616796111	2.89290118049033	NA	1.5385606401422	0.649958132236877	NA	NA	NA
ENSG00000230955.1	ENSG00000230955	lncRNA	1	NA	0	0	0	0	NA	NA	NA	NA	NA	NA
ENSG00000204084.13	INPP5B	protein_coding	1	NA	6.419533351231	9.22243901701171	5.6996112135736	521.639627441368	0.828449725184251	0.870550491857271	1.14869844926117	NA	NA	NA
ENSG00000252448.1	SNORA63	snoRNA	1	NA	15.1895350632612	25.2090159681385	13.3836546857229	10.9529516641598	NA	1.66237401402569	0.601549345431806	NA	NA	NA
ENSG00000222282.1	RNU6-584P	snRNA	1	NA	4.48999376439819	4.147508037382	4.48999376439819	4.61005862643889	NA	21.8437748341538	0.0457796332178106	NA	NA	NA
ENSG00000277168.1	Metazoa_SRP	misc_RNA	1	NA	0	0	0	0.102981455581796	NA	1.48474163485703	0.673517854233469	NA	NA	NA
ENSG00000183431.12	SF3A3	protein_coding	1	NA	40.9242877100417	49.765482727985	34.4314594610626	1513.06847976083	0.154522974844195	0.270834600554968	3.69229041618352	NA	NA	NA
ENSG00000212541.1	RNU6-510P	snRNA	1	NA	48.6819571493924	44.945380742948	50.9286684647026	70.5932850881918	0.0115330471350618	0.0285731462770763	34.9978959370772	NA	NA	NA
ENSG00000183386.10	FHL3	protein_coding	1	NA	522.02914583225	229.869125733792	960.355055046285	11840.0994141155	0.0123807492151756	0.222273880834505	4.49895415622205	Yes	NA	NA
ENSG00000183520.12	UTP11	protein_coding	1	NA	47.5931746166971	50.539733612503	44.7029498469635	1530.03521654639	0.0604076653893751	0.440733865111448	2.26894295891497	No	NA	NA
ENSG00000185668.8	POU3F1	protein_coding	1	Pou	0.419289673099975	0.287087669953042	0.525834449547833	12.8615511227883	NA	0.414000241554553	2.41545752786289	NA	NA	NA
ENSG00000224592.5	MIR3659HG	lncRNA	1	NA	0.201948323707184	0.292156850428175	0.152533540762723	1.19953321621526	NA	8.43482356240595	0.118556125401011	NA	NA	NA
ENSG00000223589.2	ENSG00000223589	processed_pseudogene	1	NA	0	0	0	0.288586273386093	NA	14.2618346291402	0.0701172062363399	NA	NA	NA
ENSG00000265596.1	MIR3659	miRNA	1	NA	0	0	0	0.0301194739311486	NA	0.663989942780943	1.50604690759587	NA	NA	NA
ENSG00000284623.1	LINC02786	lncRNA	1	NA	0	0.0997327991667924	0	1.07881676861754	NA	8.51490088104216	0.117441179171731	NA	NA	NA
ENSG00000286552.1	ENSG00000286552	lncRNA	1	NA	0	0	0	0.033449688055811	NA	3.60600435496218	0.277315250222566	NA	NA	NA
ENSG00000287987.1	ENSG00000287987	lncRNA	1	NA	0	0	0	0	NA	NA	NA	NA	NA	NA
ENSG00000237290.2	LINC01343	lncRNA	1	NA	0	0	0	0	NA	NA	NA	NA	NA	NA
ENSG00000275350.1	ENSG00000275350	processed_pseudogene	1	NA	0	0	0	0	NA	NA	NA	NA	NA	NA
ENSG00000200796.1	RNU6-753P	snRNA	1	NA	0	0	0	0	NA	NA	NA	NA	NA	NA
ENSG00000238063.3	LINC01685	lncRNA	1	NA	0	0	0	0.25100936637563	NA	0.0616060745720277	16.2321655282684	NA	NA	NA
ENSG00000215895.4	HSPA5P1	processed_pseudogene	1	NA	0	0.0707092368520176	0	0.786204658629685	NA	15.9632390028533	0.0626439283294109	NA	NA	NA
ENSG00000284632.1	ENSG00000284632	lncRNA	1	NA	0	0.0797848791612057	0	0.468226486943622	NA	0.785939703375433	1.27236223810201	NA	NA	NA
ENSG00000116954.8	RRAGC	protein_coding	1	NA	2.84760346740286	3.50200088596173	2.25742874017814	122.836696747438	0.603654135404867	0.645509891208202	1.5491629386628	NA	NA	NA
ENSG00000273637.1	ENSG00000273637	lncRNA	1	NA	0	0	0	0	NA	NA	NA	NA	NA	NA
ENSG00000228436.4	ENSG00000228436	lncRNA	1	NA	1.44723874517489	1.43039257702485	1.47648733317585	30.1541356711736	0.49771803908434	0.396907483199336	2.51947882649967	NA	NA	NA
ENSG00000214114.9	MYCBP	protein_coding	1	NA	6.76222030503503	9.12559374363902	4.47168582133974	150.272435789474	0.922811960555918	1.09745688734438	0.911197525416964	NA	NA	NA
ENSG00000274944.4	ENSG00000274944	protein_coding	1	NA	0	0	0	0.241730964528657	NA	70.6462432638875	0.0141550343486017	NA	NA	NA
ENSG00000131233.10	GJA9	protein_coding	1	NA	0.0711080816651681	0.0749503870459125	0.0461365852872836	2.49442211147952	NA	1.06618083573912	0.937927194411407	NA	NA	NA
ENSG00000158315.11	RHBDL2	protein_coding	1	NA	1.12699857369577	2.10993506376891	0.921238315100267	31.3159517265922	0.951768677892152	1.16127665073417	0.861121249073413	NA	NA	NA
ENSG00000199963.1	RNU6-605P	snRNA	1	NA	0	0	0	0.097001723388362	NA	2.07193363425137	0.482640941519017	NA	NA	NA
ENSG00000207466.1	Y_RNA	misc_RNA	1	NA	0	0	0	0.114381912522415	NA	0.07886355904237	12.6801277059122	NA	NA	NA
ENSG00000235549.1	EIF1P2	processed_pseudogene	1	NA	0	0	0	0.19972652965701	NA	0.230545507292531	4.33753843978028	NA	NA	NA
ENSG00000174574.16	AKIRIN1	protein_coding	1	NA	18.2943543958311	17.7443085459963	19.1759802018114	416.776793756543	0.886336848847915	0.883073821780929	1.13240815811215	NA	NA	NA
ENSG00000168653.11	NDUFS5	protein_coding	1	NA	362.443815775906	390.804455334106	324.45422181004	1702.87809159716	0.537352422878596	0.682756371787116	1.46465128898394	NA	NA	NA
ENSG00000127603.32	MACF1	protein_coding	1	NA	17.9692859293318	43.0807561251183	15.819401471034	14562.6437320076	0.465322225593452	1.37893324118859	0.725198269307104	NA	NA	NA
ENSG00000206654.1	RNU6-608P	snRNA	1	NA	7.01412489761673	11.227949843509	4.58453685256822	7.51847834732811	NA	0.484827357849131	2.0625898761909	NA	NA	NA
ENSG00000222378.1	RNA5SP44	rRNA_pseudogene	1	NA	7.96733059137555	13.1922735843906	5.3452306719026	10.3417826245691	NA	0.438688667763841	2.27952093017896	NA	NA	NA
ENSG00000287422.1	ENSG00000287422	lncRNA	1	NA	1.20434100078818	2.33581284220339	0.631121313461491	20.2286635435829	NA	1.46495861162149	0.682613141468311	NA	NA	NA
ENSG00000226438.1	ENSG00000226438	lncRNA	1	NA	1.51921859305082	3.13257719662957	0.604984578041316	7.33901028153351	NA	1.43401871566457	0.697340968480015	NA	NA	NA
ENSG00000217897.2	HSPE1P8	processed_pseudogene	1	NA	2.96214866401269	7.65232732738674	2.53287843525049	9.96657513088879	NA	0.249699110110757	4.0048200394324	NA	NA	NA
ENSG00000183682.8	BMP8A	protein_coding	1	NA	3.63377181260727	3.46767492671223	3.6841054175052	173.456507042068	0.941415229621567	0.885459235030166	1.1293574683491	NA	NA	NA
ENSG00000237624.1	OXCT2P1	unprocessed_pseudogene	1	NA	0.17997739858725	0.31976545963863	0.105605354955069	2.84248156337868	NA	0.877178117961566	1.14001931822451	NA	NA	NA
ENSG00000243970.4	PPIEL	transcribed_unprocessed_pseudogene	1	NA	8.84500571384448	8.66567800348943	8.84500571384448	458.433824794365	0.751758139207998	0.746570551195838	1.33945813747706	NA	NA	NA
ENSG00000090621.15	PABPC4	protein_coding	1	NA	65.6377204876762	61.9473288778843	71.5516483336388	6160.80604584482	0.365988067427294	0.619407085543913	1.61444714362911	No	NA	NA
ENSG00000228060.3	PABPC4-AS1	lncRNA	1	NA	2.34035483838463	3.58010043397441	2.15783561855362	30.0116656651363	0.786923184708098	0.622452467774566	1.6065483740072	NA	NA	NA
ENSG00000201457.1	SNORA55	snoRNA	1	NA	0	0	0	0	NA	NA	NA	NA	NA	NA
ENSG00000163909.8	HEYL	protein_coding	1	bHLH	13.7122493734973	17.7545792111997	11.9570664170902	453.941548605022	0.233431425029999	2.41896047228075	0.41340071963108	No	NA	NA
ENSG00000225903.1	ENSG00000225903	lncRNA	1	NA	1.40989751171896	3.2801785294758	1.35698096896083	5.59353694563127	NA	0.258908707476752	3.86236527054538	NA	NA	NA
ENSG00000116981.4	NT5C1A	protein_coding	1	NA	118.895625454176	89.7291619355354	133.595149995686	9858.67327882315	0.688459075349071	0.687027690035903	1.45554540887244	No	NA	NA
ENSG00000116983.13	HPCAL4	protein_coding	1	NA	1.89303640890081	1.9647007053413	1.84667534531999	91.1843372466713	0.816823164871925	1.6816621151438	0.594649775953647	NA	NA	NA
ENSG00000084072.17	PPIE	protein_coding	1	NA	4.26748368897649	5.90035303789774	3.70234898730139	417.614704049919	0.797264578968577	1.18732901386159	0.842226533947544	NA	NA	NA
ENSG00000225333.6	ENSG00000225333	processed_pseudogene	1	NA	0	0	0	0.336814059023768	NA	0.344934773450654	2.89909883540071	NA	NA	NA
ENSG00000252413.1	RNU7-121P	snRNA	1	NA	0	0	0	0	NA	NA	NA	NA	NA	NA
ENSG00000116985.12	BMP8B	protein_coding	1	NA	1.95024664403701	2.20481617492283	1.58875817717437	71.820344223337	0.697826163559619	1.72097374914938	0.581066387848312	No	NA	NA
ENSG00000198754.5	OXCT2	protein_coding	1	NA	0.133152769179124	0.492738984938967	0.0593688953747839	2.9680168525975	NA	9.72683804360399	0.102808332524624	NA	NA	NA
ENSG00000285905.1	BMP8B-AS1	lncRNA	1	NA	0.112896063099095	0.257296961538199	0.0890046001267287	1.82949303529375	NA	22.7166479726062	0.0440205791455628	NA	NA	NA
ENSG00000261798.1	ENSG00000261798	lncRNA	1	NA	0	0	0	0.323404048261914	NA	440747.791350218	2.2688712674805e-06	NA	NA	NA
ENSG00000229213.1	ENSG00000229213	unprocessed_pseudogene	1	NA	0	0	0	0	NA	NA	NA	NA	NA	NA
ENSG00000284719.2	ENSG00000284719	lncRNA	1	NA	0.215074792652303	0.800550952363899	0.13941339250062	9.42325229947648	NA	0.941477102271397	1.06216072338606	NA	NA	NA
ENSG00000284678.1	LINC02811	lncRNA	1	NA	0	0	0	0.28622765738339	NA	2.78695481396903	0.358814572445778	NA	NA	NA
ENSG00000043514.17	TRIT1	protein_coding	1	NA	3.54276405210139	7.27948250814577	3.26811760484847	252.008905634337	0.60244690244376	1.3584778450073	0.736118004187713	NA	NA	NA
ENSG00000202222.1	Y_RNA	misc_RNA	1	NA	10.4139912945855	21.6127196291106	5.97489193888592	10.1878947267708	NA	0.496113754470462	2.01566675180649	NA	NA	NA
ENSG00000116990.11	MYCL	protein_coding	1	bHLH	0.342587724129901	2.70567081604023	0.197961291811517	46.4978919667568	0.169474560906079	7.67333001199808	0.130321516008876	NA	NA	NA
ENSG00000236546.1	MYCL-AS1	lncRNA	1	NA	0	0.134987894095917	0	0.657576757703577	NA	0.0566097551178569	17.6647999610329	NA	NA	NA
ENSG00000207356.1	Y_RNA	misc_RNA	1	NA	0	0	0	0	NA	NA	NA	NA	NA	NA
ENSG00000168389.18	MFSD2A	protein_coding	1	NA	0.15169513134582	0.991785852724743	0.081214732919683	13.7482054727081	NA	14.4793865730536	0.0690636992772205	NA	NA	NA
ENSG00000228477.1	ENSG00000228477	processed_pseudogene	1	NA	0.153605826887619	0.336687103835874	0.147558748123908	1.69594217742181	NA	12.3371325688109	0.0810561120602747	NA	NA	NA
ENSG00000131236.18	CAP1	protein_coding	1	NA	26.0731555367389	45.3417129343629	20.5711700079494	966.837143239942	0.534895160228161	1.60761127639072	0.622040921636928	No	NA	NA
ENSG00000131238.18	PPT1	protein_coding	1	NA	17.6430156249001	34.0096172115466	12.6183177316694	587.689106041837	0.210601246156	1.94427370243736	0.514330877770135	NA	NA	NA
ENSG00000226745.2	OAZ1P1	processed_pseudogene	1	NA	0	0	0	0	NA	NA	NA	NA	NA	NA
ENSG00000117000.9	RLF	protein_coding	1	zf-C2H2	14.0202462295252	19.7666846259152	8.9362161370591	712.32187025644	0.226184036573269	0.527486011109457	1.89578487189965	NA	NA	NA
ENSG00000207508.1	RNU6-1237P	snRNA	1	NA	6.30993260835615	6.60824422439823	6.30993260835615	6.35941745197143	NA	0.225339221297599	4.43775386389273	NA	NA	NA
ENSG00000188800.6	TMCO2	protein_coding	1	NA	0.287395929693949	0.472073707981309	0.128141374650538	2.04146289702931	NA	100.341335625223	0.00996598255114938	NA	NA	NA
ENSG00000259943.1	ZMPSTE24-DT	lncRNA	1	NA	7.5158204719834	9.54278545579596	6.4694416100882	99.6192272373586	0.404883932994329	0.506671377331974	1.97366586063297	NA	NA	NA
ENSG00000084073.10	ZMPSTE24	protein_coding	1	NA	15.1303784568565	20.2315280005752	13.1131739304295	525.578304880011	0.734804463281827	0.764803281686711	1.30752577027988	No	NA	NA
ENSG00000231296.1	ENSG00000231296	processed_pseudogene	1	NA	0.380824147497679	1.78473487525594	0	2.00761449005117	NA	12.3901057862695	0.0807095611006148	NA	NA	NA
ENSG00000049089.15	COL9A2	protein_coding	1	NA	0.403786167413419	0.733846237070806	0.293665111903329	16.1792397781003	NA	3.46379053906578	0.288701059928904	NA	NA	NA
ENSG00000227311.3	ENSG00000227311	processed_pseudogene	1	NA	0	0	0	0	NA	NA	NA	NA	NA	NA
ENSG00000084070.12	SMAP2	protein_coding	1	NA	10.7355668111224	16.4880718961227	8.7106821833219	368.991685050334	0.985238592190201	0.964780377455294	1.03650532635998	NA	NA	NA
ENSG00000213172.3	ENSG00000213172	processed_pseudogene	1	NA	0.259348332426688	0.26650980146392	0.259348332426688	0.97744806481344	NA	1.24477707297672	0.803356698728901	NA	NA	NA
ENSG00000284677.1	ENSG00000284677	lncRNA	1	NA	0	0.069924890818147	0	0.794604441908434	NA	0.0166284646844403	60.1378430887686	NA	NA	NA
ENSG00000187801.15	ZFP69B	protein_coding	1	zf-C2H2	0.694912867660305	2.02125098888748	0.528576868457571	21.1675911166459	NA	1.71072852658075	0.584546282161268	NA	NA	NA
ENSG00000260920.2	ENSG00000260920	lncRNA	1	NA	0.5460405311825	1.55701235944153	0.232230520004262	15.1695597379189	NA	4.90123923853024	0.204030032269936	NA	NA	NA
ENSG00000279667.1	ENSG00000279667	TEC	1	NA	0.172569762369498	0.332540588095279	0	2.10808251001006	NA	0.281601030009391	3.5511233746789	NA	NA	NA
ENSG00000187815.10	ZFP69	protein_coding	1	zf-C2H2	2.19505001824508	4.94109954067762	1.67411678057467	75.4824236159908	0.292034656073152	2.24750238492106	0.44493834876848	NA	NA	NA
ENSG00000238287.1	ENSG00000238287	lncRNA	1	NA	3.04808065661481	6.35001005140071	2.67940859266167	17.8256981682441	NA	5.25231842672336	0.19039211235025	NA	NA	NA
ENSG00000164002.12	EXO5	protein_coding	1	NA	1.55812442019891	2.02399449442259	1.25468628994257	34.3822529040125	0.436944671270571	2.1523067961693	0.46461777743759	NA	NA	NA
ENSG00000227278.1	ENSG00000227278	lncRNA	1	NA	0	0	0	0	NA	NA	NA	NA	NA	NA
ENSG00000238186.1	ENSG00000238186	lncRNA	1	NA	0.781226021278072	1.38423747695528	0.412187294929248	3.88438680643803	NA	6.15791949293455	0.162392509539525	NA	NA	NA
ENSG00000117010.17	ZNF684	protein_coding	1	zf-C2H2	2.38423171604457	3.18319944677215	2.03724339981909	64.0513049595984	0.909065067101407	1.18613866895437	0.84307174715208	NA	NA	NA
ENSG00000286838.1	ENSG00000286838	lncRNA	1	NA	0.197476577600846	0.26280860940138	0.197476577600846	1.91797167772879	NA	9.30462100133327	0.107473480097331	NA	NA	NA
ENSG00000236505.1	ENSG00000236505	unprocessed_pseudogene	1	NA	0	0	0	0.796798416315841	NA	0.107119205884374	9.33539407563771	NA	NA	NA
ENSG00000233910.1	GTF2F2P2	processed_pseudogene	1	NA	0	0	0	0.140583280262374	NA	0.284671062544305	3.51282631631856	NA	NA	NA
ENSG00000117016.10	RIMS3	protein_coding	1	NA	0.837363812236811	1.13715676048165	0.410517833609222	48.2529369017637	0.326069477635203	4.01912359888805	0.248810462130765	NA	NA	NA
ENSG00000287743.1	ENSG00000287743	lncRNA	1	NA	0	0	0	0.367360992203167	NA	2.39855168963628	0.41691826126609	NA	NA	NA
ENSG00000237899.1	ENSG00000237899	lncRNA	1	NA	0.908535816474163	1.13017189794506	0.774321517583059	3.68621545683948	NA	0.439145520623121	2.27714949381941	NA	NA	NA
ENSG00000272145.1	NFYC-AS1	lncRNA	1	NA	2.57013353854987	2.89850327620533	2.3074410631566	38.8508356428926	0.986673290162549	0.968154817175007	1.03289265545144	NA	NA	NA
ENSG00000066136.21	NFYC	protein_coding	1	NF-YC	19.122321369144	18.2333294724572	22.296855899794	1039.44238638626	0.231216234381544	0.536399182098896	1.86428323042377	NA	NA	NA
ENSG00000198974.3	MIR30E	miRNA	1	NA	12.6697876686765	15.0477577369995	9.07242972884366	10.1964520611987	NA	1.23968323526629	0.806657677987549	NA	NA	NA
ENSG00000207962.1	MIR30C1	miRNA	1	NA	10.9694640946911	15.912805971998	9.10697864359727	9.57188768450213	NA	0.339133484413173	2.94869143260912	NA	NA	NA
ENSG00000117013.17	KCNQ4	protein_coding	1	NA	8.8576429036975	12.9631334235211	4.90244525016929	293.608851663235	0.804116835736531	0.62692080551844	1.59509780373781	No	NA	NA
ENSG00000264582.2	RN7SL326P	misc_RNA	1	NA	1.61078321846991	2.471115109771	1.09941700949043	4.38382463788286	NA	0.271588970371264	3.68203465197056	NA	NA	NA
ENSG00000179862.7	CITED4	protein_coding	1	NA	15.8869567494362	6.6538964485486	41.060601469734	311.227570463031	0.876560230254997	0.76590250479519	1.30564920957846	NA	NA	NA
ENSG00000229528.1	ENSG00000229528	lncRNA	1	NA	0	0	0	0.474983721259005	NA	0.158481997596212	6.30986493840045	NA	NA	NA
ENSG00000228940.1	ENSG00000228940	unprocessed_pseudogene	1	NA	0	0	0	0	NA	NA	NA	NA	NA	NA
ENSG00000286668.1	ENSG00000286668	lncRNA	1	NA	0	0	0	0.174118626266509	NA	8.61164217617091	0.116121870781751	NA	NA	NA
ENSG00000233118.2	UBE2V1P8	processed_pseudogene	1	NA	0	0	0	0.0569836221884164	NA	1.57247362042335	0.635940715959849	NA	NA	NA
ENSG00000171793.16	CTPS1	protein_coding	1	NA	3.46108749231189	4.363062064645	2.98120821034244	339.202137190653	0.767320465028103	0.801715783324538	1.24732482607891	NA	NA	NA
ENSG00000281207.1	SLFNL1-AS1	lncRNA	1	NA	1.1174808578135	1.36395268847606	0.802126528319066	41.5391052623869	0.610022061982847	1.91525892511095	0.522122615845307	NA	NA	NA
ENSG00000171790.16	SLFNL1	protein_coding	1	NA	1.11164058710109	1.2868139405255	0.755740345983061	38.5839247609636	0.547536902346161	1.9627360228138	0.509492865253671	NA	NA	NA
ENSG00000010803.16	SCMH1	protein_coding	1	NA	23.7152958388502	22.7707639561589	24.3776934909727	890.63924460002	0.491995088534015	0.768500112878343	1.30123598323831	NA	NA	NA
ENSG00000215893.3	RPL23AP17	processed_pseudogene	1	NA	2.7804827443903	3.73062847194006	2.20452753274063	11.2980393870028	NA	1.1596972252148	0.862294035251124	NA	NA	NA
ENSG00000287400.1	ENSG00000287400	lncRNA	1	NA	0.295509925588125	0.0365485566504022	0.301187895858075	20.1827692880001	NA	134.471835097399	0.0074365014746448	NA	NA	NA
ENSG00000235358.2	ENSG00000235358	lncRNA	1	NA	0.995215140714764	0.296877155888658	1.29915871199281	29.8735227194647	0.527839947590608	51.3208727483361	0.0194852493039963	NA	NA	NA
ENSG00000213987.4	ENSG00000213987	processed_pseudogene	1	NA	0	0	0.359511602286533	2.20018318788224	NA	42.3241188845048	0.0236271900362256	NA	NA	NA
ENSG00000286640.2	ENSG00000286640	transcribed_unprocessed_pseudogene	1	NA	0.224680851008794	0.226015659922108	0.207718240865755	10.961600222931	NA	1022.34694753152	0.000978141522713521	NA	NA	NA
ENSG00000204060.8	FOXO6	protein_coding	1	Fork_head	7.33526695765404	7.6599207354754	4.4753439295786	134.436456855441	0.118514434200457	6.07698694610497	0.164555232530316	NA	NA	NA
ENSG00000229901.1	FOXO6-AS1	lncRNA	1	NA	4.29984836228952	8.79265281132669	3.24783812906975	16.2563435099595	NA	12.8361834072004	0.0779047765427732	NA	NA	NA
ENSG00000252563.1	RNA5SP45	rRNA_pseudogene	1	NA	0	0	0	0.121282658218799	NA	1.26455229176498	0.790793711349225	NA	NA	NA
ENSG00000127129.10	EDN2	protein_coding	1	NA	0	0	0	0.555691560739751	NA	0.0299413545047597	33.3986226254738	NA	NA	NA
ENSG00000127124.16	HIVEP3	protein_coding	1	zf-C2H2	3.14454876167781	3.44409247094232	3.02104466030775	430.119007664696	0.821848956694091	0.767751372321339	1.30250499842995	No	NA	NA
ENSG00000230881.1	ENSG00000230881	lncRNA	1	NA	1.81297525310015	1.70622722553343	2.0454264708369	3.69732641197646	NA	2.58767708493882	0.386446982052106	NA	NA	NA
ENSG00000230638.4	ENSG00000230638	processed_pseudogene	1	NA	1.05400078582934	1.64604352004496	0.955862719809462	20.5669939691654	NA	0.896539113668574	1.11540030407382	NA	NA	NA
ENSG00000284895.1	ENSG00000284895	protein_coding	1	NA	0	0	0	0	NA	NA	NA	NA	NA	NA
ENSG00000287587.1	ENSG00000287587	lncRNA	1	NA	0	0	0	0.350951070901184	NA	0.0322876124740491	30.9716303986162	NA	NA	NA
ENSG00000227538.1	HNRNPFP1	processed_pseudogene	1	NA	0	0	0	0	NA	NA	NA	NA	NA	NA
ENSG00000228776.2	ENSG00000228776	processed_pseudogene	1	NA	0	0	0	0	NA	NA	NA	NA	NA	NA
ENSG00000044012.4	GUCA2B	protein_coding	1	NA	0	0	0	0.0456666864863346	NA	0.448689282718401	2.22871380823153	NA	NA	NA
ENSG00000197273.4	GUCA2A	protein_coding	1	NA	0	0	0	0.0734863848903447	NA	0.593162299264729	1.68587922941087	NA	NA	NA
ENSG00000198815.9	FOXJ3	protein_coding	1	Fork_head	29.5414115705539	30.4845244244834	29.5351084749694	1747.42398770779	0.216343112728129	0.659999560640773	1.51515252378218	NA	NA	NA
ENSG00000227527.2	ENSG00000227527	lncRNA	1	NA	0.430206159977637	0.365930787737183	0.492325922555476	2.60780065388798	NA	0.357669990062331	2.79587336870429	NA	NA	NA
ENSG00000177181.15	RIMKLA	protein_coding	1	NA	0.571032661193002	0.46590441833353	0.593860855690825	53.0291589052856	0.983290255228748	0.946886526851859	1.0560927541389	No	NA	NA
ENSG00000235002.1	ENSG00000235002	processed_pseudogene	1	NA	0	0.11853766126099	0	0.212640932781592	NA	0.194969451306376	5.12900863853074	NA	NA	NA
ENSG00000066185.13	ZMYND12	protein_coding	1	NA	1.39262848458761	1.30930998062006	1.39262848458761	27.2814179511102	0.850437468715401	0.713337681311991	1.40186061412145	NA	NA	NA
ENSG00000127125.9	PPCS	protein_coding	1	NA	10.8858520837884	14.688095114374	9.82433516194329	344.609166334876	0.679590260774624	0.741740432728906	1.34818051689719	NA	NA	NA
ENSG00000186409.18	CCDC30	protein_coding	1	NA	0.376668162788023	0.616544514623283	0.287180615412164	86.0044145664342	0.363697396133488	2.14643393459081	0.465889018937188	NA	NA	NA
ENSG00000230116.1	RPS3AP11	processed_pseudogene	1	NA	0	0.206121054195822	0	0.776114707105648	NA	3.73425138168684	0.267791291422989	NA	NA	NA
ENSG00000236876.3	TMSB4XP1	processed_pseudogene	1	NA	0	0.5116024200582	0	0.962275797153138	NA	0.0648605088898199	15.4177020365154	NA	NA	NA
ENSG00000200254.1	RNU6-536P	snRNA	1	NA	0	0	0	0.455298484028222	NA	0.00502193712883848	199.126347930065	NA	NA	NA
ENSG00000236180.2	ENSG00000236180	processed_pseudogene	1	NA	0	0.55634285470314	0	0.737392988617654	NA	6.51014731385336	0.153606355093077	NA	NA	NA
ENSG00000171960.12	PPIH	protein_coding	1	NA	3.00640397661003	4.20381018110774	2.71033637628986	137.088232018371	0.89702659282677	1.14636057976107	0.872325878658902	NA	NA	NA
ENSG00000285728.2	ENSG00000285728	lncRNA	1	NA	1.54217621484266	2.57722029722324	1.21018394648502	47.6893962876529	0.956321511574621	0.903380512894536	1.10695325582781	NA	NA	NA
ENSG00000234917.2	ENSG00000234917	lncRNA	1	NA	0.809172478482685	0.873648350973802	0.606831006292214	4.0393125036895	NA	2.94118832649994	0.339998629462132	NA	NA	NA
ENSG00000065978.19	YBX1	protein_coding	1	CSD	377.657591394474	350.880218592432	378.806027678277	10745.1172115218	0.407828665000558	0.658022277306926	1.51970538762408	No	NA	NA
ENSG00000164007.11	CLDN19	protein_coding	1	NA	0.0594959527432764	0.129802558039979	0.0450039477668049	9.096843658434	NA	14.8250076918309	0.0674535906346297	NA	NA	NA
ENSG00000117385.16	P3H1	protein_coding	1	NA	3.33302015905562	7.25053087361912	2.88403318530654	236.833298190179	0.0415371285653387	3.25221153921946	0.307483073576451	NA	NA	NA
ENSG00000164008.17	C1orf50	protein_coding	1	NA	4.53294189203831	4.83697929549188	4.48439327324516	220.420921645805	0.9343652205977	0.933032815494381	1.07177366475598	NA	NA	NA
ENSG00000283580.4	ENSG00000283580	protein_coding	1	NA	0	0	0	0	NA	NA	NA	NA	NA	NA
ENSG00000228452.1	ENSG00000228452	lncRNA	1	NA	0	0	0	0	NA	NA	NA	NA	NA	NA
ENSG00000274386.6	TMEM269	protein_coding	1	NA	0.502528980139023	0.536076469486789	0.402316453092849	20.1295460038459	NA	1.0793996046367	0.92644095449393	NA	NA	NA
ENSG00000177868.12	SVBP	protein_coding	1	NA	5.13947228775988	6.32784750146181	4.18480475554141	58.8730238637695	0.962027548069816	1.07438802692533	0.93076242003719	NA	NA	NA
ENSG00000164010.15	ERMAP	protein_coding	1	NA	2.38038162821641	3.60771133495419	1.86048253005832	121.44335066375	0.422275582768889	1.74896786920604	0.571765792617996	NA	NA	NA
ENSG00000228192.9	ENSG00000228192	lncRNA	1	NA	1.09376244002603	1.59457482431016	0.601992636666247	32.7378628502376	0.337849565963522	3.16613571902452	0.315842430250621	NA	NA	NA
ENSG00000164011.18	ZNF691	protein_coding	1	zf-C2H2	5.73219252313951	6.87419171997309	4.72898247302796	98.8906236013239	0.3781287457541	1.7075297281799	0.585641341112066	NA	NA	NA
ENSG00000233708.1	ENSG00000233708	processed_pseudogene	1	NA	0	0	0	0.298820973103259	NA	0.163162916168936	6.12884363359022	NA	NA	NA
ENSG00000237090.1	MKRN8P	processed_pseudogene	1	NA	0	0	0	0	NA	NA	NA	NA	NA	NA
ENSG00000225099.1	ATP6V1E1P1	processed_pseudogene	1	NA	0	0	0	0.298378465708831	NA	0.895374642977032	1.11685092697633	NA	NA	NA
ENSG00000288955.1	ENSG00000288955	lncRNA	1	NA	0.110643196054331	0.156888759582445	0	1.55414594039651	NA	18.752387174784	0.0533265440116703	NA	NA	NA
ENSG00000117394.24	SLC2A1	protein_coding	1	NA	0.891044995310742	1.28069938312955	0.488291882417927	68.4347941626609	0.81986067990404	2.38452475209524	0.419370777812778	NA	NA	NA
ENSG00000284138.1	ATP6V0CP4	processed_pseudogene	1	NA	0.218381110032518	0.109190555016259	0.253100510212552	1.59877812076073	NA	0.00388776360753195	257.217285038281	NA	NA	NA
ENSG00000227533.7	SLC2A1-AS1	lncRNA	1	NA	0.0743617521861718	0.0980344238760139	0.0526442720541214	3.81750826808157	NA	18.7608968245601	0.0533023559242055	NA	NA	NA
ENSG00000283973.2	ENSG00000283973	lncRNA	1	NA	0.0965957127304421	0.176603207307476	0	1.4041050183431	NA	218.308616698879	0.00458067123103682	NA	NA	NA
ENSG00000207256.1	RNU6-880P	snRNA	1	NA	0	0	0	0.3692515859711	NA	0.463561870001079	2.15720934941796	NA	NA	NA
ENSG00000283136.1	U6	snRNA	1	NA	0	0	0	0	NA	NA	NA	NA	NA	NA
ENSG00000277513.1	ENSG00000277513	processed_pseudogene	1	NA	0	0	0	0	NA	NA	NA	NA	NA	NA
ENSG00000186973.11	FAM183A	protein_coding	1	NA	0	0	0	0.159272275254353	NA	1.15661461384066	0.864592222883469	NA	NA	NA
ENSG00000117395.13	EBNA1BP2	protein_coding	1	NA	7.96636856916749	12.0240224105094	6.69463398858599	261.663085945066	0.964386977725053	0.94293523328792	1.0605182251098	NA	NA	NA
ENSG00000284410.1	MIR6733	miRNA	1	NA	0	0	0	0	NA	NA	NA	NA	NA	NA
ENSG00000243710.8	CFAP57	protein_coding	1	NA	0.0398940442391271	0.054286186265342	0.0383851731651947	2.22261522269745	NA	3.0015082607034	0.333165833022113	NA	NA	NA
ENSG00000199240.1	RNA5SP46	rRNA_pseudogene	1	NA	0	0	0	0.0602389478622972	NA	0.575465429464847	1.7377238471648	NA	NA	NA
ENSG00000179178.11	TMEM125	protein_coding	1	NA	0	0	0	0.0301194739311486	NA	0.663989942780943	1.50604690759587	NA	NA	NA
ENSG00000253313.6	C1orf210	protein_coding	1	NA	0	0.088541491325773	0	0.559601736509132	NA	0.232710330232724	4.29718783433438	NA	NA	NA
ENSG00000066056.14	TIE1	protein_coding	1	NA	13.5712216149664	12.6812020494392	15.0687376515226	791.138470322569	0.782735173788275	1.32733782726373	0.75338770542046	No	NA	NA
ENSG00000117400.18	MPL	protein_coding	1	NA	0.632446617903362	0.815208052368504	0.600220919946503	23.2713966954018	NA	0.368205761761967	2.71587276422488	NA	NA	NA
ENSG00000287113.1	ENSG00000287113	lncRNA	1	NA	0.311369140361481	0.36544524730559	0.255265953092655	1.86319269299069	NA	0.543903083486016	1.83856284393672	NA	NA	NA
ENSG00000234694.2	ENSG00000234694	lncRNA	1	NA	0.957946417858812	1.55902353806828	0.596849115817493	5.54817328263897	NA	4.1360983657626	0.241773747036024	NA	NA	NA
ENSG00000117399.14	CDC20	protein_coding	1	NA	0.774900170432069	2.14464556445179	0.46669805016666	21.5737267478364	NA	2.8131104772774	0.355478395917044	NA	NA	NA
ENSG00000066322.15	ELOVL1	protein_coding	1	NA	11.7958451041352	13.4640294325578	10.543837680163	238.677732663194	0.184084521397077	1.77542980167078	0.563243896806815	No	NA	NA
ENSG00000283836.1	MIR6734	miRNA	1	NA	0	0	0	0	NA	NA	NA	NA	NA	NA
ENSG00000288772.1	ENSG00000288772	lncRNA	1	NA	1.55233312636256	1.56892589135057	1.51581643716385	5.50034835193306	NA	1.09083597286854	0.916728110249541	NA	NA	NA
ENSG00000159479.17	MED8	protein_coding	1	NA	8.07043234048164	9.42614164924125	6.52414859788554	178.810620809771	0.554591415857793	0.715321860756979	1.39797209460615	NA	NA	NA
ENSG00000229431.1	MED8-AS1	lncRNA	1	NA	2.37429956997114	3.44019130386451	1.55603979067151	14.4788680597027	NA	0.357457575240739	2.79753478248859	NA	NA	NA
ENSG00000198198.17	SZT2	protein_coding	1	NA	9.27292758431967	8.83376168828208	9.57853281703735	1910.99086496594	0.495314148471084	1.2966489094099	0.771218787709541	NA	NA	NA
ENSG00000229372.1	SZT2-AS1	lncRNA	1	NA	0	0	0	0.111983172821957	NA	0.311629798491196	3.20893574632996	NA	NA	NA
ENSG00000274975.1	MIR6735	miRNA	1	NA	0	0	0	0	NA	NA	NA	NA	NA	NA
ENSG00000178922.18	HYI	protein_coding	1	NA	0	0	0	0	NA	NA	NA	NA	NA	NA
ENSG00000229348.1	HYI-AS1	lncRNA	1	NA	0.589828683801692	0.992989080724157	0.26088648783965	2.89542856665004	NA	2.1102409387591	0.473879537465536	NA	NA	NA
ENSG00000142949.17	PTPRF	protein_coding	1	NA	4.58492020325413	7.45701407651418	1.93822399500174	367.595000286353	0.119987634900857	12.5408228303772	0.0797395843578728	NA	NA	NA
ENSG00000066135.13	KDM4A	protein_coding	1	NA	7.04346481432043	7.80653596080207	5.88614921127032	293.593472189949	0.621304965384421	1.26816683635671	0.788539781463517	NA	NA	NA
ENSG00000284989.1	ENSG00000284989	protein_coding	1	NA	0	0	0	0	NA	NA	NA	NA	NA	NA
ENSG00000236200.7	KDM4A-AS1	lncRNA	1	NA	2.78900239804643	3.18950908035162	2.09130269688743	92.5518957746242	0.805493671521547	1.35460673862786	0.738221633987251	NA	NA	NA
ENSG00000126091.21	ST3GAL3	protein_coding	1	NA	3.2691191539676	3.46104986724727	2.99483182898564	544.682226432089	0.427501509605388	0.720889954994614	1.38717427406444	No	NA	NA
ENSG00000229444.1	ST3GAL3-AS1	lncRNA	1	NA	28.4396978057689	16.1287918902285	33.6510193643062	133.866162484936	0.206792469116522	0.243444076369597	4.10771958353917	NA	NA	NA
ENSG00000283414.1	U6	snRNA	1	NA	9.27095230186017	12.2883318958487	6.25150730642693	7.53091581710969	NA	0.0666905342000147	14.9946317269082	NA	NA	NA
ENSG00000233674.2	ENSG00000233674	processed_pseudogene	1	NA	7.4773626894286	8.60440493331819	7.17804663569141	19.7012375705572	NA	0.252015524426038	3.96800951956229	NA	NA	NA
ENSG00000283477.1	MIR6079	miRNA	1	NA	0	0	0	0	NA	NA	NA	NA	NA	NA
ENSG00000224751.2	SHMT1P1	processed_pseudogene	1	NA	3.38398970428702	3.66940917164528	2.8919711153982	36.046391870477	0.688044148316509	0.550789523339247	1.81557556494057	NA	NA	NA
ENSG00000117407.17	ARTN	protein_coding	1	NA	0.483704805699645	0.292708404743573	0.732122934991484	13.3680905023444	NA	0.577504699509597	1.73158764049743	NA	NA	NA
ENSG00000237950.3	ENSG00000237950	lncRNA	1	NA	1.49117934536188	1.55136586328607	1.49117934536188	29.0890157566813	0.988593474613085	1.03571591531851	0.965515722226272	NA	NA	NA
ENSG00000288573.2	ENSG00000288573	lncRNA	1	NA	2.12744836955945	2.40367757400151	1.92498761079037	14.3170134610261	NA	3.25796693107915	0.306939886485823	NA	NA	NA
ENSG00000117408.11	IPO13	protein_coding	1	NA	50.6669555321378	48.274195040036	85.8152493498952	2887.12885866794	0.581675450399684	0.740642442214869	1.35017917284018	NA	NA	NA
ENSG00000285649.1	ENSG00000285649	lncRNA	1	NA	0.486928547508936	0.485555860762841	0.486928547508936	9.69631134202854	NA	3.24778049163088	0.307902582264064	NA	NA	NA
ENSG00000132768.14	DPH2	protein_coding	1	NA	12.8908816472544	10.8230201876632	14.8895742966004	364.395805161807	0.758581016675185	0.760490942614183	1.31494005249097	NA	NA	NA
ENSG00000117410.14	ATP6V0B	protein_coding	1	NA	18.3755154225088	16.5485573335155	28.079049731784	624.93425461631	0.565049049984173	0.726421481990453	1.37661127154434	NA	NA	NA
ENSG00000117411.18	B4GALT2	protein_coding	1	NA	14.4744027586792	13.250305665421	20.9207654824195	730.479374245531	0.784053863632738	1.3003590227699	0.76901838837546	NA	NA	NA
ENSG00000159214.13	CCDC24	protein_coding	1	NA	0.638944614662213	0.587830632989904	0.660556281946763	19.4790377585701	NA	1.35543328177077	0.737771466474228	NA	NA	NA
ENSG00000196517.13	SLC6A9	protein_coding	1	NA	0.710531842679421	0.88266023745313	0.567717461262971	37.0883843275152	0.0361045433119158	23.9531207196936	0.0417482135919696	NA	NA	NA
ENSG00000230615.8	ENSG00000230615	lncRNA	1	NA	0.0202479612416176	0.0604302322362016	0.0129920072614037	3.12627474592557	NA	32.5037150738764	0.0307657139415337	NA	NA	NA
ENSG00000227163.2	ENSG00000227163	processed_pseudogene	1	NA	0	0	0	0.151572320834967	NA	0.299000909325368	3.34447143407117	NA	NA	NA
ENSG00000271647.1	KRT8P47	processed_pseudogene	1	NA	0	0	0	0	NA	NA	NA	NA	NA	NA
ENSG00000239560.3	RN7SL479P	misc_RNA	1	NA	0	0	0	0.332395092399022	NA	0.218010825420493	4.5869281861175	NA	NA	NA
ENSG00000171872.5	KLF17	protein_coding	1	zf-C2H2	0	0	0	0.033449688055811	NA	3.60600435496218	0.277315250222566	NA	NA	NA
ENSG00000233514.1	ENSG00000233514	processed_pseudogene	1	NA	0	0	0	0.639100109223237	NA	0.594955415107607	1.68079821547491	NA	NA	NA
ENSG00000283039.1	KLF18	protein_coding	1	zf-C2H2	0	0	0	0.0959860116568756	NA	0.393235334395197	2.54300647101822	NA	NA	NA
ENSG00000226804.4	ENSG00000226804	processed_pseudogene	1	NA	0	0	0	0	NA	NA	NA	NA	NA	NA
ENSG00000200171.1	Y_RNA	misc_RNA	1	NA	0	0	0	0	NA	NA	NA	NA	NA	NA
ENSG00000238037.1	OOSP1P1	processed_pseudogene	1	NA	0	0	0	0	NA	NA	NA	NA	NA	NA
ENSG00000227994.1	ENSG00000227994	processed_pseudogene	1	NA	0	0	0	0	NA	NA	NA	NA	NA	NA
ENSG00000271329.1	ENSG00000271329	processed_pseudogene	1	NA	0.203648517407074	0.323544773610657	0	1.39633627927926	NA	98.1726028958468	0.0101861412502317	NA	NA	NA
ENSG00000178028.14	DMAP1	protein_coding	1	NA	11.3094814547292	11.5785129221917	10.9763770116798	515.928365088857	0.860305022878081	1.1427565341467	0.875077035325554	NA	NA	NA
ENSG00000117419.16	ERI3	protein_coding	1	NA	34.8452570295487	34.0364119346668	41.7784753993601	891.013871812777	0.325649796002974	0.641047049110687	1.55994790302409	NA	NA	NA
ENSG00000233602.1	ERI3-IT1	lncRNA	1	NA	5.30266383365846	8.3637244240374	5.10667574667626	31.2144145218516	0.549096922596795	2.3525368139917	0.425073050526778	NA	NA	NA
ENSG00000199385.1	RNU6-369P	snRNA	1	NA	0	0	0	0	NA	NA	NA	NA	NA	NA
ENSG00000187147.18	RNF220	protein_coding	1	NA	7.38249507274869	6.85005172910473	9.62236563446669	652.283394979852	0.844040663909734	0.871916290728717	1.14689908954934	NA	NA	NA
ENSG00000263381.1	MIR5584	miRNA	1	NA	0	0	0	0.498463754009385	NA	0.0973004677985913	10.2774428800277	NA	NA	NA
ENSG00000126106.14	TMEM53	protein_coding	1	NA	1.84494827454319	1.80834631454782	1.89599210641423	50.6739561487311	0.522942708808159	1.78299419764288	0.560854320963018	NA	NA	NA
ENSG00000198520.12	ARMH1	protein_coding	1	NA	0.21738229452907	0.767736345085961	0.147815398045013	10.386216638247	NA	7.03757352550898	0.142094430186103	NA	NA	NA
ENSG00000199377.1	RNU5F-1	snRNA	1	NA	0.915830862313169	3.74518169513169	0	1.70097455972755	NA	0.357670929808385	2.79586602281524	NA	NA	NA
ENSG00000200169.1	RNU5D-1	snRNA	1	NA	3.57239620902708	6.75941051231886	0.923725955953799	4.34685835406522	NA	2.67593060829115	0.37370176823778	NA	NA	NA
ENSG00000142945.13	KIF2C	protein_coding	1	NA	0.549795951970218	1.55885093178218	0.357024064519111	25.9129408498222	0.201797665933656	5.86723318980935	0.170438086854444	NA	NA	NA
ENSG00000225721.5	ENSG00000225721	lncRNA	1	NA	0	0.0692584946831995	0	1.37440097427684	NA	2.29166362666267	0.436364215221363	NA	NA	NA
ENSG00000142937.12	RPS8	protein_coding	1	NA	202.832700154227	318.502371895152	181.76095657888	5470.90085565633	0.841646701240199	0.88197154474529	1.13382342770344	No	NA	NA
ENSG00000264294.1	SNORD55	snoRNA	1	NA	0	0	0	0	NA	NA	NA	NA	NA	NA
ENSG00000200913.1	SNORD46	snoRNA	1	NA	30.0171827044636	34.0088865448747	20.2630274820039	27.1197077938948	0.338690746328216	0.170689426514767	5.85859370681925	NA	NA	NA
ENSG00000202031.1	SNORD38A	snoRNA	1	NA	0	0	0	0.174350399465558	NA	0.303116235448838	3.2990644612594	NA	NA	NA
ENSG00000207421.1	SNORD38B	snoRNA	1	NA	0	0	0	0	NA	NA	NA	NA	NA	NA
ENSG00000281859.1	SNORD38B	snoRNA	1	NA	0	0	0	0	NA	NA	NA	NA	NA	NA
ENSG00000234093.3	RPS15AP11	processed_pseudogene	1	NA	1.46678809934379	1.35734007833624	1.53193745515355	4.77008617459989	NA	0.92397280602961	1.08228293459965	NA	NA	NA
ENSG00000142959.5	BEST4	protein_coding	1	NA	0.207124933735683	0.301235568830799	0.164220626816916	5.12668124669537	NA	1.7335367792273	0.576855369890527	NA	NA	NA
ENSG00000173846.13	PLK3	protein_coding	1	NA	4.57371047250984	5.97985037691353	3.84937956620234	135.595522364241	0.726302244287173	1.5057071664714	0.664139762543261	No	NA	NA
ENSG00000188396.4	DYNLT4	protein_coding	1	NA	2.17636870935099	3.30185399388207	1.81881981585589	28.0626266963871	0.99251429413605	0.975931909981661	1.0246616488017	No	NA	NA
ENSG00000222009.8	BTBD19	protein_coding	1	NA	4.14452085473055	5.41953550171288	3.6033208936533	127.124362313454	0.0478138184062714	4.87797383600334	0.205003149590349	Yes	NA	NA
ENSG00000117425.14	PTCH2	protein_coding	1	NA	3.081699616886	4.14106271697144	2.14511452053654	153.010607895285	0.107460148868251	7.273077113074	0.137493386149091	NA	NA	NA
ENSG00000202444.1	RNU5E-6P	snRNA	1	NA	0	0	0	0	NA	NA	NA	NA	NA	NA
ENSG00000226499.1	ENSG00000226499	processed_pseudogene	1	NA	9.37937770106699	10.773652888474	9.00507246374372	13.7347872160802	NA	1.49001740099785	0.671133101754588	NA	NA	NA
ENSG00000070785.17	EIF2B3	protein_coding	1	NA	25.9956048845643	27.4572385270431	25.5393572131607	775.766746664636	0.677076041322087	0.815447689544503	1.22632023221328	NA	NA	NA
ENSG00000253039.1	RNA5SP47	rRNA_pseudogene	1	NA	3.28067774770936	4.4788651427708	2.98369549415657	3.13283490150951	NA	2.25816645238171	0.44283715177209	NA	NA	NA
ENSG00000229815.1	CCNB1IP1P1	processed_pseudogene	1	NA	0.785259024181863	1.05574871984353	0.670602690796691	6.00236412811035	NA	4.05211478640095	0.246784716799247	NA	NA	NA
ENSG00000232369.1	PPIAP35	processed_pseudogene	1	NA	0	0	0	0.39467160995371	NA	0.0486862588863456	20.5396763455254	NA	NA	NA
ENSG00000268949.1	MRPS17P1	processed_pseudogene	1	NA	0.0666664165378289	0.0791946101917017	0.0666664165378289	1.84270770872472	NA	5.29891581888656	0.188717849873321	NA	NA	NA
ENSG00000126107.15	HECTD3	protein_coding	1	NA	17.1821730508663	16.2545306917273	19.834238086558	743.456570145358	0.875080442604134	1.12091460169216	0.892128622903454	NA	NA	NA
ENSG00000126088.14	UROD	protein_coding	1	NA	18.8053065462741	16.9069104874625	19.9135876819765	624.4909942044	0.82031295725043	0.823728389913898	1.21399239390611	NA	NA	NA
ENSG00000162415.7	ZSWIM5	protein_coding	1	NA	0.90095566307653	0.569856585085256	1.23861981607822	58.5440905130973	0.898870536779539	1.22988589393575	0.813083559158406	NA	NA	NA
ENSG00000234315.1	OSTCP5	processed_pseudogene	1	NA	0	0	0.23031554499272	0.948259935786098	NA	15.7974458633153	0.063301372174485	NA	NA	NA
ENSG00000281912.1	LINC01144	lncRNA	1	NA	1.26792518075269	1.33378204183926	1.25324223263907	19.2635481045058	NA	0.301287784382449	3.3190857772402	NA	NA	NA
ENSG00000186603.7	HPDL	protein_coding	1	NA	1.60907863865356	1.37013493837236	2.60249973769756	33.8041430737606	0.838859139927273	1.50877373921164	0.662789902826991	NA	NA	NA
ENSG00000132781.20	MUTYH	protein_coding	1	NA	0.775984837500426	1.0371748801944	0.671601050827189	37.7872282836848	0.96634260877361	1.08939780106045	0.917938331642102	NA	NA	NA
ENSG00000288208.1	ENSG00000288208	protein_coding	1	NA	0	0	0	0	NA	NA	NA	NA	NA	NA
ENSG00000132773.12	TOE1	protein_coding	1	NA	3.50521999808864	3.98477030619047	3.03430949745016	71.6364813283715	0.257971947883736	2.2491055823831	0.444621189788886	NA	NA	NA
ENSG00000070759.17	TESK2	protein_coding	1	NA	3.8370593522992	3.59903122108164	4.19378840540077	121.262241738635	0.899201242367313	1.22275006779338	0.817828619551528	NA	NA	NA
ENSG00000236872.1	PPIAP36	processed_pseudogene	1	NA	1.41963731552787	1.6874214831229	1.12217056855883	3.62592338127164	NA	3.93697888525788	0.254001870252474	NA	NA	NA
ENSG00000280670.3	CCDC163	protein_coding	1	NA	0.466386119219329	1.01530703012977	0.256712043627473	12.8830949650287	NA	3.58422733557791	0.279000159971371	NA	NA	NA
ENSG00000132763.15	MMACHC	protein_coding	1	NA	6.6575998253624	6.51649803298158	7.28785343743888	296.789255558189	0.926876417601039	0.923623357201071	1.08269241158039	NA	NA	NA
ENSG00000117450.15	PRDX1	protein_coding	1	NA	93.8867141857561	92.2486467661294	93.8867141857561	1303.50033840441	0.825592236887808	0.871603367035903	1.14731085011838	NA	NA	NA
ENSG00000234379.1	HMGB1P48	unprocessed_pseudogene	1	NA	0	0	0	0.0804387991016896	NA	0.581926774810847	1.718429265134	NA	NA	NA
ENSG00000117448.14	AKR1A1	protein_coding	1	NA	13.4484524368313	17.7009711917268	11.4539942526181	353.072405339085	0.0726289855613309	2.34527992088534	0.426388334754727	NA	NA	NA
ENSG00000281133.1	ENSG00000281133	pseudogene	1	NA	0	0	0	0.409139269474656	NA	0.00778232286430687	128.496339388133	NA	NA	NA
ENSG00000280836.1	ENSG00000280836	pseudogene	1	NA	0.970582711255637	1.00926911966097	0	0.699834712166976	NA	5.96034462685371	0.167775533564721	NA	NA	NA
ENSG00000289407.1	ENSG00000289407	lncRNA	1	NA	0.608997108421235	0.602198238296208	0.685045736590653	3.94442688076377	NA	1.99725617400817	0.500686898863436	NA	NA	NA
ENSG00000132780.17	NASP	protein_coding	1	NA	11.8894890035733	21.5019782359816	9.01808557424046	945.707041659406	0.580175785299043	1.25268562830364	0.798284882819465	NA	NA	NA
ENSG00000281112.1	ENSG00000281112	pseudogene	1	NA	1.39091306141121	1.73765890435258	0	1.4961955992615	NA	7.24685044033182	0.137990980803822	NA	NA	NA
ENSG00000281825.1	ENSG00000281825	pseudogene	1	NA	1.76186200377594	1.61450865234664	2.06062515757404	1.14411320245415	NA	0.22926093217719	4.36184216169516	NA	NA	NA
ENSG00000159588.15	CCDC17	protein_coding	1	NA	4.18914476728571	4.42182766309067	4.15039547988056	124.866641622696	0.770607044128942	0.686499838521326	1.45666458152988	NA	NA	NA
ENSG00000159592.11	GPBP1L1	protein_coding	1	Others	34.8012731600451	39.3507389717818	33.1993290765444	2270.55095671925	0.0849575137120701	0.580979347405918	1.72123157985738	NA	NA	NA
ENSG00000225447.1	RPS15AP10	processed_pseudogene	1	NA	10.9220513172865	19.1058449355074	4.4553892556219	35.9422778312413	0.591192083626831	0.50180296273124	1.99281406103532	NA	NA	NA
ENSG00000234329.1	ENSG00000234329	processed_pseudogene	1	NA	9.66865270714907	13.6413491755482	6.13747023593879	60.2378662945403	0.92345314646404	1.15231117978138	0.867821138548462	NA	NA	NA
ENSG00000159596.7	TMEM69	protein_coding	1	NA	20.3812003639918	22.999503044948	16.8225314026262	247.752163241643	0.188649332129163	0.585821724158059	1.70700395489293	NA	NA	NA
ENSG00000197429.11	IPP	protein_coding	1	NA	15.7290427155996	18.3154107302518	14.9783213432484	508.219149160214	0.461227861191878	0.668693923729543	1.49545250003566	No	NA	NA
ENSG00000230896.1	ENSG00000230896	lncRNA	1	NA	9.36851212883354	11.5941690306501	7.6084621202734	47.3535367679739	0.160926970542798	0.362881827381665	2.75571804522533	NA	NA	NA
ENSG00000236111.5	ENSG00000236111	processed_pseudogene	1	NA	0	0	0	0.759582615729419	NA	0.327042869079229	3.05770311646129	NA	NA	NA
ENSG00000086015.23	MAST2	protein_coding	1	NA	85.8343430721933	70.7769792563811	92.0433870155231	5635.15557720678	0.921734538483238	0.902043509304117	1.10859397544078	NA	NA	NA
ENSG00000232467.2	TMA16P2	processed_pseudogene	1	NA	0.809108008389618	0.862631900098609	0.809108008389618	5.11626871501544	NA	0.421883892279842	2.37032040876471	NA	NA	NA
ENSG00000117461.15	PIK3R3	protein_coding	1	NA	10.2389025221464	10.6094469180583	9.8392343594552	628.327160367525	0.717578399835247	0.669686270198111	1.49323652656665	No	NA	NA
ENSG00000278139.1	P3R3URF-PIK3R3	protein_coding	1	NA	0	0	0	0	NA	NA	NA	NA	NA	NA
ENSG00000226957.1	ENSG00000226957	lncRNA	1	NA	2.57390349368698	2.53045163439577	2.57390349368698	15.6538785849776	NA	0.142275231028448	7.02863030178491	NA	NA	NA
ENSG00000233114.2	ENSG00000233114	processed_pseudogene	1	NA	6.90660840987657	7.74545896915352	5.3791362062186	13.5061241912243	NA	0.625673694883732	1.59827719812614	NA	NA	NA
ENSG00000227857.2	ENSG00000227857	lncRNA	1	NA	0.307766790211511	0.823926277219921	0	1.16522345557314	NA	96.7027852386218	0.0103409637843669	NA	NA	NA
ENSG00000117472.10	TSPAN1	protein_coding	1	NA	0.751825988141928	1.05489392680859	0.503474231069038	14.1871278373224	NA	3.86269234494615	0.258886784319848	NA	NA	NA
ENSG00000250719.2	P3R3URF	protein_coding	1	NA	0	0	0	0	NA	NA	NA	NA	NA	NA
ENSG00000085998.15	POMGNT1	protein_coding	1	NA	15.9361913499441	15.4188218767907	15.9361913499441	1177.99834055994	0.992113508471903	1.01000975468346	0.990089447515688	NA	NA	NA
ENSG00000171357.6	LURAP1	protein_coding	1	NA	1.27256494106579	1.38487434865062	1.11397753171052	20.4735340157894	NA	3.12807314389248	0.319685619229361	NA	NA	NA
ENSG00000085999.13	RAD54L	protein_coding	1	NA	1.40713874533929	1.34592033694947	1.59601488381152	49.0977742169519	0.854713382308282	0.762388678093156	1.31166690788371	NA	NA	NA
ENSG00000132128.18	LRRC41	protein_coding	1	NA	13.3898664735984	11.5848146247721	13.4030760560006	894.370745200144	0.852153027538278	0.874943301802051	1.14293120244521	NA	NA	NA
ENSG00000173660.12	UQCRH	protein_coding	1	NA	136.473349440259	131.539657475895	152.492592161175	1707.50085428506	0.0674353530812555	0.349529890505687	2.86098564718811	NA	NA	NA
ENSG00000117481.11	NSUN4	protein_coding	1	NA	6.07886725329826	6.43341688792598	6.0236239043036	394.935488222873	0.545925335788015	0.732757435012308	1.36470809058826	NA	NA	NA
ENSG00000225779.1	ENSG00000225779	processed_pseudogene	1	NA	2.24319129250949	3.10097858806526	1.31435853937322	6.59362428264305	NA	0.0395175015101857	25.3052435448696	NA	NA	NA
ENSG00000117480.16	FAAH	protein_coding	1	NA	6.81764451356204	5.46749648600762	12.0603693926539	214.020603266762	0.991218221550793	0.984886798655778	1.01534511515927	No	NA	NA
ENSG00000232022.8	FAAHP1	transcribed_unprocessed_pseudogene	1	NA	0.707747288896218	0.524819335002853	0.929124528816642	18.3613163244191	NA	0.687868086905951	1.45376710889151	NA	NA	NA
ENSG00000224863.3	LINC01398	lncRNA	1	NA	0.163414436078755	0.186538552777319	0.0806026847350392	2.89692871077896	NA	0.519529305132278	1.92481923564521	NA	NA	NA
ENSG00000197587.11	DMBX1	protein_coding	1	Homeobox	0	0	0	0.137381842786254	NA	0.556035216900568	1.7984472378821	NA	NA	NA
ENSG00000282881.2	TMEM275	protein_coding	1	NA	0	0	0	0.164607132757019	NA	7.57999197323895	0.131926261073954	NA	NA	NA
ENSG00000269956.2	MKNK1-AS1	lncRNA	1	NA	2.01389618136549	2.10539153555873	1.72982814916184	40.2123205179183	0.898023843426666	0.84099280620091	1.18907081324202	NA	NA	NA
ENSG00000162456.10	KNCN	protein_coding	1	NA	0	0	0	0	NA	NA	NA	NA	NA	NA
ENSG00000079277.22	MKNK1	protein_coding	1	NA	8.12675407207169	10.0226622190894	6.85051924415446	557.676329830206	0.825934817907264	0.887875996241377	1.12628340470209	No	NA	NA
ENSG00000142961.16	MOB3C	protein_coding	1	NA	9.06176759737131	8.91890772908468	12.3653574572871	564.460668046264	0.296889375648208	0.528336251682277	1.89273402462144	NA	NA	NA
ENSG00000123472.12	ATPAF1	protein_coding	1	NA	41.7890787345226	37.350004170483	44.1806423207623	2100.92654193045	0.200918854041196	0.589724502269639	1.69570705668725	NA	NA	NA
ENSG00000233647.2	NENFP1	processed_pseudogene	1	NA	1.3201205366139	1.34224157859855	1.2656564811891	4.77744168888096	NA	0.57034593909921	1.75332185511722	NA	NA	NA
ENSG00000186118.9	TEX38	protein_coding	1	NA	0.471764526693012	0.80842914591568	0.325677481329982	6.0308268483388	NA	3.32044052062168	0.301164858635315	NA	NA	NA
ENSG00000228237.5	EFCAB14-AS1	lncRNA	1	NA	0.243464273754468	0.677625001095171	0	1.59686828143716	NA	0.236372094543888	4.23061783976503	NA	NA	NA
ENSG00000159658.15	EFCAB14	protein_coding	1	NA	15.4110845884036	19.9043862990208	14.2482305369042	2270.149605646	0.73775104613658	0.87305445921045	1.14540392005369	NA	NA	NA
ENSG00000236476.2	ENSG00000236476	processed_pseudogene	1	NA	0	0	0	0.050319325170541	NA	0.69664788327126	1.43544540077304	NA	NA	NA
ENSG00000142973.15	CYP4B1	protein_coding	1	NA	8.32743604225484	1.23277903748755	13.3701348886885	300.255269524629	0.079754406322076	0.05196176594203	19.2449194493433	NA	NA	NA
ENSG00000154198.14	CYP4Z2P	transcribed_unprocessed_pseudogene	1	NA	4.94572298569285	0.590858275674589	5.49256336559662	76.0105424592795	0.0352312526039828	0.0430001656608281	23.2557243590103	NA	NA	NA
ENSG00000238145.2	TUBAP8	processed_pseudogene	1	NA	0.593754282114884	0.119264049705017	0.727567805062788	8.0652367581085	NA	0.834341477969879	1.19855002586375	NA	NA	NA
ENSG00000187048.14	CYP4A11	protein_coding	1	NA	1.79237809564132	0.449971125257841	2.72098214784332	81.7895161942881	0.341996899692223	0.189106574010475	5.28802346101732	NA	NA	NA
ENSG00000259832.1	CYP4A26P	unprocessed_pseudogene	1	NA	1.59693278390361	0.562715036829351	3.04076423894831	5.40947059360834	NA	1.02899431497615	0.97182266747818	NA	NA	NA
ENSG00000261196.1	CYP4A43P	unprocessed_pseudogene	1	NA	1.17506723861661	1.073386526367	1.17506723861661	2.35316540342273	NA	25.5034177476076	0.0392104309271964	NA	NA	NA
ENSG00000261593.1	CYP4A27P	unprocessed_pseudogene	1	NA	2.55933638443243	2.46826658905341	4.5674025938129	5.86677127953113	NA	1.47116392644627	0.679733904579613	NA	NA	NA
ENSG00000261290.1	CYP4A44P	unprocessed_pseudogene	1	NA	0.695793577211953	0	0.703945473729581	1.2635760017143	NA	0.456045421001442	2.19276404048543	NA	NA	NA
ENSG00000186377.8	CYP4X1	protein_coding	1	NA	4.96064588058604	2.13568025444166	6.74018952236317	114.427482968621	0.952374509707111	1.07914510060361	0.926659445000174	NA	NA	NA
ENSG00000186160.5	CYP4Z1	protein_coding	1	NA	1.04759488496291	0.463329975106653	1.24159635878882	21.3965463828205	NA	0.520044558164465	1.92291215108484	NA	NA	NA
ENSG00000225154.2	TUBAP9	processed_pseudogene	1	NA	0.801015666812392	0.0783019160076755	1.01146559810335	8.25312303717374	NA	0.668800445260554	1.49521431555031	NA	NA	NA
ENSG00000225506.2	CYP4A22-AS1	lncRNA	1	NA	0.149302285401408	0.276839685748377	0.12217929589108	1.73264051677385	NA	0.309151587115658	3.23465911765119	NA	NA	NA
ENSG00000162365.13	CYP4A22	protein_coding	1	NA	0.337728012627553	0.256939620327323	0.379733987169256	12.200834742919	NA	1.92092469589345	0.520582614267909	NA	NA	NA
ENSG00000225514.1	MTND1P34	transcribed_processed_pseudogene	1	NA	0	0	0	0.539292885725059	NA	0.131375111052375	7.61179185303471	NA	NA	NA
ENSG00000224805.2	LINC00853	lncRNA	1	NA	0.164108640851825	0.25691292827714	0.164108640851825	1.57499477508367	NA	0.0527176201397187	18.9689898244586	NA	NA	NA
ENSG00000162366.8	PDZK1IP1	protein_coding	1	NA	0.242563092561322	0.217877807410531	0.596572598066892	5.85054830487342	NA	0.00418879263368617	238.732276207235	NA	NA	NA
ENSG00000162367.12	TAL1	protein_coding	1	bHLH	2.47587908797604	2.62626438001769	2.41328055656497	138.95416746507	0.999152409456373	0.998019310176569	1.00198462074154	No	NA	NA
ENSG00000226252.1	ENSG00000226252	lncRNA	1	NA	0.920068221015262	1.01992194977561	0.882967092119113	33.0941814089629	0.644249189650247	0.538949035443054	1.85546301085395	NA	NA	NA
ENSG00000123473.17	STIL	protein_coding	1	NA	0.52721019566624	1.12459155734475	0.398695599772235	41.6528767171199	0.922746485518796	1.20864297102307	0.827374190703763	NA	NA	NA
ENSG00000162368.14	CMPK1	protein_coding	1	NA	32.3868656353602	34.3200322737902	26.8047147866825	1048.38899942031	0.511203580054063	0.722841764756277	1.38342864061981	NA	NA	NA
ENSG00000225762.1	LINC01389	lncRNA	1	NA	3.51024420257706	4.91317404471454	2.46786662871167	15.4984182014957	NA	0.183859437061451	5.43893757091062	NA	NA	NA
ENSG00000186790.6	FOXE3	protein_coding	1	Fork_head	0	0	0	0.687224747441437	NA	0.461136838274005	2.16855370684093	NA	NA	NA
ENSG00000237424.1	FOXD2-AS1	lncRNA	1	NA	0.506809869423491	0.464039564555785	0.570097846951487	12.6663940092128	NA	0.627252381194707	1.59425460943701	NA	NA	NA
ENSG00000186564.6	FOXD2	protein_coding	1	Fork_head	0.200085907978276	0.188288193534864	0.282802359036566	7.18134975074927	NA	1.01892042533378	0.981430909751773	NA	NA	NA
ENSG00000271355.1	ENSG00000271355	processed_pseudogene	1	NA	0	0	0	0	NA	NA	NA	NA	NA	NA
ENSG00000229554.2	RPL21P24	processed_pseudogene	1	NA	0	0	0	0	NA	NA	NA	NA	NA	NA
ENSG00000227883.1	ATP6V0E1P4	processed_pseudogene	1	NA	0	0	0	0	NA	NA	NA	NA	NA	NA
ENSG00000227947.2	LINC01738	lncRNA	1	NA	0	0	0	0.033449688055811	NA	3.60600435496218	0.277315250222566	NA	NA	NA
ENSG00000269113.4	TRABD2B	protein_coding	1	NA	0.799563847207337	0.698466909598041	0.966384296673735	66.6405498274487	0.755923454386945	1.88416194516584	0.530739941206054	No	NA	NA
ENSG00000223814.1	ENSG00000223814	lncRNA	1	NA	0	0	0	0	NA	NA	NA	NA	NA	NA
ENSG00000225028.1	ENSG00000225028	lncRNA	1	NA	0.255330452433071	0.207428110899138	0.263858236119034	5.98100629969005	NA	0.897497867701782	1.11420877529291	NA	NA	NA
ENSG00000226133.6	LINC02794	lncRNA	1	NA	0.0935224464561367	0.122434129066959	0	1.36541573223522	NA	0.00522875118578185	191.250255456642	NA	NA	NA
ENSG00000231413.1	ENSG00000231413	lncRNA	1	NA	0	0	0	0.033449688055811	NA	3.60600435496218	0.277315250222566	NA	NA	NA
ENSG00000237180.1	CYP46A4P	processed_pseudogene	1	NA	0	0	0	0.273236620470632	NA	15.7693592979581	0.0634141172830963	NA	NA	NA
ENSG00000242267.6	SKINT1L	transcribed_unprocessed_pseudogene	1	NA	0.15572080877866	0.507203503115844	0.0586861612173251	4.09028295907836	NA	17.963879778712	0.0556672618787533	NA	NA	NA
ENSG00000279096.2	ENSG00000279096	TEC	1	NA	0.0910966491274187	0.105365508656091	0.0910966491274187	2.44944143380934	NA	49.6836769731969	0.0201273347892402	NA	NA	NA
ENSG00000223720.2	ENSG00000223720	lncRNA	1	NA	0.212185335508009	0.535596849645111	0	1.60010257269925	NA	1.18216477624077	0.845905765505848	NA	NA	NA
ENSG00000117834.13	SLC5A9	protein_coding	1	NA	1.44756291644304	3.41114535968339	1.01733459584191	73.1981881092164	0.684852825643223	1.91949935711905	0.520969176827902	NA	NA	NA
ENSG00000272491.1	ENSG00000272491	lncRNA	1	NA	0.336102543356286	0.980052843682838	0.194278858341139	7.01912822837636	NA	0.299164056105237	3.34264755271345	NA	NA	NA
ENSG00000279214.1	ENSG00000279214	TEC	1	NA	0	0.44266856640114	0	1.40737091503938	NA	0.0420268205770311	23.7943291038896	NA	NA	NA
ENSG00000132122.12	SPATA6	protein_coding	1	NA	3.35224638298507	7.69251761433103	2.32408755781212	213.169960866692	0.952747814802769	0.921066962889168	1.08569739257962	NA	NA	NA
ENSG00000224986.2	PPP1R8P1	processed_pseudogene	1	NA	1.43459894009355	3.63275509983532	0.913394315454204	15.4360313406066	NA	3.32482303362812	0.300767887459195	NA	NA	NA
ENSG00000206700.1	RNU6-723P	snRNA	1	NA	1.04078714479928	1.1914455634311	1.01315516779771	1.94056843182904	NA	0.76082995980196	1.31435413014006	NA	NA	NA
ENSG00000235105.1	ENSG00000235105	processed_pseudogene	1	NA	1.7970196284721	1.72307722277928	2.07847310440672	19.0906310933336	NA	0.780463038655952	1.28129065755902	NA	NA	NA
ENSG00000223175.1	RNU4-61P	snRNA	1	NA	2.20484456162287	3.73077949796467	2.20484456162287	3.18041890471069	NA	0.0273595109649405	36.5503609067223	NA	NA	NA
ENSG00000232514.1	ENSG00000232514	processed_pseudogene	1	NA	0	0	0	0.0860942392259344	NA	0.576404223292061	1.73489360346568	NA	NA	NA
ENSG00000186094.18	AGBL4	protein_coding	1	NA	0.0428551703335452	0.0558765463077138	0.0317818845931939	3.00613475941911	NA	0.158856737630708	6.29498008655249	NA	NA	NA
ENSG00000287661.1	ENSG00000287661	lncRNA	1	NA	0	0	0	0.602585985003283	NA	1.25002425951917	0.799984474209051	NA	NA	NA
ENSG00000162373.13	BEND5	protein_coding	1	NA	3.15989730035948	3.59371729573121	3.08390023651826	60.3110249653799	0.827919292960254	0.74710666866129	1.33849695357674	NA	NA	NA
ENSG00000286597.1	ENSG00000286597	lncRNA	1	NA	0	0	0	0.034155721312846	NA	0.960700524353242	1.04090710335899	NA	NA	NA
ENSG00000229846.2	ENSG00000229846	lncRNA	1	NA	0	0	0	0.157926590988602	NA	0.263873474686922	3.78969504678889	NA	NA	NA
ENSG00000230114.1	AGBL4-AS1	lncRNA	1	NA	0	0	0	0	NA	NA	NA	NA	NA	NA
ENSG00000225623.1	AGBL4-IT1	lncRNA	1	NA	0	0	0	0	NA	NA	NA	NA	NA	NA
ENSG00000237478.2	ENSG00000237478	processed_pseudogene	1	NA	0	0	0	0.127104070665102	NA	0.31418676357732	3.1828202710198	NA	NA	NA
ENSG00000215887.5	ZNF859P	unprocessed_pseudogene	1	NA	0	0	0	0.0500778637613873	NA	0.419695365832039	2.3826805855183	NA	NA	NA
ENSG00000279324.1	ENSG00000279324	TEC	1	NA	0	0	0	0.421850961363676	NA	15.9029525183769	0.0628814051255221	NA	NA	NA
ENSG00000233595.2	MTND2P29	processed_pseudogene	1	NA	0	0	0	0	NA	NA	NA	NA	NA	NA
ENSG00000162374.18	ELAVL4	protein_coding	1	NA	0.0134473149516832	0.0272340655057974	0	1.12574654317135	NA	10.27679577806	0.0973065945452477	NA	NA	NA
ENSG00000230828.1	ENSG00000230828	processed_pseudogene	1	NA	0	0	0	0	NA	NA	NA	NA	NA	NA
ENSG00000237337.1	ELAVL4-AS1	lncRNA	1	NA	0	0	0	0	NA	NA	NA	NA	NA	NA
ENSG00000233407.1	ENSG00000233407	lncRNA	1	NA	0	0	0	0	NA	NA	NA	NA	NA	NA
ENSG00000284696.2	LINC02808	lncRNA	1	NA	0	0	0	0	NA	NA	NA	NA	NA	NA
ENSG00000284645.1	ENSG00000284645	lncRNA	1	NA	0	0	0	0.0458094226476213	NA	0.696643065640613	1.43545532758649	NA	NA	NA
ENSG00000234080.3	ENSG00000234080	processed_pseudogene	1	NA	0	0	0	0.0553991820665037	NA	0.62807578658759	1.59216454662759	NA	NA	NA
ENSG00000229316.1	HMGB1P45	processed_pseudogene	1	NA	0	0	0	0	NA	NA	NA	NA	NA	NA
ENSG00000225671.2	FCF1P6	processed_pseudogene	1	NA	0	0	0	0	NA	NA	NA	NA	NA	NA
ENSG00000142700.12	DMRTA2	protein_coding	1	DM	0	0	0	0.364784525786389	NA	0.0702404522117311	14.2368103921886	NA	NA	NA
ENSG00000284700.2	ENSG00000284700	lncRNA	1	NA	0	0.0720684360428865	0	0.441781117926927	NA	2.63157943498369	0.379999929588369	NA	NA	NA
ENSG00000185104.21	FAF1	protein_coding	1	NA	24.3008125175725	25.4289567020676	23.5660790871655	1616.15964043261	0.0430901076565604	0.607390503840929	1.64638728079603	NA	NA	NA
ENSG00000225767.1	FAF1-AS1	lncRNA	1	NA	14.5023655934819	19.2990594692605	11.2083570557507	61.9545318905351	0.456204443610792	0.460490758704461	2.17159623965829	NA	NA	NA
ENSG00000207194.1	RNU6-1026P	snRNA	1	NA	2.18442933420043	3.09447491699773	0.750482499333477	2.11055102566624	NA	0.707227333677845	1.41397249848875	NA	NA	NA
ENSG00000230585.2	PHBP12	processed_pseudogene	1	NA	4.39414942514519	5.61422253072377	3.74627934762453	31.1667031887991	0.734316936039846	0.608459196783976	1.64349557913747	NA	NA	NA
ENSG00000237130.1	MRPS6P2	processed_pseudogene	1	NA	2.31308307869908	2.56027737790562	1.93293986216389	8.05974095109286	NA	1.45669145102287	0.686487175645751	NA	NA	NA
ENSG00000123080.12	CDKN2C	protein_coding	1	NA	7.46044483325427	7.42474464405429	8.41320185040533	197.313415166625	0.752969720669371	0.738088261840181	1.35485151532803	NA	NA	NA
ENSG00000265538.1	MIR4421	miRNA	1	NA	0	0	0	0.295996452225753	NA	0.241562228441598	4.13972004833434	NA	NA	NA
ENSG00000275816.1	MIR6500	miRNA	1	NA	0	0	0	0.0500778637613873	NA	0.419695365832039	2.3826805855183	NA	NA	NA
ENSG00000204006.11	C1orf185	protein_coding	1	NA	0	0.228937103870961	0	0.720167203746981	NA	1.52877442301577	0.654118740440024	NA	NA	NA
ENSG00000200262.1	Y_RNA	misc_RNA	1	NA	0	0	0	0	NA	NA	NA	NA	NA	NA
ENSG00000213478.2	CFL1P2	processed_pseudogene	1	NA	0	0	0	0.562022203141705	NA	4.2734595665792	0.234002447997999	NA	NA	NA
ENSG00000203356.2	LINC01562	lncRNA	1	NA	0.197526115229994	0.165943212009731	0.205525745157295	4.57672156438587	NA	0.0515604847963381	19.39469739181	NA	NA	NA
ENSG00000123091.5	RNF11	protein_coding	1	NA	60.7659391150747	53.1233297076304	65.4329052334206	1723.86891749468	0.0886041934914102	0.555436619241838	1.80038543617269	NA	NA	NA
ENSG00000233406.5	ENSG00000233406	processed_pseudogene	1	NA	3.88904475326602	3.67426121936975	4.00958744481176	31.7741300026882	0.235859181444631	0.232250177346077	4.30570177136999	NA	NA	NA
ENSG00000236434.2	ENSG00000236434	lncRNA	1	NA	3.72653378979382	4.88037483232683	3.58413596071109	14.771555793226	NA	0.0741346433930413	13.4889702604797	NA	NA	NA
ENSG00000085831.16	TTC39A	protein_coding	1	NA	0.856661070653952	0.642357862708032	0.898267737961356	69.3310766879159	0.362713532489639	0.393911066109871	2.53864409008778	No	NA	NA
ENSG00000261664.5	TTC39A-AS1	lncRNA	1	NA	0.078631496247388	0	0.0887132593734496	0.986456773097076	NA	22.1071260467387	0.0452342831847889	NA	NA	NA
ENSG00000085832.17	EPS15	protein_coding	1	NA	46.9454142651882	49.4580945545809	44.4286236051271	2984.4466227242	0.469172530718962	0.72472539359056	1.37983298066269	No	NA	NA
ENSG00000232027.2	ENSG00000232027	processed_pseudogene	1	NA	3.64649153144017	3.71954818033516	3.47823930639776	30.4592709406575	0.396352175935287	0.411068020048496	2.43268741723578	NA	NA	NA
ENSG00000206595.1	RNU6-877P	snRNA	1	NA	5.51211140405717	7.00657474540042	5.51211140405717	6.14914315375446	NA	1.00826273049769	0.991804982721508	NA	NA	NA
ENSG00000238140.1	ENSG00000238140	lncRNA	1	NA	2.92953370456521	2.94953413874322	2.51026356290201	16.9829252454685	NA	0.455860693789164	2.19365260840519	NA	NA	NA
ENSG00000227070.1	EPS15-AS1	lncRNA	1	NA	9.1949872607413	8.18753432660792	13.3703980142518	45.7137732115202	0.877677740548114	0.785018759091227	1.27385490909497	NA	NA	NA
ENSG00000252032.1	RNU6-1281P	snRNA	1	NA	0	0.556365224564485	0	2.14132721470397	NA	1.3889715380559	0.719957157221284	NA	NA	NA
ENSG00000227742.2	CALR4P	transcribed_unitary_pseudogene	1	NA	0.461960040453405	0.331646984359815	0.697983337555169	15.8283953976398	NA	0.336844268700097	2.96873093272171	NA	NA	NA
ENSG00000117859.19	OSBPL9	protein_coding	1	NA	20.9050449106033	23.2946990378947	20.358353428472	2014.58460175848	0.0874128179768224	0.352989453228983	2.83294583124925	NA	NA	NA
ENSG00000236973.2	GAPDHP51	processed_pseudogene	1	NA	3.30017771651273	3.19438420367534	3.3409267348057	29.8891609936961	0.52553720941679	0.387006039594888	2.58393900272663	NA	NA	NA
ENSG00000232846.1	SLC25A6P3	processed_pseudogene	1	NA	2.58186470760459	1.83076526827115	3.20043036165201	20.6536328841693	NA	0.556856346171311	1.79579528342551	NA	NA	NA
ENSG00000212624.1	ENSG00000212624	snoRNA	1	NA	21.9077162938079	19.4228168583509	28.0394781750646	29.4845552362122	0.350209570474401	0.25746773615166	3.88398179494985	NA	NA	NA
ENSG00000078618.23	NRDC	protein_coding	1	NA	94.5742684229394	92.301886526247	94.5742684229394	5622.51451567494	0.216343112728129	0.587241111826824	1.70287805104302	No	NA	NA
ENSG00000266993.3	ENSG00000266993	lncRNA	1	NA	2.26680095673758	2.36886408340318	1.7509059754064	33.2202499863837	0.251954332398286	0.322833887008999	3.09756825488436	NA	NA	NA
ENSG00000272175.1	ENSG00000272175	lncRNA	1	NA	1.86308824788754	3.34648471411306	0.434173136644786	4.33846082391536	NA	67.2333777452348	0.0148735647908285	NA	NA	NA
ENSG00000283899.1	MIR761	miRNA	1	NA	0	0	0	0.0481842872750001	NA	2.28986394618774	0.436707168417077	NA	NA	NA
ENSG00000230604.2	TSEN15P2	processed_pseudogene	1	NA	3.63377440070465	7.72839234636949	2.63595942004075	13.7314866821478	NA	0.741621654701331	1.34839644131309	NA	NA	NA
ENSG00000169213.7	RAB3B	protein_coding	1	NA	0.00932691378456757	0.0492284258553659	0.00848259804024691	2.52897385503844	NA	551.397610210241	0.00181357332981315	NA	NA	NA
ENSG00000200839.1	RNA5SP48	rRNA_pseudogene	1	NA	0	0	0	0	NA	NA	NA	NA	NA	NA
ENSG00000229032.1	ENSG00000229032	processed_pseudogene	1	NA	0	0	0	0	NA	NA	NA	NA	NA	NA
ENSG00000264613.2	RN7SL290P	misc_RNA	1	NA	0	0	0	0	NA	NA	NA	NA	NA	NA
ENSG00000117862.13	TXNDC12	protein_coding	1	NA	1.45667895804368	1.80543528054611	1.42171229533671	35.7674428549152	0.988076225495414	1.03201268008462	0.968980342293863	NA	NA	NA
ENSG00000285839.1	ENSG00000285839	protein_coding	1	NA	0	0	0	0	NA	NA	NA	NA	NA	NA
ENSG00000198841.4	KTI12	protein_coding	1	NA	1.30285446965526	1.91840394351203	0.912821512241993	19.1942146069406	NA	1.21389124779659	0.823797026146424	NA	NA	NA
ENSG00000223390.1	ENSG00000223390	lncRNA	1	NA	0.459986996687172	0.712447956212736	0.273839742471659	3.38609874659069	NA	17.2651507368083	0.0579201430236029	NA	NA	NA
ENSG00000228369.2	TXNDC12-AS1	lncRNA	1	NA	2.18183840213723	4.96266137014675	1.05504402701814	8.35952833717032	NA	0.206238868768359	4.84874653343434	NA	NA	NA
ENSG00000134717.18	BTF3L4	protein_coding	1	NA	13.9050843416322	17.9195977452835	11.9760845783754	737.415941609935	0.522900012405805	0.690408212936291	1.4484184591997	NA	NA	NA
ENSG00000157077.16	ZFYVE9	protein_coding	1	NA	18.6988639570773	20.7269974976428	16.2837716275299	1245.69633409294	0.142352650382378	0.657247466303419	1.52149692660565	No	NA	NA
ENSG00000241745.3	RN7SL788P	misc_RNA	1	NA	2.74622307855839	2.83789065097765	2.74622307855839	7.93950777306257	NA	1.30106784613763	0.768599426208721	NA	NA	NA
ENSG00000228407.2	ENSG00000228407	processed_pseudogene	1	NA	2.02216771845143	2.10740154437039	2.02216771845143	7.25830958124783	NA	2.54539223921236	0.392866759234498	NA	NA	NA
ENSG00000223429.1	ENSG00000223429	processed_pseudogene	1	NA	2.6649518393456	3.53996756286143	2.12556036041743	18.0750356104639	NA	3.19923415687363	0.312574807271133	NA	NA	NA
ENSG00000224255.2	PDCL3P6	processed_pseudogene	1	NA	1.92114482218432	2.9557799383552	1.41965725275029	11.5903537097723	NA	1.55906494856696	0.641410097070791	NA	NA	NA
ENSG00000236004.2	ENSG00000236004	processed_pseudogene	1	NA	1.49694395998507	1.09848122938516	1.54274718604746	5.03441474361505	NA	0.41998599588333	2.38103177201603	NA	NA	NA
ENSG00000237663.2	DNAJC19P7	processed_pseudogene	1	NA	1.41358695651791	1.48237994519916	1.41358695651791	4.63138554617195	NA	0.175130547986128	5.7100261005248	NA	NA	NA
ENSG00000213735.2	ANAPC10P1	processed_pseudogene	1	NA	1.03691750087383	1.9620676593096	0.801181471176426	6.21773813679384	NA	0.495363012567774	2.01872157312751	NA	NA	NA
ENSG00000154222.15	CC2D1B	protein_coding	1	NA	11.1624037020437	10.8462159517847	11.4672366502589	701.835393740827	0.846171714993508	1.12197714617766	0.891283751551262	NA	NA	NA
ENSG00000272100.1	ENSG00000272100	lncRNA	1	NA	2.38805211127129	3.21852650376659	1.15117270092772	7.3532850879717	NA	3.71841322871709	0.268931917592445	NA	NA	NA
ENSG00000287078.1	ENSG00000287078	lncRNA	1	NA	0.870987092768681	1.12452940951125	0.555553471148574	6.02129623604479	NA	1.77710166120892	0.562714008899032	NA	NA	NA
ENSG00000224680.4	PLA2G12AP1	processed_pseudogene	1	NA	0.396222294069312	0.31837184618292	0.713486883169151	3.19608706072555	NA	2.32089716642757	0.430867861991164	NA	NA	NA
ENSG00000085840.13	ORC1	protein_coding	1	NA	0.272662399174553	0.975938985362975	0.173783741754335	13.0211270706444	NA	8.33491010397894	0.119977298798054	NA	NA	NA
ENSG00000134748.13	PRPF38A	protein_coding	1	NA	9.94801004057956	16.8419888316922	8.40074382184967	537.578511742827	0.178290444044452	1.55346688186353	0.643721479791322	NA	NA	NA
ENSG00000134744.14	TUT4	protein_coding	1	NA	15.8102562615753	21.3448691195757	14.3708631582016	2264.42259725878	0.196422787632135	0.572117099719296	1.74789391977733	No	NA	NA
ENSG00000272371.1	ENSG00000272371	lncRNA	1	NA	0.732659371667915	1.25135915431272	0.261399031067486	2.76700490966391	NA	1.21827099273997	0.820835434775423	NA	NA	NA
ENSG00000236290.1	EEF1GP7	processed_pseudogene	1	NA	0	0.068341172414159	0	0.786084735748089	NA	0.0942738059498151	10.6074003263678	NA	NA	NA
ENSG00000116157.6	GPX7	protein_coding	1	NA	7.07689193012903	10.1004003898298	5.95857392125003	102.986476844107	0.840019262871568	0.710985771953224	1.40649790677638	NA	NA	NA
ENSG00000182183.15	SHISAL2A	protein_coding	1	NA	0.309232778773663	0.312416338599021	0.279009182834884	9.46982161573873	NA	0.207365031515288	4.82241385007227	NA	NA	NA
ENSG00000162377.6	COA7	protein_coding	1	NA	12.0554740558958	10.9608019149204	13.277781195224	446.560781630198	0.230881653189346	0.487125105045161	2.0528607325777	NA	NA	NA
ENSG00000233664.1	NDUFS5P3	processed_pseudogene	1	NA	0	0	0	0.101045584564901	NA	3.70630332088602	0.269810620832011	NA	NA	NA
ENSG00000239640.3	RN7SL62P	misc_RNA	1	NA	0	0	0	0.0622714983116625	NA	0.21275054088875	4.70034057644495	NA	NA	NA
ENSG00000162378.13	ZYG11B	protein_coding	1	NA	82.1049539801754	61.0496055018682	90.6993976171571	6010.02805492433	0.00434934267305098	0.350728275309627	2.85121009738148	Yes	NA	NA
ENSG00000252018.1	RNU2-30P	snRNA	1	NA	2.04441890243209	1.8298939838325	2.3079959915544	2.87099593716158	NA	0.0227838970616862	43.8906477365375	NA	NA	NA
ENSG00000228929.1	RPS13P2	processed_pseudogene	1	NA	5.72180105158979	3.88542808628952	7.58745265780048	24.6957541574367	NA	0.948451337911403	1.05435034991053	NA	NA	NA
ENSG00000206627.1	RNU6-969P	snRNA	1	NA	5.30305830921539	7.19803488016749	5.16551483824078	5.72558431605614	NA	0.498475098292436	2.00611826633983	NA	NA	NA
ENSG00000203995.10	ZYG11A	protein_coding	1	NA	0.138656768133434	0.277066169448741	0.0776960875120623	6.03429008381954	NA	1.77903526576141	0.562102404176913	NA	NA	NA
ENSG00000242391.2	ENSG00000242391	lncRNA	1	NA	0	0	0	0	NA	NA	NA	NA	NA	NA
ENSG00000121310.17	ECHDC2	protein_coding	1	NA	22.0995083834699	19.1841753144117	22.9893067447276	2138.15188896665	0.770005948040556	0.782170591435891	1.27849347821199	No	NA	NA
ENSG00000230953.2	ENSG00000230953	processed_pseudogene	1	NA	68.0849906478526	58.9633818415683	69.1578357615854	100.944940345832	0.865147236898442	0.828934410077092	1.20636806464217	NA	NA	NA
ENSG00000231866.2	ENSG00000231866	processed_pseudogene	1	NA	2.36798834426938	2.54631078884385	1.22262962731237	3.49994367601325	NA	0.0669955269487035	14.9263696480165	NA	NA	NA
ENSG00000116171.19	SCP2	protein_coding	1	NA	25.8934955814154	27.2956406462693	25.5254264191683	1867.16026706163	0.311735077118096	0.648509315469588	1.54199789601464	NA	NA	NA
ENSG00000264834.1	ENSG00000264834	miRNA	1	NA	4.7660276382555	5.72683917401464	4.38010516987295	4.0529563811405	NA	0.376003263707337	2.65955138298574	NA	NA	NA
ENSG00000266188.1	ENSG00000266188	miRNA	1	NA	0	0	0	0.263278564989561	NA	0.171465758218543	5.83206822393915	NA	NA	NA
ENSG00000265815.1	ENSG00000265815	miRNA	1	NA	2.82356709123678	2.47143851427134	3.12998825645106	2.63375763824965	NA	3.88075746896013	0.257681653130453	NA	NA	NA
ENSG00000237279.2	H3P2	processed_pseudogene	1	NA	0.778704012736809	0.534064810632323	0.905300948102078	3.91294269091815	NA	3.06497222836934	0.326267230333774	NA	NA	NA
ENSG00000236360.2	RRAS2P1	processed_pseudogene	1	NA	0.574229213631323	0.867338570736713	0.234978454276541	2.46977375591119	NA	0.0370383091364413	26.9990726713849	NA	NA	NA
ENSG00000226147.1	TUBBP10	processed_pseudogene	1	NA	0	0	0.0833263666059612	1.01689499569436	NA	5.11709580502361	0.195423349122811	NA	NA	NA
ENSG00000174348.14	PODN	protein_coding	1	NA	19.4405324709638	26.7863755998647	10.9093586969784	677.736231004153	0.129985715501607	4.20478601375029	0.237824230942989	NA	NA	NA
ENSG00000232993.1	ENSG00000232993	lncRNA	1	NA	0	0	0	0	NA	NA	NA	NA	NA	NA
ENSG00000227644.2	HIGD1AP11	processed_pseudogene	1	NA	0	0	0	0	NA	NA	NA	NA	NA	NA
ENSG00000162383.13	SLC1A7	protein_coding	1	NA	3.23766942061357	3.12339528417844	3.32512316334432	175.081235871023	0.957652142120073	0.888269336208648	1.12578466827218	NA	NA	NA
ENSG00000235563.1	ENSG00000235563	lncRNA	1	NA	0.0821988468816246	0.102983325738091	0.0734940699383737	1.81849438905017	NA	124.240950127849	0.00804887598630694	NA	NA	NA
ENSG00000277397.1	ENSG00000277397	unprocessed_pseudogene	1	NA	0	0	0	0.183072039236602	NA	3.57878290939374	0.279424604765815	NA	NA	NA
ENSG00000157184.7	CPT2	protein_coding	1	NA	2.94204085692291	3.24078811820297	2.73746929075168	259.827555308791	0.0264244231952889	0.326227531566322	3.06534520614701	NA	NA	NA
ENSG00000236723.2	ENSG00000236723	lncRNA	1	NA	0.112067974616705	0.0431807240689873	0.132114278611272	1.77962394889341	NA	4.67543409800576	0.213883883087249	NA	NA	NA
ENSG00000162384.14	CZIB	protein_coding	1	NA	14.2243756756893	17.2105725947238	13.5427542827152	558.596123379106	0.811041900979857	0.858738533501049	1.16449880957715	NA	NA	NA
ENSG00000259818.1	CZIB-DT	lncRNA	1	NA	0.147543159099547	0.169937447981765	0.112854511177966	4.50984876410593	NA	2.41911328457054	0.413374605636762	NA	NA	NA
ENSG00000162385.11	MAGOH	protein_coding	1	NA	14.0339676764576	17.6717881053688	11.9709714378388	167.956063200791	0.807295410248833	0.840655708834745	1.18954762275525	NA	NA	NA
ENSG00000226754.2	ENSG00000226754	lncRNA	1	NA	0.339429325754036	0.376721265337415	0.279432796504525	5.7033461939712	NA	0.890172596422466	1.12337765060273	NA	NA	NA
ENSG00000157193.18	LRP8	protein_coding	1	NA	0.175754565122861	0.427491294869297	0.135993473033583	37.8911954160432	0.11489626225078	4.39560955799125	0.227499732814529	NA	NA	NA
ENSG00000234578.1	ENSG00000234578	lncRNA	1	NA	0	0	0	0	NA	NA	NA	NA	NA	NA
ENSG00000228838.1	ENSG00000228838	lncRNA	1	NA	0	0.07117606549208	0	0.63739133503276	NA	8.05507918857312	0.124145272391436	NA	NA	NA
ENSG00000232762.1	ENSG00000232762	lncRNA	1	NA	0	0.309200022839901	0	1.52992897720537	NA	95.4334980768872	0.0104785009472705	NA	NA	NA
ENSG00000225675.2	LINC01771	lncRNA	1	NA	0	0	0	0.392341751811138	NA	0.00977686421840112	102.282283732436	NA	NA	NA
ENSG00000285954.1	ENSG00000285954	lncRNA	1	NA	0.134534941497487	0.510524033409294	0.0914809367133357	1.65562164818138	NA	2.5145522598649	0.397685113155584	NA	NA	NA
ENSG00000226938.1	ENSG00000226938	lncRNA	1	NA	0	0	0	0.0778187108668486	NA	0.144345907571446	6.92780292025277	NA	NA	NA
ENSG00000230138.2	LINC02812	lncRNA	1	NA	0.390895428490483	0.703723928590543	0.232531214583187	3.38167692657577	NA	18.1181651253412	0.0551932269676324	NA	NA	NA
ENSG00000236253.7	SLC25A3P1	transcribed_processed_pseudogene	1	NA	0	0	0	0	NA	NA	NA	NA	NA	NA
ENSG00000288527.1	ENSG00000288527	processed_pseudogene	1	NA	0	0	0	0	NA	NA	NA	NA	NA	NA
ENSG00000143006.7	DMRTB1	protein_coding	1	DM	0	0	0	0	NA	NA	NA	NA	NA	NA
ENSG00000174332.6	GLIS1	protein_coding	1	zf-C2H2	0.133583985963183	0.140436302567814	0.131525927364263	3.69001189694579	NA	0.0839232468975326	11.9156495603771	NA	NA	NA
ENSG00000239007.1	RNU7-95P	snRNA	1	NA	0	0	0	0.0458094226476213	NA	0.696643065640613	1.43545532758649	NA	NA	NA
ENSG00000058804.12	NDC1	protein_coding	1	NA	4.62618336982298	6.17663946662534	4.13352968895727	199.461642944482	0.974747613450461	1.03461648930186	0.966541718926966	NA	NA	NA
ENSG00000201003.1	ENSG00000201003	snoRNA	1	NA	0	0.346025378828037	0	0.348390215751957	NA	1.70660353564652	0.585959175117474	NA	NA	NA
ENSG00000229687.2	ENSG00000229687	processed_pseudogene	1	NA	0	0	0	0.0565839907554528	NA	0.394396826094772	2.53551736179465	NA	NA	NA
ENSG00000058799.15	YIPF1	protein_coding	1	NA	13.053327034749	15.9242698561219	10.0112234020227	222.870515514504	0.907316813411192	1.11836243597261	0.894164510389988	NA	NA	NA
ENSG00000211452.12	DIO1	protein_coding	1	NA	1.03135934819295	1.78752981967018	0.775367116872197	20.7894688966951	NA	0.54694086154687	1.82835123558291	NA	NA	NA
ENSG00000081870.12	HSPB11	protein_coding	1	NA	3.64208298808746	6.98492630491849	2.95729986351932	111.354082134036	0.983923935264033	1.02089635827247	0.979531361726244	NA	NA	NA
ENSG00000116212.15	LRRC42	protein_coding	1	NA	8.99411523462378	10.8862751625089	7.95593859607197	162.801904295629	0.688754742175058	1.29976857874727	0.7693677292644	NA	NA	NA
ENSG00000219102.3	HNRNPA3P12	processed_pseudogene	1	NA	0.101982693277851	0.0903929335976555	0.101982693277851	1.66475191333099	NA	4.00127309447743	0.249920456911628	NA	NA	NA
ENSG00000203985.11	LDLRAD1	protein_coding	1	NA	0	0	0	0.0404275527395998	NA	1.02035759033176	0.980048572652709	NA	NA	NA
ENSG00000116209.12	TMEM59	protein_coding	1	NA	25.3881701966037	28.2338445201435	23.0966095751179	1965.42587988861	0.190369421892052	0.728869263950264	1.37198815955043	NA	NA	NA
ENSG00000280378.1	ENSG00000280378	TEC	1	NA	1.97644001346262	2.30856550783338	1.77675116001063	29.4198600752996	0.9343652205977	1.15972624704421	0.862272456580762	NA	NA	NA
ENSG00000116205.14	TCEANC2	protein_coding	1	NA	3.61594145705664	3.80942192401974	3.51244820608187	380.412864366246	0.536693754871046	0.694068160338907	1.44078068573512	NA	NA	NA
ENSG00000283749.1	MIR4781	miRNA	1	NA	0	0	0	0	NA	NA	NA	NA	NA	NA
ENSG00000225183.1	ENSG00000225183	processed_pseudogene	1	NA	0.790915151606943	1.22658275601358	0.438373705385303	1.51879486965816	NA	0.510568558986719	1.95860082333431	NA	NA	NA
ENSG00000279049.1	ENSG00000279049	pseudogene	1	NA	0	0	0	0	NA	NA	NA	NA	NA	NA
ENSG00000256407.2	ENSG00000256407	protein_coding	1	NA	0.0284734644523494	0.0734487116244653	0	1.21618806601432	NA	97.222460897326	0.0102856890349245	NA	NA	NA
ENSG00000157211.11	CDCP2	protein_coding	1	NA	0	0	0	0.605752393271117	NA	1.78575936377294	0.559985863877654	NA	NA	NA
ENSG00000280425.2	ENSG00000280425	lncRNA	1	NA	0.0193374297472948	0.0934522958523571	0	1.35278942219004	NA	9.41901226769297	0.106168244777638	NA	NA	NA
ENSG00000215883.11	CYB5RL	protein_coding	1	NA	2.62983168556104	2.85060826080574	2.4828008821657	190.786608345402	0.607977233630622	1.57337935519203	0.635574629030233	NA	NA	NA
ENSG00000116221.15	MRPL37	protein_coding	1	NA	55.9305913738276	53.5243777304263	62.9425075294144	1286.26675337101	0.514236092626242	0.678665061866343	1.47348089092723	NA	NA	NA
ENSG00000157216.16	SSBP3	protein_coding	1	NA	14.3237801342217	14.405125396237	13.8844956335756	829.295131518175	0.96063190381889	1.04651638225394	0.95555121444563	NA	NA	NA
ENSG00000198711.5	SSBP3-AS1	lncRNA	1	NA	2.77098911896844	3.68574191313886	2.42751369608554	64.0113532428746	0.669466373215903	1.72075035509432	0.581141823995257	NA	NA	NA
ENSG00000225632.1	ENSG00000225632	lncRNA	1	NA	1.44016323285404	1.40364465110795	2.00475651653507	15.3684528791026	NA	0.428962209802587	2.33120768484527	NA	NA	NA
ENSG00000232245.1	ENSG00000232245	lncRNA	1	NA	0	0	0	0	NA	NA	NA	NA	NA	NA
ENSG00000287582.1	ENSG00000287582	lncRNA	1	NA	0	0	0	0.0656017124363249	NA	1.11598430864358	0.896069946732001	NA	NA	NA
ENSG00000235741.1	LINC02784	lncRNA	1	NA	0	0	0	0.121287670949444	NA	0.259270465452831	3.85697614363226	NA	NA	NA
ENSG00000237173.1	ENSG00000237173	processed_pseudogene	1	NA	0	0	0	0	NA	NA	NA	NA	NA	NA
ENSG00000227453.1	HNRNPA1P63	processed_pseudogene	1	NA	0	0	0	0.301697312008104	NA	2.04550147599433	0.488877672167846	NA	NA	NA
ENSG00000162390.18	ACOT11	protein_coding	1	NA	23.8344517314183	23.8059011191504	23.8344517314183	1971.39018838198	0.346159731998159	0.419344355142069	2.38467499976532	No	NA	NA
ENSG00000162391.12	FAM151A	protein_coding	1	NA	7.15772495480851	6.76546034698939	7.15772495480851	171.722839725777	0.370268876244071	0.304106038853829	3.28832667634285	No	NA	NA
ENSG00000230728.1	ENSG00000230728	lncRNA	1	NA	4.11135981276249	3.45191699854609	5.39427879869184	32.8859912360605	0.763412040164364	0.501907888395622	1.99239745602835	NA	NA	NA
ENSG00000184313.20	MROH7	protein_coding	1	NA	3.56678785146559	4.29078145607494	3.50472505548653	302.389024439227	0.524843273987297	0.506521125636087	1.97425131823318	No	NA	NA
ENSG00000271723.5	MROH7-TTC4	protein_coding	1	NA	0.176586079348438	0.216887643786969	0.166374025453912	12.1893266222138	NA	0.160014024347647	6.249452221934	NA	NA	NA
ENSG00000243725.7	TTC4	protein_coding	1	NA	1.13331247928082	1.23501659830913	1.05739036539677	36.8543149810862	0.851516709895088	0.743612118954851	1.34478712020657	NA	NA	NA
ENSG00000162396.6	PARS2	protein_coding	1	NA	3.99687550728995	3.68448562075187	4.02716932723858	86.6853157423538	0.511836837234793	0.532607264526872	1.87755606542153	NA	NA	NA
ENSG00000006555.11	TTC22	protein_coding	1	NA	0.0585164252168746	0.088681697857793	0.0364471361458103	3.81976810511454	NA	0.124317005298932	8.04395181170433	NA	NA	NA
ENSG00000237453.1	ENSG00000237453	lncRNA	1	NA	0	0	0	0.176840283583039	NA	0.121233111868915	8.24857157078723	NA	NA	NA
ENSG00000162398.12	LEXM	protein_coding	1	NA	0.293564833657012	0.071741516762593	0.301497498285427	4.19054124383404	NA	1.13063382915848	0.884459649278572	NA	NA	NA
ENSG00000116133.13	DHCR24	protein_coding	1	NA	20.8611611693062	11.8391307186259	31.8663156945452	1556.08308213621	0.70847716095403	2.1331339860249	0.468793805992236	No	NA	NA
ENSG00000287724.1	ENSG00000287724	lncRNA	1	NA	0.637578200152196	0.570267888511256	1.1604932587434	8.75344670811657	NA	0.766194740458951	1.30515121965076	NA	NA	NA
ENSG00000242396.2	ENSG00000242396	lncRNA	1	NA	0	0	0	0.146617669566717	NA	0.887728377096309	1.12647069283841	NA	NA	NA
ENSG00000233203.6	DHCR24-DT	lncRNA	1	NA	0	0	0	0.473139544439071	NA	48.315690891637	0.0206972099859404	NA	NA	NA
ENSG00000284601.1	ENSG00000284601	lncRNA	1	NA	0	0	0	0.0367431924451724	NA	0.72006797079345	1.38875778476592	NA	NA	NA
ENSG00000143001.5	TMEM61	protein_coding	1	NA	0	0	0	0.418787828282048	NA	27.8893670001853	0.0358559590109505	NA	NA	NA
ENSG00000233271.1	ENSG00000233271	lncRNA	1	NA	0	0	0	0	NA	NA	NA	NA	NA	NA
ENSG00000162399.9	BSND	protein_coding	1	NA	0.0111061984381063	0.0250923011822973	0.00830366867411289	1.294359870159	NA	0.0422774762023462	23.6532567652301	NA	NA	NA
ENSG00000169174.11	PCSK9	protein_coding	1	NA	0.0379883773780622	0.0545552905965784	0.0187322872333799	2.22250244200176	NA	0.0749672277818651	13.3391620523802	NA	NA	NA
ENSG00000162402.14	USP24	protein_coding	1	NA	61.4594949494025	55.1785041780416	61.9680726744863	6535.87792249735	0.0131017461425623	0.455231544773929	2.19668432796459	NA	NA	NA
ENSG00000231090.2	MIR4422HG	lncRNA	1	NA	0.0406280926330616	0.140837389900233	0	1.15121865808663	NA	65.0929323099985	0.0153626509747264	NA	NA	NA
ENSG00000231095.1	GYG1P3	processed_pseudogene	1	NA	0	0.100520767451143	0	0.543164866899549	NA	5.75815565597854	0.173666718953963	NA	NA	NA
ENSG00000265822.1	MIR4422	miRNA	1	NA	0	0	0	0.033449688055811	NA	3.60600435496218	0.277315250222566	NA	NA	NA
ENSG00000234810.4	ENSG00000234810	lncRNA	1	NA	0.251473533556082	0.31624467845976	0.176881376308097	18.0105200218265	NA	1.83926785030314	0.543694600998536	NA	NA	NA
ENSG00000231900.3	GOT2P1	processed_pseudogene	1	NA	0	0	0	0.311249245446297	NA	11.3144025248184	0.0883829259040836	NA	NA	NA
ENSG00000232198.2	MTCO2P34	processed_pseudogene	1	NA	0	0	0	0.151144052744529	NA	0.575155788525361	1.73865936838416	NA	NA	NA
ENSG00000199831.1	RN7SKP291	misc_RNA	1	NA	0	0	0	0.243146775179909	NA	0.409870054317041	2.43979766139851	NA	NA	NA
ENSG00000252162.1	RNU6-830P	snRNA	1	NA	0	0	0	0	NA	NA	NA	NA	NA	NA
ENSG00000272051.1	Y_RNA	misc_RNA	1	NA	0	0	0	0	NA	NA	NA	NA	NA	NA
ENSG00000233079.3	LINC01755	lncRNA	1	NA	0.111022002997612	0.167424654026263	0.0717006654441405	3.14034134667948	NA	4.75748892436191	0.210194919189249	NA	NA	NA
ENSG00000230250.3	LINC01753	lncRNA	1	NA	0.133124332448693	0.231419132741771	0	1.06095164568357	NA	371.901393163618	0.00268888479145882	NA	NA	NA
ENSG00000227104.3	PIGQP1	transcribed_unprocessed_pseudogene	1	NA	0	0.311106411886712	0	0.823005037503689	NA	69.0697311770008	0.014478122079806	NA	NA	NA
ENSG00000235612.1	ENSG00000235612	lncRNA	1	NA	1.85544219488664	2.78678146256706	1.78072467747835	13.2615277857995	NA	2.1389427619349	0.467520691902663	NA	NA	NA
ENSG00000260971.4	ENSG00000260971	lncRNA	1	NA	4.0784579485401	5.55153832846547	2.77004938419172	270.721302281277	0.44680994861841	2.4245995188493	0.412439247069798	NA	NA	NA
ENSG00000284686.1	ENSG00000284686	protein_coding	1	NA	0.695114316454327	0.965705151587981	0.595250552688144	16.397772823059	NA	1.30642118442497	0.765449926809135	NA	NA	NA
ENSG00000229871.1	RPSAP20	processed_pseudogene	1	NA	1.34071227824003	2.75163545401691	0.841416456998684	11.3021946643362	NA	6.56398469081303	0.152346485725295	NA	NA	NA
ENSG00000223956.4	LINC01767	lncRNA	1	NA	1.44570947311131	1.89977087526714	1.32864515649913	28.4894667287941	0.619719077231988	1.93670423807469	0.51634110172347	NA	NA	NA
ENSG00000162407.9	PLPP3	protein_coding	1	NA	15.5973877282073	23.5500454072416	13.1178268988008	750.041621259361	0.865330289883068	1.1712362978862	0.853798675642786	NA	NA	NA
ENSG00000236776.1	RPL21P23	processed_pseudogene	1	NA	3.63144210304967	6.44130069148896	2.39143312790778	14.4059033428545	NA	1.36180007615985	0.734322179522786	NA	NA	NA
ENSG00000224980.1	RPL23AP85	processed_pseudogene	1	NA	0.259877901883798	0.954187149450183	0	2.15030248233597	NA	0.0175636633540418	56.9357303110615	NA	NA	NA
ENSG00000225475.1	ENSG00000225475	processed_pseudogene	1	NA	0	1.06955353758282	0	0.78815334840733	NA	4.78184990603979	0.209124087884259	NA	NA	NA
ENSG00000162409.12	PRKAA2	protein_coding	1	NA	64.676519043778	69.0177314267499	62.3295606855767	5669.03306201003	0.104757933284194	0.472397211811366	2.11686262110986	No	NA	NA
ENSG00000187889.13	FYB2	protein_coding	1	NA	0.413458211765526	0.382687987145626	0.431434192942341	29.0696202533662	0.360996696584549	0.101182440093517	9.88313781596647	No	NA	NA
ENSG00000229913.1	ENSG00000229913	lncRNA	1	NA	0	0	0	0.146942412548899	NA	0.250570963484509	3.99088540066144	NA	NA	NA
ENSG00000157131.11	C8A	protein_coding	1	NA	0	0	0	0	NA	NA	NA	NA	NA	NA
ENSG00000021852.13	C8B	protein_coding	1	NA	0	0	0	0	NA	NA	NA	NA	NA	NA
ENSG00000236341.1	ENSG00000236341	lncRNA	1	NA	0	0	0	0	NA	NA	NA	NA	NA	NA
ENSG00000173406.16	DAB1	protein_coding	1	NA	0.257614969973828	0.276539384999964	0.257614969973828	16.6807455766276	NA	2.56898214144788	0.38925922600474	NA	NA	NA
ENSG00000227935.1	ENSG00000227935	lncRNA	1	NA	0.135717074031508	0.067858537015754	0.153118083268863	0.932158405590626	NA	9.36121886257993	0.106823696217311	NA	NA	NA
ENSG00000236888.1	RPS20P5	processed_pseudogene	1	NA	0.394953155201692	0.144093885109117	0.594333846610182	1.54126245869833	NA	0.838727602459981	1.19228221065696	NA	NA	NA
ENSG00000226759.8	DAB1-AS1	lncRNA	1	NA	0.333579474289355	0.299013290399732	0.333579474289355	13.421220990109	NA	0.641136323693124	1.55973068916096	NA	NA	NA
ENSG00000229887.4	HNRNPA1P6	transcribed_unprocessed_pseudogene	1	NA	0.384810727344586	0.25120445875623	0.393042531783301	4.37353300127371	NA	6.83251456592116	0.146359000094598	NA	NA	NA
ENSG00000223416.3	RPS26P15	processed_pseudogene	1	NA	0.408572229518991	0.491425069824672	0.342522868295326	2.50364186603188	NA	87.9843654216035	0.0113656556503897	NA	NA	NA
ENSG00000235038.1	ENSG00000235038	lncRNA	1	NA	0.34970194501405	0.64415218863256	0.229327638504208	2.89358467159066	NA	20.3631974765639	0.0491082012611676	NA	NA	NA
ENSG00000230546.1	ENSG00000230546	unprocessed_pseudogene	1	NA	0	1.09073789018099	0	1.02554901558833	NA	74.400578803718	0.0134407556510841	NA	NA	NA
ENSG00000233216.1	ENSG00000233216	processed_pseudogene	1	NA	1.28879002830514	1.37008878532363	1.0989986091319	3.64378506836191	NA	0.805009833963532	1.24222084974592	NA	NA	NA
ENSG00000162600.12	OMA1	protein_coding	1	NA	10.4113322327584	13.6970448232423	8.68089613853746	338.422638006316	0.522766914738893	0.601950982171334	1.66126483653676	NA	NA	NA
ENSG00000286918.1	ENSG00000286918	lncRNA	1	NA	1.73418414313817	1.99866013114789	1.56118090451839	26.2185158747486	0.93506556134992	0.864341140802067	1.1569505983159	NA	NA	NA
ENSG00000270209.1	ENSG00000270209	processed_pseudogene	1	NA	0	0	0	0	NA	NA	NA	NA	NA	NA
ENSG00000264128.2	RN7SL713P	misc_RNA	1	NA	0	0	0	0.402996497492014	NA	0.056680194123471	17.642847126134	NA	NA	NA
ENSG00000184292.7	TACSTD2	protein_coding	1	NA	0.379485311581632	0.57999594590105	0.235121082175457	6.49380108034099	NA	9.98606825708431	0.100139511793401	NA	NA	NA
ENSG00000185839.3	ENSG00000185839	processed_pseudogene	1	NA	1.503588366356	1.10407356305606	2.93549038736569	13.2299698628275	NA	3.513367968479	0.284627175112807	NA	NA	NA
ENSG00000162601.11	MYSM1	protein_coding	1	MYB	12.8473995816993	15.1834698929693	7.60722005227521	1322.64849370171	0.339129242102707	0.604416093817132	1.65448936623212	NA	NA	NA
ENSG00000283445.1	ENSG00000283445	lncRNA	1	NA	0.0870483677071306	0.351493088151036	0.060005543731846	6.07361166174437	NA	20.9955770215565	0.0476290791614484	NA	NA	NA
ENSG00000177606.8	JUN	protein_coding	1	TF_bZIP	93.6598928895562	70.6931170549106	96.8905628664675	3026.07601452836	0.55367363408152	0.479742581467501	2.0844512007691	NA	NA	NA
ENSG00000234807.8	LINC01135	lncRNA	1	NA	0.994490968518404	1.32902841204044	0.880782572064571	52.0731164244928	0.734316936039846	0.58812959798237	1.70030551672724	NA	NA	NA
ENSG00000272226.1	ENSG00000272226	lncRNA	1	NA	1.80734312880373	1.89400331080649	1.79916230651005	8.80511340166567	NA	0.392429130415172	2.54823080779463	NA	NA	NA
ENSG00000231740.1	ENSG00000231740	lncRNA	1	NA	0.615585645022903	1.18118474258224	0	2.83371529017024	NA	0.836672836407594	1.19521030979526	NA	NA	NA
ENSG00000232453.7	LINC02777	lncRNA	1	NA	1.25890690448421	1.86346037191458	1.24354596778306	26.309031012759	0.925256369291176	1.24367498055105	0.804068599624732	NA	NA	NA
ENSG00000237352.5	LINC01358	lncRNA	1	NA	0.528841402125524	0.729840214786945	0.390209607631436	39.1065193015671	0.130879943609898	6.79534025014235	0.147159665769356	No	NA	NA
ENSG00000228121.1	PHBP3	processed_pseudogene	1	NA	0	0	0	0.31059750450464	NA	0.34274704847163	2.91760353432415	NA	NA	NA
ENSG00000241042.1	ENSG00000241042	lncRNA	1	NA	0.550402941761556	0.759530816902966	0	1.15156725352603	NA	518.201424775977	0.00192975154484052	NA	NA	NA
ENSG00000235215.2	ENSG00000235215	lncRNA	1	NA	0.654558973366335	1.62785521590146	0.38349677684713	2.59484594585697	NA	0.51506698726477	1.94149503797639	NA	NA	NA
ENSG00000224609.8	FGGY-DT	lncRNA	1	NA	1.45950834764698	2.2729680528261	1.02418837548902	100.101315227228	0.500448005797298	1.83875453123638	0.543846382435616	No	NA	NA
ENSG00000270457.1	ENSG00000270457	lncRNA	1	NA	0.998761522328562	1.96221338501529	0.359670054025266	4.0067638204463	NA	4.26050610000706	0.234713899364759	NA	NA	NA
ENSG00000172456.18	FGGY	protein_coding	1	NA	7.75978208766033	9.27619113926601	7.1912361031052	837.296567168304	0.533011856830294	0.613970753062582	1.62874207771599	No	NA	NA
ENSG00000266150.1	MIR4711	miRNA	1	NA	3.4733850931583	5.43447404158669	3.05657406828094	3.19327878358331	NA	2.21805151747379	0.450846155791248	NA	NA	NA
ENSG00000226883.1	ENSG00000226883	lncRNA	1	NA	1.30675100448723	1.68348158166119	0.932448173403704	9.57917555726928	NA	2.27643268655489	0.439283799563333	NA	NA	NA
ENSG00000134709.13	HOOK1	protein_coding	1	NA	0.138863850996018	0.235698259813	0.10374950139581	12.3925295151465	NA	1.06913185501848	0.935338326424401	NA	NA	NA
ENSG00000134716.11	CYP2J2	protein_coding	1	NA	29.5182175309233	68.2441016189806	20.1591859342234	903.300355383717	0.841646701240199	1.27661602402335	0.783320889901119	NA	NA	NA
ENSG00000265535.2	RN7SL475P	misc_RNA	1	NA	0	0	0	0.066862666376321	NA	0.601490138634733	1.6625376473666	NA	NA	NA
ENSG00000162598.13	C1orf87	protein_coding	1	NA	0.0484632342336684	0.246102612338047	0	3.14475597140943	NA	0.469177073605687	2.13139144313866	NA	NA	NA
ENSG00000229332.2	PGBD4P8	processed_pseudogene	1	NA	0	0	0	0.103050938138532	NA	0.310906316076079	3.21640297508559	NA	NA	NA
ENSG00000238242.2	LINC02778	lncRNA	1	NA	0	0.166571162941905	0	0.75407160749666	NA	3.77738901551237	0.264733125419003	NA	NA	NA
ENSG00000226476.7	LINC01748	lncRNA	1	NA	0.195222180356437	0.208385227303798	0.177837618582378	25.0632931153944	0.595005139362517	0.333306439832851	3.00024206103395	No	NA	NA
ENSG00000231252.4	ENSG00000231252	lncRNA	1	NA	0.55599578440677	0.550386148671274	0.55599578440677	20.7939118664581	NA	0.243875311687501	4.10045606125719	NA	NA	NA
ENSG00000162599.17	NFIA	protein_coding	1	CTF/NFI	15.7056223927477	18.8566573254595	13.5625014240054	7301.3805987114	0.916021208441288	0.927620946987343	1.07802654009456	No	NA	NA
ENSG00000237928.6	NFIA-AS2	lncRNA	1	NA	0.430399470509466	0.698367785274973	0.244393524693079	21.058804380291	NA	1.29734853814861	0.770802888040448	NA	NA	NA
ENSG00000237853.6	NFIA-AS1	lncRNA	1	NA	5.58316196653789	7.90716895982285	3.18147894568411	40.4457057597592	0.726489861281602	1.64455075515942	0.608068797428548	NA	NA	NA
ENSG00000284808.1	ENSG00000284808	lncRNA	1	NA	0.047844675331098	0.0778896770907183	0	1.07607470044409	NA	84.2627552051261	0.0118676394756573	NA	NA	NA
ENSG00000287224.1	ENSG00000287224	lncRNA	1	NA	0.0825117917786311	0.0955617018623096	0.078647051195991	1.40747114930964	NA	0.179697575685656	5.56490534824629	NA	NA	NA
ENSG00000223920.2	ENSG00000223920	processed_pseudogene	1	NA	0	0	0	1.19523575717772	NA	0.0529537662190845	18.8843980589166	NA	NA	NA
ENSG00000162604.12	TM2D1	protein_coding	1	NA	9.40107881494238	12.660096156247	9.03725874935612	482.942902564668	0.510222028334927	0.660529986758658	1.51393580919344	NA	NA	NA
ENSG00000271200.1	PATJ-DT	lncRNA	1	NA	1.32251386006407	1.40574519840648	1.04322458541942	5.20931286305874	NA	1.64385839085687	0.608324905333692	NA	NA	NA
ENSG00000132849.22	PATJ	protein_coding	1	NA	15.6401282619571	11.5765482308304	19.2929552338967	1740.59412412285	0.110858090006877	0.358606824900856	2.78856934827292	No	NA	NA
ENSG00000200575.1	RNU6-414P	snRNA	1	NA	0	0.498786525377712	0	0.762990755242937	NA	74.0135339693663	0.0135110424589899	NA	NA	NA
ENSG00000212360.1	RNU6-1177P	snRNA	1	NA	0	0	0	0.711125556563055	NA	0.0596910634638786	16.7529265181402	NA	NA	NA
ENSG00000236646.1	LAMTOR5P1	processed_pseudogene	1	NA	1.19058012100712	1.02142571280179	1.23738027215026	2.66752219817529	NA	0.984646895097158	1.01559249816283	NA	NA	NA
ENSG00000242860.3	RN7SL180P	misc_RNA	1	NA	1.10274979493898	2.16030029797827	0.467712261410535	3.41598159085067	NA	1.51559252451741	0.659807952218829	NA	NA	NA
ENSG00000263908.1	MIR3116-1	miRNA	1	NA	0	0	0	0	NA	NA	NA	NA	NA	NA
ENSG00000283690.1	MIR3116-2	miRNA	1	NA	0	0	0	0	NA	NA	NA	NA	NA	NA
ENSG00000234204.1	PIGPP2	processed_pseudogene	1	NA	0	0	0	0	NA	NA	NA	NA	NA	NA
ENSG00000234088.1	RPS15AP7	processed_pseudogene	1	NA	0	0	0	0	NA	NA	NA	NA	NA	NA
ENSG00000240563.2	L1TD1	protein_coding	1	NA	0.126931326818628	0.28464592938157	0.0423138135881052	5.00863671870515	NA	11.7554178776262	0.0850671588547503	NA	NA	NA
ENSG00000237227.1	ENSG00000237227	processed_pseudogene	1	NA	0	0	0	0.194003446776724	NA	4.45036057094299	0.224700894244196	NA	NA	NA
ENSG00000200174.1	Y_RNA	misc_RNA	1	NA	0	0	0	0	NA	NA	NA	NA	NA	NA
ENSG00000132854.19	KANK4	protein_coding	1	NA	0.676188005326908	0.88902967095575	0.570957040878301	46.352161234275	0.758599801286428	0.472067601616578	2.1183406710724	No	NA	NA
ENSG00000201153.1	RNU6-371P	snRNA	1	NA	0	0	0	0.164683444890958	NA	0.49149267763432	2.03461830766891	NA	NA	NA
ENSG00000162607.13	USP1	protein_coding	1	NA	10.626087515523	20.2542864276842	8.01239647362051	432.095737633376	0.877677740548114	1.13408935881546	0.881764732405644	NA	NA	NA
ENSG00000116641.18	DOCK7	protein_coding	1	NA	2.07433483423648	3.94115050582205	1.51411121979781	507.27991655238	0.366895142136698	1.78499885685568	0.560224448413109	NA	NA	NA
ENSG00000270549.1	ENSG00000270549	processed_pseudogene	1	NA	0.472803073595314	1.45365302245435	0	1.67865938684368	NA	208.387484580594	0.00479875267947414	NA	NA	NA
ENSG00000132855.5	ANGPTL3	protein_coding	1	NA	0.386149433176113	0.660236674120571	0.285618757492879	13.757272326897	NA	0.31543182192124	3.1702571855597	NA	NA	NA
ENSG00000278967.1	ENSG00000278967	TEC	1	NA	0.831545603849185	1.07936224418977	0.530164869717299	11.5573769575407	NA	1.76422343927087	0.5668216268645	NA	NA	NA
ENSG00000213703.2	ENSG00000213703	processed_pseudogene	1	NA	1.11326445293535	1.43817450408435	0.784997881982717	5.27503798467357	NA	2.82861937334799	0.353529361151333	NA	NA	NA
ENSG00000235545.1	ENSG00000235545	lncRNA	1	NA	0.176559613932175	0.427575455159003	0.111976714051056	2.0432620412407	NA	79.9953068591236	0.0125007333462832	NA	NA	NA
ENSG00000125703.15	ATG4C	protein_coding	1	NA	3.9698115599862	6.88708907802477	3.36630947325933	121.280525118538	0.916355413788454	1.11654338055847	0.895621269546931	NA	NA	NA
ENSG00000234318.1	ENSG00000234318	lncRNA	1	NA	0	0	0	0.301466740570214	NA	0.15329469440689	6.52338297727189	NA	NA	NA
ENSG00000237163.1	ENSG00000237163	processed_pseudogene	1	NA	0	0	0	0	NA	NA	NA	NA	NA	NA
ENSG00000229537.7	LINC01739	lncRNA	1	NA	0	0	0	0	NA	NA	NA	NA	NA	NA
ENSG00000286455.1	ENSG00000286455	lncRNA	1	NA	0	0	0	0	NA	NA	NA	NA	NA	NA
ENSG00000227485.1	ENSG00000227485	lncRNA	1	NA	0	0	0	0	NA	NA	NA	NA	NA	NA
ENSG00000229225.1	ENSG00000229225	lncRNA	1	NA	0	0	0	0	NA	NA	NA	NA	NA	NA
ENSG00000203605.3	ENSG00000203605	lncRNA	1	NA	0	0	0	0	NA	NA	NA	NA	NA	NA
ENSG00000224209.8	LINC00466	lncRNA	1	NA	0.0563769038329379	0.0470003286705795	0.0727837324348871	3.92691830676563	NA	0.0332713681100979	30.0558725655918	NA	NA	NA
ENSG00000252259.1	RNA5SP49	rRNA_pseudogene	1	NA	0	0	0	0.159272275254353	NA	1.15661461384066	0.864592222883469	NA	NA	NA
ENSG00000228734.2	ENSG00000228734	lncRNA	1	NA	0	0	0	0.46680500090007	NA	0.170172899299063	5.87637634499364	NA	NA	NA
ENSG00000223683.1	RPSAP65	processed_pseudogene	1	NA	0	0	0	0	NA	NA	NA	NA	NA	NA
ENSG00000230798.6	FOXD3-AS1	lncRNA	1	NA	0.474480281422597	0.107730095669186	0.731548720776049	15.2502553097389	NA	0.237133256170595	4.21703820100456	NA	NA	NA
ENSG00000187140.6	FOXD3	protein_coding	1	Fork_head	0.404947686489321	0.0506946798167085	0.854111088481547	15.8499160729918	NA	0.574866236953958	1.73953510524239	NA	NA	NA
ENSG00000275836.1	MIR6068	miRNA	1	NA	0	0	0	0.365818042047858	NA	359.394339260545	0.00278245896153374	NA	NA	NA
ENSG00000252784.1	Y_RNA	misc_RNA	1	NA	0	0	0	0	NA	NA	NA	NA	NA	NA
ENSG00000236674.1	ENSG00000236674	processed_pseudogene	1	NA	0	0	0	0.226568925395591	NA	1.67907799360124	0.595564949222656	NA	NA	NA
ENSG00000088035.18	ALG6	protein_coding	1	NA	2.77707247429687	4.38325810454081	2.33063398058809	137.491179646462	0.858280759224679	1.25812643643007	0.794832674240197	NA	NA	NA
ENSG00000142856.17	ITGB3BP	protein_coding	1	NA	2.10833478838216	4.44986826348322	1.19809933140502	108.317127550467	0.827115907650229	1.42264447883497	0.702916304724927	NA	NA	NA
ENSG00000286429.1	ENSG00000286429	lncRNA	1	NA	0.432557802162945	1.05711726706381	0.296512333748193	5.55857699461397	NA	1.24341389501154	0.804237433739404	NA	NA	NA
ENSG00000203965.13	EFCAB7	protein_coding	1	NA	2.18701233070678	3.92243795306496	1.31498155020071	114.267162265387	0.917809485616343	0.867093307144157	1.15327842085828	NA	NA	NA
ENSG00000264271.2	RN7SL488P	misc_RNA	1	NA	0	0.167985469255784	0	0.461811795839261	NA	0.389426713148803	2.56787725709482	NA	NA	NA
ENSG00000251720.1	RNU7-123P	snRNA	1	NA	2.70173699760052	5.2123714635577	2.36971893121016	2.16054347626293	NA	39.7611091658777	0.0251502038292781	NA	NA	NA
ENSG00000116652.6	DLEU2L	lncRNA	1	NA	0.850960030043133	1.2362161424538	0.664717232582104	27.5522091349324	0.92345314646404	0.819860718133453	1.21971937169604	NA	NA	NA
ENSG00000276884.1	ENSG00000276884	misc_RNA	1	NA	0	0	0	0	NA	NA	NA	NA	NA	NA
ENSG00000278287.1	ENSG00000278287	misc_RNA	1	NA	0	0	0	0	NA	NA	NA	NA	NA	NA
ENSG00000277565.1	ENSG00000277565	misc_RNA	1	NA	0	0	0	0	NA	NA	NA	NA	NA	NA
ENSG00000275823.1	ENSG00000275823	misc_RNA	1	NA	0	0	0	0	NA	NA	NA	NA	NA	NA
ENSG00000277689.1	ENSG00000277689	misc_RNA	1	NA	0	0	0	0	NA	NA	NA	NA	NA	NA
ENSG00000274199.1	ENSG00000274199	misc_RNA	1	NA	0	0	0	0	NA	NA	NA	NA	NA	NA
ENSG00000079739.17	PGM1	protein_coding	1	NA	284.414107449899	126.956264084936	344.664131348049	10535.266555554	0.341827042885055	0.468925309813957	2.13253577717258	No	NA	NA
ENSG00000244256.3	RN7SL130P	misc_RNA	1	NA	10.1882430027167	10.1356795468662	10.1882430027167	27.3566652638286	0.998756375785596	1.00420582642883	0.995811788461942	No	NA	NA
ENSG00000185483.13	ROR1	protein_coding	1	NA	1.94129469115999	4.52592853053242	1.52760479489039	143.600614982994	0.302812096730337	2.8321141875817	0.353093107751381	NA	NA	NA
ENSG00000177452.7	ENSG00000177452	processed_pseudogene	1	NA	2.83834219347358	6.6594660310732	2.32247987065432	18.5337053798204	NA	6.17269624537424	0.162003759823657	NA	NA	NA
ENSG00000228056.3	CFL1P3	processed_pseudogene	1	NA	3.36752828215584	5.51436097526619	1.32744003617578	12.714582009288	NA	26.8550037323475	0.0372370084162556	NA	NA	NA
ENSG00000207190.1	RNU6-809P	snRNA	1	NA	0	1.39318165277528	0	0.683967386060498	NA	3.09091970434844	0.323528300846235	NA	NA	NA
ENSG00000200508.1	Y_RNA	misc_RNA	1	NA	2.3129251773887	3.5636554100026	1.06348834904957	2.10909739650258	NA	11.3041569882601	0.0884630318774368	NA	NA	NA
ENSG00000223949.8	ROR1-AS1	lncRNA	1	NA	0.579650308134349	1.24075900082337	0.47683538744585	28.4218740321888	0.348185713938966	3.84499653789753	0.260078257585846	NA	NA	NA
ENSG00000284928.1	ENSG00000284928	lncRNA	1	NA	0	0.0456444728618943	0	0.514906503008966	NA	2.88310184627825	0.346848655829097	NA	NA	NA
ENSG00000177414.14	UBE2U	protein_coding	1	NA	0	0	0	0.197007224891082	NA	6.78079870668673	0.147475252290541	NA	NA	NA
ENSG00000238653.1	RNU7-62P	snRNA	1	NA	0	0	0	0	NA	NA	NA	NA	NA	NA
ENSG00000158966.16	CACHD1	protein_coding	1	NA	4.78427902106352	7.85871172233519	3.68573629288058	318.41602390011	0.436510241554007	1.78879565679193	0.559035346604891	NA	NA	NA
ENSG00000264470.1	MIR4794	miRNA	1	NA	1.46139131838552	2.86473109658579	0	1.04903912378062	NA	1.12005395370104	0.892814133368895	NA	NA	NA
ENSG00000162437.14	RAVER2	protein_coding	1	NA	11.0824715343415	10.5483752610612	13.0781245970565	643.753815362702	0.102834548362021	0.42440127043006	2.35626061860434	No	NA	NA
ENSG00000162434.13	JAK1	protein_coding	1	NA	32.1117006012998	41.3025835471531	27.8732023072924	3512.0795539611	0.995093882995207	0.99434187526894	1.00569032127861	NA	NA	NA
ENSG00000234784.2	ENSG00000234784	processed_pseudogene	1	NA	4.84799573271957	7.39829754532193	3.53982910886164	11.5482565841758	NA	0.441223505123952	2.26642503943454	NA	NA	NA
ENSG00000233877.2	ENSG00000233877	processed_pseudogene	1	NA	6.28310929674539	9.59926528352171	3.6739828390855	21.8616118025461	NA	0.490280687751359	2.03964795061873	NA	NA	NA
ENSG00000226891.9	LINC01359	lncRNA	1	NA	4.16422975090629	5.32099737721968	3.55705984512574	283.797377820036	0.620731507731236	0.564397880669782	1.77179970770493	NA	NA	NA
ENSG00000185031.6	SLC2A3P2	processed_pseudogene	1	NA	5.1873798639282	7.73149609705494	4.98088986547038	71.2212037559582	0.953497590480103	0.897248151118755	1.11451887502151	NA	NA	NA
ENSG00000272506.1	ENSG00000272506	lncRNA	1	NA	8.27235299709288	9.83682394320449	7.67179717178167	44.5164871412064	0.849428809134667	0.682330365376934	1.46556572994898	NA	NA	NA
ENSG00000212257.1	RNU6-1176P	snRNA	1	NA	14.6169578934458	21.548926035412	7.71695596568005	13.9196336602855	NA	0.358624292324218	2.78843352612583	NA	NA	NA
ENSG00000265996.1	MIR3671	miRNA	1	NA	34.5199332513872	44.5579904935841	16.0853432791123	21.5586826387253	NA	0.228601906202047	4.37441671687621	NA	NA	NA
ENSG00000199135.1	MIR101-1	miRNA	1	NA	19.4525063827237	24.2463822335523	18.9577514496812	13.9972002165339	NA	0.240628583091868	4.15578227304034	NA	NA	NA
ENSG00000288804.1	ENSG00000288804	lncRNA	1	NA	0.221570738020426	0.148268028838334	0.221570738020426	4.22465334199449	NA	0.00682475563487401	146.52539277598	NA	NA	NA
ENSG00000235804.2	ENSG00000235804	processed_pseudogene	1	NA	0	0	0	0	NA	NA	NA	NA	NA	NA
ENSG00000234496.2	MRPS21P1	processed_pseudogene	1	NA	0	0	0	0.105807183640817	NA	9.94809467716462	0.100521761447994	NA	NA	NA
ENSG00000162433.15	AK4	protein_coding	1	NA	1.96880584442906	4.37813272433804	1.43055691415091	159.224680827567	0.201027942806386	4.28765630021446	0.233227649322074	No	NA	NA
ENSG00000231622.1	RPS29P7	processed_pseudogene	1	NA	0	1.82201909121086	0	1.20128446936414	NA	0.0672392410835877	14.87226779905	NA	NA	NA
ENSG00000116675.16	DNAJC6	protein_coding	1	NA	0.498882720795891	0.793409910844483	0.428276653373001	35.1722279665176	0.292992818534442	0.239992147308292	4.16680300258077	NA	NA	NA
ENSG00000229294.1	ENSG00000229294	lncRNA	1	NA	0.183825982502395	0.285084663995345	0	1.08602887022047	NA	0.190066150758454	5.26132610151533	NA	NA	NA
ENSG00000234144.1	COX6CP13	processed_pseudogene	1	NA	0	0	0	0.775558096115286	NA	0.500492077554945	1.99803362499823	NA	NA	NA
ENSG00000222624.1	RNU2-15P	snRNA	1	NA	0	0	0	0.116977239873009	NA	6.44902094708527	0.155062296774205	NA	NA	NA
ENSG00000213625.9	LEPROT	protein_coding	1	NA	20.2420685589442	26.3840877177087	18.0827541587681	946.584211711135	0.915056921332836	1.08373656750812	0.922733466767983	NA	NA	NA
ENSG00000116678.20	LEPR	protein_coding	1	NA	2.24226858783269	2.81849561614625	1.88040061459807	204.483645697997	0.459396008214754	2.75770008423609	0.362621013690476	No	NA	NA
ENSG00000237852.1	ENSG00000237852	lncRNA	1	NA	0.512565498602154	1.24128288164362	0.191612553021313	2.36305190221949	NA	0.0534357316577724	18.7140695743528	NA	NA	NA
ENSG00000224570.1	ENSG00000224570	processed_pseudogene	1	NA	0.360832987993392	0.800934374849548	0.290297556710356	7.83987334756337	NA	4.13097923027262	0.242073354586681	NA	NA	NA
ENSG00000285079.1	ENSG00000285079	lncRNA	1	NA	0.230958748682713	0.112158695760283	0.367434951564673	7.77077686026826	NA	0.545891019332673	1.83186746911949	NA	NA	NA
ENSG00000239319.3	RN7SL854P	misc_RNA	1	NA	0	0	0	1.31430474375376	NA	0.332583071903759	3.0067675852407	NA	NA	NA
ENSG00000184588.18	PDE4B	protein_coding	1	NA	9.94727691246823	27.434278723524	8.50679893909903	1128.43677865128	0.45174441868852	2.27194749425126	0.440151016927247	NA	NA	NA
ENSG00000227466.1	PDE4B-AS1	lncRNA	1	NA	0.464760951163574	0.438781578742371	0.784197093202457	3.57313780848198	NA	1.05689596308783	0.946166921745448	NA	NA	NA
ENSG00000223152.1	RNU4-88P	snRNA	1	NA	0	0	0	0.36782282223975	NA	4.93167821055605	0.202770731849362	NA	NA	NA
ENSG00000118473.23	SGIP1	protein_coding	1	NA	1.23419986269964	1.43813245295115	1.07975932744673	270.212649986623	0.807943829193426	1.28617561165353	0.777498804159705	No	NA	NA
ENSG00000264720.3	MIR3117	miRNA	1	NA	6.03326301546321	9.99753434722344	4.17214660011756	4.12528043774742	NA	1.28686955362649	0.777079539400032	NA	NA	NA
ENSG00000248458.2	ENSG00000248458	lncRNA	1	NA	1.46665047564422	1.7976438711475	1.34870168071741	17.6460875339621	NA	2.5946085261718	0.385414597197615	NA	NA	NA
ENSG00000152760.10	DYNLT5	protein_coding	1	NA	1.14254305611918	2.40499470629057	0.542139162244314	37.3865128722507	0.990370373257883	0.966247630523495	1.03493138654138	NA	NA	NA
ENSG00000172410.5	INSL5	protein_coding	1	NA	0	0	0	0.145566856396792	NA	1.31288923289152	0.761678879639826	NA	NA	NA
ENSG00000152763.17	DNAI4	protein_coding	1	NA	0.927467740650781	1.22663922997986	0.706533385162325	48.9484746122283	0.637637096724309	1.89815880712558	0.526826309919938	NA	NA	NA
ENSG00000231080.1	ENSG00000231080	lncRNA	1	NA	0	0	0	0.121929790347839	NA	0.0806433501533523	12.4002784866748	NA	NA	NA
ENSG00000198160.15	MIER1	protein_coding	1	MYB	7.82303098971921	12.8000570886254	5.03623155698939	601.971071770073	0.67481524773594	0.789325772158627	1.26690402780746	NA	NA	NA
ENSG00000289394.1	ENSG00000289394	lncRNA	1	NA	0.463941239462292	0.42379586121777	0.588476768279731	4.45707843940487	NA	0.0912759982992834	10.955782666119	NA	NA	NA
ENSG00000116704.8	SLC35D1	protein_coding	1	NA	10.0950052550971	10.9879767451087	8.24997695221049	526.316305706341	0.177337261409562	0.53396178247519	1.87279320884068	No	NA	NA
ENSG00000203963.12	C1orf141	protein_coding	1	NA	0	0	0	0.987261195687892	NA	0.527595130852112	1.89539277662573	NA	NA	NA
ENSG00000252433.1	ENSG00000252433	snoRNA	1	NA	0	0	0	0	NA	NA	NA	NA	NA	NA
ENSG00000275678.1	ENSG00000275678	lncRNA	1	NA	0	0	0	0.311263214738209	NA	1.87073971563176	0.534547907249776	NA	NA	NA
ENSG00000162594.16	IL23R	protein_coding	1	NA	0	0.0307915500030796	0	2.68195693087005	NA	2077.31456002333	0.000481390743243415	NA	NA	NA
ENSG00000253074.1	RNU6-586P	snRNA	1	NA	0	0	0	0.106181516836235	NA	0.938476840473714	1.06555639614424	NA	NA	NA
ENSG00000252116.1	RNU4ATAC4P	snRNA	1	NA	0	0	0	0	NA	NA	NA	NA	NA	NA
ENSG00000228523.1	DNAJB6P4	processed_pseudogene	1	NA	0	0	0	0.342809923309143	NA	6.29256849100164	0.158917618684643	NA	NA	NA
ENSG00000081985.13	IL12RB2	protein_coding	1	NA	5.79700601243336	6.82183189172788	5.63401273679156	314.218208125729	0.863851820030338	0.801519278876656	1.24763062642925	NA	NA	NA
ENSG00000142864.15	SERBP1	protein_coding	1	NA	107.71875118304	141.865781348933	77.4449832052344	7070.53265321744	0.448790703485549	0.741140049029974	1.34927265273119	No	NA	NA
ENSG00000223263.1	RNU6-387P	snRNA	1	NA	3.97458826216008	12.1945643967552	2.27043729841473	5.51268246534156	NA	8.57380686006389	0.116634304495232	NA	NA	NA
ENSG00000235200.4	LINC01702	lncRNA	1	NA	0	0	0	0	NA	NA	NA	NA	NA	NA
ENSG00000207504.1	RNU6-1031P	snRNA	1	NA	0	0	0	0	NA	NA	NA	NA	NA	NA
ENSG00000238139.2	ENSG00000238139	processed_pseudogene	1	NA	0	0	0	0.033449688055811	NA	3.60600435496218	0.277315250222566	NA	NA	NA
ENSG00000242482.3	RN7SL392P	misc_RNA	1	NA	0	0	0	0.16120636570732	NA	7.86041502999115	0.127219745545818	NA	NA	NA
ENSG00000232048.2	HNRNPCP9	processed_pseudogene	1	NA	0	0.0616795674419645	0	0.73562017355648	NA	0.128837854625575	7.76169397500579	NA	NA	NA
ENSG00000116717.13	GADD45A	protein_coding	1	NA	7.70459966118749	26.2044956754564	5.72865396807122	194.852790189998	0.279740174377859	2.88664499613881	0.34642292396107	NA	NA	NA
ENSG00000172380.6	GNG12	protein_coding	1	NA	16.1754783702066	22.2176168592199	8.95329232033766	590.970357564656	0.573031108555302	1.65359072030714	0.604744564491908	NA	NA	NA
ENSG00000238778.1	RNU7-80P	snRNA	1	NA	8.7688600319535	17.4303061447649	6.76265925514905	5.2533692518147	NA	1.15824113470395	0.863378073906525	NA	NA	NA
ENSG00000232284.8	GNG12-AS1	lncRNA	1	NA	1.52268103548496	4.37526967116295	1.32432010164208	70.023806727765	0.512011168367577	1.7784423238688	0.562289812033158	NA	NA	NA
ENSG00000235055.3	ENSG00000235055	processed_pseudogene	1	NA	0.387732402074806	0.494931638450598	0.304219922244905	3.20855025968832	NA	18.4053004899339	0.0543321746117057	NA	NA	NA
ENSG00000162595.8	DIRAS3	protein_coding	1	NA	1.01039158357835	1.88793574360915	0.504862370201088	23.7097851094564	NA	3.40177848255096	0.293963879520488	NA	NA	NA
ENSG00000228431.1	ARL5AP3	processed_pseudogene	1	NA	0.449307282853225	1.69482746125897	0	2.2193860217983	NA	65.7314151425634	0.0152134256935002	NA	NA	NA
ENSG00000116729.14	WLS	protein_coding	1	NA	11.0145021792461	26.7136384014528	8.05027022953654	529.427158545658	0.117689282269784	2.39471498985659	0.4175862281047	NA	NA	NA
ENSG00000234383.1	CTBP2P8	processed_pseudogene	1	NA	1.34071159279424	3.38043285788322	1.09988925541647	19.1223295959161	NA	5.1439787622975	0.19440204678321	NA	NA	NA
ENSG00000221203.1	MIR1262	miRNA	1	NA	4.35764031871052	13.8225239892458	1.52885092336139	4.7791967638515	NA	0.13336777646929	7.49806307395602	NA	NA	NA
ENSG00000229133.1	RPS7P4	processed_pseudogene	1	NA	0	0	0	0.401388166679136	NA	0.0330233890420777	30.2815679737117	NA	NA	NA
ENSG00000225242.2	COX6B1P7	processed_pseudogene	1	NA	0	0	0	0.36157196681865	NA	1127.18958275869	0.000887162208820801	NA	NA	NA
ENSG00000237622.1	ELOCP18	processed_pseudogene	1	NA	0	0	0	0.0553991820665037	NA	0.62807578658759	1.59216454662759	NA	NA	NA
ENSG00000229440.1	ENSG00000229440	processed_pseudogene	1	NA	0	0	0	0	NA	NA	NA	NA	NA	NA
ENSG00000116745.7	RPE65	protein_coding	1	NA	0	0	0	0.385238344096531	NA	0.186273330793197	5.36845503187041	NA	NA	NA
ENSG00000024526.17	DEPDC1	protein_coding	1	NA	0.05993860977989	0.295086981962304	0.0353431374938015	6.32083484421161	NA	0.326253542905454	3.06510081421489	NA	NA	NA
ENSG00000233589.1	ENSG00000233589	lncRNA	1	NA	0	0	0	0.216822467258185	NA	0.245143616419689	4.07924144468843	NA	NA	NA
ENSG00000234264.1	DEPDC1-AS1	lncRNA	1	NA	0	0	0	0.0529035918204083	NA	2.81205102412744	0.355612324036792	NA	NA	NA
ENSG00000225167.1	TXNP2	processed_pseudogene	1	NA	0	0	0	0	NA	NA	NA	NA	NA	NA
ENSG00000285041.1	ENSG00000285041	lncRNA	1	NA	0	0	0	0.0808551054791996	NA	1.16957025301061	0.855014906052789	NA	NA	NA
ENSG00000285407.1	ENSG00000285407	lncRNA	1	NA	0	0.0170974534545032	0	0.319362311243431	NA	0.0801120795904896	12.4825120644941	NA	NA	NA
ENSG00000285473.1	ENSG00000285473	lncRNA	1	NA	0	0	0	0	NA	NA	NA	NA	NA	NA
ENSG00000223883.2	LINC01707	lncRNA	1	NA	0	0	0	0.100638650341082	NA	0.615476789506088	1.62475663916179	NA	NA	NA
ENSG00000235446.2	LINC02791	lncRNA	1	NA	0	0	0	0.050319325170541	NA	0.69664788327126	1.43544540077304	NA	NA	NA
ENSG00000229639.1	LINC01758	lncRNA	1	NA	0	0	0	0.0321520243805139	NA	0.253552939512882	3.94394954332286	NA	NA	NA
ENSG00000287453.1	ENSG00000287453	lncRNA	1	NA	0	0	0	0	NA	NA	NA	NA	NA	NA
ENSG00000033122.21	LRRC7	protein_coding	1	NA	0.746054221992332	1.00426750502714	0.655530189335536	207.983810298457	0.284195183357098	0.368484167541972	2.71382080448842	No	NA	NA
ENSG00000270615.1	SGO1P1	processed_pseudogene	1	NA	0.215095225871246	0.133159504116079	0.294781898837476	4.10533539748265	NA	0.000822395531440935	1215.95991438314	NA	NA	NA
ENSG00000287283.1	ENSG00000287283	lncRNA	1	NA	0.162725204956186	0.201775319839472	0.150514595966602	2.82104579203271	NA	1.70736610366772	0.585697465734984	NA	NA	NA
ENSG00000240692.3	RN7SL538P	misc_RNA	1	NA	0.370155037880542	0.366450977012889	0.370155037880542	0.89048150458303	NA	0.518180109373314	1.92983092540815	NA	NA	NA
ENSG00000229359.2	PIN1P1	transcribed_processed_pseudogene	1	NA	0	0	0	0.602636855337495	NA	0.183891063951177	5.43800214384262	NA	NA	NA
ENSG00000237919.5	LRRC7-AS1	lncRNA	1	NA	0	0.313079905569288	0	1.46045550180573	NA	0.0147385661746194	67.849205150095	NA	NA	NA
ENSG00000066557.6	LRRC40	protein_coding	1	NA	8.92342961922929	11.8561253654828	5.22400337838435	202.365146250681	0.597091980701819	0.693090757708367	1.4428124872223	NA	NA	NA
ENSG00000244389.3	RN7SL242P	misc_RNA	1	NA	1.09571526871774	1.01052727225516	1.12489115650023	3.31495217863787	NA	0.582957483464684	1.71539096480366	NA	NA	NA
ENSG00000116754.14	SRSF11	protein_coding	1	NA	23.9015317577376	37.2716638324758	19.9343215770469	1942.38295154397	0.429736272721681	0.741163827547551	1.34922936445633	No	NA	NA
ENSG00000228988.1	ENSG00000228988	lncRNA	1	NA	1.89892011558961	4.58346684743689	1.40455263531508	9.67303807997978	NA	1.99645329827741	0.500888250610632	NA	NA	NA
ENSG00000118454.13	ANKRD13C	protein_coding	1	NA	10.4154205288312	13.1643440117736	8.28388474563723	547.084484219879	0.788539199604677	0.853012844436046	1.17231528988421	NA	NA	NA
ENSG00000197568.15	HHLA3	lncRNA	1	NA	2.35104228706927	2.915141852315	2.28591768531873	25.6155731042397	0.896220852150499	0.737554526648846	1.35583196071428	NA	NA	NA
ENSG00000226088.1	HHLA3-AS1	lncRNA	1	NA	0.54434578373062	1.04071973578789	0.478286625581556	3.59217950368918	NA	13.6710359902781	0.0731473460176046	NA	NA	NA
ENSG00000116761.12	CTH	protein_coding	1	NA	3.68476244881965	3.40381455981794	4.05967346952363	99.1297106633852	0.0619599312590782	0.15088468429066	6.62757790627461	NA	NA	NA
ENSG00000278636.1	Metazoa_SRP	misc_RNA	1	NA	0	0.353506006901981	0	1.1696171516537	NA	97.300177065219	0.0102774735890739	NA	NA	NA
[truncated: 59,588 more rows]
