# Supplementary material for: Transcriptomic analysis of paired healthy human skeletal muscles to identify modulators of disease severity in DMD
Source: Front Genet. 2023 Jul 27;14:1216066. doi: 10.3389/fgene.2023.1216066 (PMC10415210; doi:10.3389/fgene.2023.1216066)
Supplement: Supplementary file 8 [file Table1.csv]

Gene	Gene name	Gene type	Chromosome	Transcription factor family (AnimalTFDB v3.0)	Splicing Factor (SpliceAid-F)	Median TPM	baseMean	pvalue adjusted	VL/TA fold difference	TA/VL fold difference	DrugBank Drug ID	DrugBank Drug Common name	MaxAvgExp	Slow_fibers	Fast_fibers	Satellite_cells	Fibroblasts	Endothelial	Smooth_muscle	Pericytes	Immune
ENSG00000000003.15	TSPAN6	protein_coding	X	NA	NA	1.99438346124602	71.6082167886009	0.647699247905177	0.909780757332763	1.09916591655745	NA	NA	Satellite_cells	0.00186940766696428	0.00761538943031337	0.453380667977551	0.14078133859529	0.0603259287639649	0	0.037861578070574	0
ENSG00000000005.6	TNMD	protein_coding	X	NA	NA	0.423835432285696	7.59647725626213	0.0827393181443693	0.328016130499034	3.04863056118195	NA	NA	NA	NA	NA	NA	NA	NA	NA	NA	NA
ENSG00000000419.14	DPM1	protein_coding	20	NA	NA	5.70320291523561	479.435286365002	0.0103428780214318	1.16963087217448	0.854970592680134	NA	NA	Immune	0.340367797753798	0.400753637258101	0.408963958658337	0.427078271164854	0.445190819077498	0.254669733230202	0.318847881701439	0.516386452512689
ENSG00000000457.14	SCYL3	protein_coding	1	NA	NA	3.48079347442429	202.392429926448	0.35042469791967	1.10340180681829	0.906288166124671	NA	NA	Smooth_muscle	0.216095553602006	0.252101677190834	0.287316059927587	0.3339772586706	0.241805580363366	0.849648314471338	0.288519172435491	0.190246749758067
ENSG00000000460.17	C1orf112	protein_coding	1	NA	NA	1.30785185872973	63.2404759535479	0.492221878391213	1.14105778997372	0.876379801958176	NA	NA	Immune	0.293588030051026	0.19615604115061	0.309699580448356	0.265406861971411	0.195915562844673	0.181193337845934	0.423826296539819	0.67410742770817
ENSG00000000938.13	FGR	protein_coding	1	NA	NA	2.0052162100268	79.5652450586573	0.104504423529791	0.679156837264539	1.47241394790006	NA	NA	Immune	0.00179765262520201	0.0021691757522593	0.0982422240320282	0.0169317030243685	0.169463975012535	0	0.0474500359065082	0.235729273421721
ENSG00000000971.16	CFH	protein_coding	1	NA	NA	8.01300861721726	594.737832483369	0.074591119923372	0.684832290543265	1.46021152011789	NA	NA	Fibroblasts	0.305679759011807	0.189498818661728	0.551050889827699	3.54836341514071	0.794490129855266	0.37595619674575	0.0533528558391917	0.167477578116841
ENSG00000001036.14	FUCA2	protein_coding	6	NA	NA	4.36394191651381	102.176909502785	0.76704907669553	0.950769071566909	1.05178011139125	NA	NA	Satellite_cells	0.0236286991027742	0.0139521314387374	0.323153486910038	0.165660525702131	0.106947419831339	0.155739357818372	0.173952921584149	0.144499616698591
ENSG00000001084.13	GCLC	protein_coding	6	NA	NA	4.28697287830192	302.741290035978	0.711648053633357	1.05096969228743	0.951502224410967	NA	NA	Fibroblasts	0.270150589547952	0.300080708527133	0.167653250828047	0.439071460017608	0.295995707396125	0.0564789869928893	0.372587165268542	0.358547490800107
ENSG00000001167.15	NFYA	protein_coding	6	NF-YA	NA	5.56054885263222	289.750324724916	0.712922498941073	1.0483175707236	0.953909414405554	NA	NA	Pericytes	0.0863927663876814	0.115720104170745	0.128020059418965	0.115509741392645	0.308269775456127	0.344534659286145	0.364766836723997	0.206491359650147
ENSG00000001460.18	STPG1	protein_coding	1	NA	NA	0.586285021966744	43.4371763504295	0.876247204877723	1.04567930163999	0.956316146290405	NA	NA	Endothelial	0.0445694975718385	0.0574991454005948	0.0493563926399747	0.097789362428535	0.260051103383226	0	0.0722278709274454	0.104156086643235
ENSG00000001461.17	NIPAL3	protein_coding	1	NA	NA	3.45631839432561	272.590835929038	0.000119299657872635	0.734124842441541	1.36216613604059	NA	NA	Endothelial	0.0151982236731015	0.0341458024681928	0.0802577862928285	0.255439238354029	0.810042323781236	0.223408057676566	0.46027031948641	0.72081052543186
ENSG00000001497.18	LAS1L	protein_coding	X	NA	NA	6.33665328407719	606.27549500148	0.0327097347616886	1.14380679063091	0.874273529577849	NA	NA	Fibroblasts	0.200857689585885	0.228243640490141	0.166496062256441	0.56551134285567	0.129210559114297	0	0.286527780619858	0.273928185546876
ENSG00000001561.7	ENPP4	protein_coding	6	NA	NA	16.1189314661356	727.463302045731	0.365395040180665	1.08164370204724	0.924518857833951	NA	NA	Slow_fibers	0.336516320334155	0.162034344286754	0.104778131143103	0.0452926995236472	0.167874512000554	0.208175656145943	0.0683286973609554	0.176971771794907
ENSG00000001617.12	SEMA3F	protein_coding	3	NA	NA	5.07678722503181	218.584203650025	0.000314145073762405	0.696883106322753	1.43496088644867	NA	NA	Endothelial	0.0376472037377406	0.0162040136726807	0	0	0.356042841639877	0.31339827743956	0	0
ENSG00000001626.17	CFTR	protein_coding	7	NA	NA	0.0293839094898972	3.02038606436634	NA	1.47723123637862	0.676942089615883	NA	NA	Immune	0.00309981379323248	0.00748753375631558	0.214103062536949	0.253631277249467	0.152530232892085	0.214080058178112	0	0.563267697742144
ENSG00000001629.10	ANKIB1	protein_coding	7	NA	NA	10.1795304446501	628.136710803227	0.26434415447034	1.08535292759124	0.921359287452547	NA	NA	Satellite_cells	1.41411984560925	1.24724666076188	3.03450182155151	2.77553259432881	2.42932657611363	2.198072208668	2.62436513422142	2.90733251349935
ENSG00000001630.18	CYP51A1	protein_coding	7	NA	NA	0.484123272965417	16.1420298973288	0.779954408253478	0.897309595133405	1.11444255742225	NA	NA	Pericytes	0.158177012904438	0.133566667735845	0.0412417052620292	0.0503751362886036	0.0320082309118828	0.0901461268716589	0.180864752930024	0.178604864547038
ENSG00000001631.17	KRIT1	protein_coding	7	NA	NA	1.75873990103118	343.673653765153	0.0343925942879481	1.15064806866382	0.869075460371857	NA	NA	Smooth_muscle	0.49867888598516	0.484566345822225	0.714020590727622	0.712486845654901	0.786651470589347	0.80352090475298	0.735066355044716	0.693745174778187
ENSG00000002016.18	RAD52	protein_coding	12	NA	NA	11.1069868421792	404.769543885906	0.00278646088653478	1.21242806375635	0.8247912019636	NA	NA	Slow_fibers	0.742299369158509	0.734784777841638	0.54879967719364	0.48242821509457	0.365739396603423	0.522652620047401	0.400328523421838	0.299746435833182
ENSG00000002079.14	MYH16	transcribed_unitary_pseudogene	7	NA	NA	0.270284355213055	16.0744777176356	0.845734653787519	1.09710658644862	0.911488466437013	NA	NA	Smooth_muscle	0.0485980144954926	0.0735511779649245	0.0919809679418903	0.0902569969489073	0.013854829100683	0.105072920606901	0	0
ENSG00000002330.14	BAD	protein_coding	11	NA	NA	6.47700908765174	76.0227367728504	0.748095701967104	0.939159527080019	1.06478183009988	NA	NA	Fibroblasts	0.0183270119462852	0.0247828634046959	0	0.0605938537929899	0.0508993281514215	0	0.0211667090000847	0.0560010752206443
ENSG00000002549.13	LAP3	protein_coding	4	NA	NA	22.6017286203338	703.528977568804	0.256696176796469	0.924546774929557	1.08161104134098	NA	NA	Endothelial	0.0955133647771904	0.0743611161699206	0.203426218108328	0.0801846663604627	1.18780621833925	0.110767684377467	0.206857909028309	0.105230496512478
ENSG00000002586.20	CD99	protein_coding	X	NA	NA	0	0.0730152685192346	NA	1.52375205603732	0.656274750237651	NA	NA	Satellite_cells	0.0326373124091937	0.038118311215186	0.11009033063474	0.0644463800706532	0.0487398361288483	0.0628397272755836	0.106325429092506	0.0871789149109862
ENSG00000002586.20_PAR_Y	NA	NA	NA	NA	NA	0	0	NA	NA	NA	NA	NA	NA	NA	NA	NA	NA	NA	NA	NA	NA
ENSG00000002587.10	HS3ST1	protein_coding	4	NA	NA	0.420716743671473	27.6039047602964	0.692361031687406	0.890996674135904	1.12233864505702	NA	NA	Fibroblasts	0.00173232585880921	0.0054806544631827	0	0.32724245106839	0.0381293164377835	0.0945018225711174	0	0.0190441366911955
ENSG00000002726.21	AOC1	protein_coding	7	NA	NA	0.057303651137378	2.41052120190295	NA	0.347638160081957	2.87655417277622	NA	NA	NA	NA	NA	NA	NA	NA	NA	NA	NA
ENSG00000002745.13	WNT16	protein_coding	7	NA	NA	0	1.37907709289968	NA	0.571254120703977	1.75053441849603	NA	NA	NA	NA	NA	NA	NA	NA	NA	NA	NA
ENSG00000002746.15	HECW1	protein_coding	7	NA	NA	0.279166939672572	35.4918216216995	0.56354043112055	1.1947597009461	0.836988391228903	NA	NA	Fast_fibers	0.0916729475675345	0.219036836721799	0.129575971961922	0.0961069607488548	0.0878320178418069	0	0.0373123420153354	0.036026169409459
ENSG00000002822.16	MAD1L1	protein_coding	7	NA	NA	1.10393807866584	59.2573040825362	0.441982537402574	1.14092981569532	0.876478102547056	NA	NA	Smooth_muscle	0.0108411802915929	0.01675489200277	0	0.0292289975038436	0	0.0531403276632604	0	0
ENSG00000002834.18	LASP1	protein_coding	17	NA	NA	14.9425180645652	810.822588786392	5.25790538456879e-07	0.750982140232917	1.33158958972027	NA	NA	Pericytes	0.0327069657886176	0.033463604347531	0.970043618821183	0.853627048691346	0.492421198095423	0.622352806492146	1.25919916514807	0.629015588749778
ENSG00000002919.15	SNX11	protein_coding	17	NA	NA	5.22735532343177	173.867480688362	0.441057937883988	0.915413728575015	1.0924022316736	NA	NA	Immune	0.0315505006166298	0.035215221869298	0.177700609414668	0.0459646581061829	0.0743824496119105	0	0.0395319418089817	0.284596290670046
ENSG00000002933.9	TMEM176A	protein_coding	7	NA	NA	1.20026392731323	39.1584402678223	0.306195996642853	0.771211502232488	1.29666115858648	NA	NA	Immune	0.00140205575022321	0.00234625132387231	0	0.0571349951810761	0.0197180321403924	0	0	0.144539104617653
ENSG00000003056.8	M6PR	protein_coding	12	NA	NA	12.6014019930843	368.517378575745	0.543494243222481	0.943869034926665	1.05946901847214	NA	NA	Satellite_cells	0.118652397329399	0.172107502831827	0.797548488550767	0.230916553389044	0.375672766267016	0.404442404800856	0.440043245253245	0.63890519842547
ENSG00000003096.14	KLHL13	protein_coding	X	NA	NA	1.6275583965465	92.350976225516	0.704552401808655	0.923813994120823	1.08246898874019	NA	NA	Satellite_cells	0.192154296308486	0.179470663998983	2.32234662190198	1.11974078204353	0.376673308933257	0.645575569590176	0.640470646179745	0.163967448844406
ENSG00000003137.9	CYP26B1	protein_coding	2	NA	NA	1.75262829519793	66.1735254560383	0.324599496277871	0.762170512591361	1.31204236254172	NA	NA	Smooth_muscle	0.00111090892568664	0	0	0.0165270134034079	0.0306428877857449	0.112586870438329	0	0
ENSG00000003147.19	ICA1	protein_coding	7	NA	NA	1.75404154623463	74.5220588096123	0.657936026692639	0.913294472594547	1.09493709861085	NA	NA	Endothelial	0.018745895119434	0.00129487402105905	0	0.0451276741969516	2.50938823061077	0	0.115357790412203	0.673130531822874
ENSG00000003249.15	DBNDD1	protein_coding	16	NA	NA	14.6278571685923	490.77386163782	0.225636079035184	1.17508037356677	0.851005618419664	NA	NA	Slow_fibers	0.0189929961428816	0.0128409638668514	0	0	0	0	0	0
ENSG00000003393.16	ALS2	protein_coding	2	NA	NA	4.25189091949912	1184.3104908536	0.77452589762797	1.02106999100067	0.97936479263285	NA	NA	Endothelial	0.388145963167726	0.351111502666833	0.53558623916493	0.638428792689541	0.944365273318804	0.761239300150909	0.494480084803646	0.734669092592337
ENSG00000003400.15	CASP10	protein_coding	2	NA	NA	4.80360129394303	285.068265669909	0.456454630376146	0.916879729140822	1.09065558787854	NA	NA	Endothelial	0.0200276236125976	0.0231244723433774	0	0.0249310206709421	1.56331923889307	0	0	0.608053541544487
ENSG00000003402.21	CFLAR	protein_coding	2	NA	NA	35.4949444920238	6200.57332316742	0.326355377278271	0.929370518920154	1.07599711809442	NA	NA	Endothelial	4.86096748511313	2.32818566358952	1.38040130933599	1.87595667887831	6.62570838498969	2.16328301013562	1.60920626673904	3.00410846208669
ENSG00000003436.16	TFPI	protein_coding	2	NA	NA	5.23809357555456	518.477773582081	0.639769760027029	0.941957882388238	1.0616185911249	NA	NA	Pericytes	1.10584056132987	0.507408128387656	3.67727289803426	6.44895183380977	1.63212483798295	3.53165388233496	6.87386360379755	0.0675356250422098
ENSG00000003509.16	NDUFAF7	protein_coding	2	NA	NA	9.36423361257508	296.250481066205	0.783202500635342	1.03399898254663	0.967118940037166	NA	NA	Satellite_cells	0.138609688939509	0.134302218294124	0.473209865284973	0.256927182896154	0.398101230057284	0.340788064335716	0.299518700298467	0.186576388793819
ENSG00000003756.17	RBM5	protein_coding	3	NA	RBM5	16.063363582304	1404.36890024821	0.0118233908437183	1.15908319341689	0.862750841078176	NA	NA	Fibroblasts	1.25985289774904	1.26491665043041	1.41762099633734	2.13287550176934	1.76549286492548	1.34466622236207	1.66270007564397	1.83420789980581
ENSG00000003987.14	MTMR7	protein_coding	8	NA	NA	0.824190230009983	57.0349539077328	0.975028073185075	0.989500642860573	1.01061076333318	NA	NA	Smooth_muscle	0.0477032709712096	0.0394870122732035	0.118896927955085	0.0784073828462824	0.0754174640737604	0.555166745869154	0.0561244157612357	0
ENSG00000003989.18	SLC7A2	protein_coding	8	NA	NA	107.483433104166	7027.90186638691	4.80499053009065e-05	1.29829117200807	0.770243240931307	DB00123; DB00129	Lysine; Ornithine	Fast_fibers	3.90775500096749	5.75155360715619	0.25919774051651	0.281562072913715	0.066463781973511	4.12981298305177	0.883249860066594	0.143431742440027
ENSG00000004059.11	ARF5	protein_coding	7	NA	NA	28.9795900341763	370.642129337692	0.238864460856014	0.908888674791668	1.10024475795038	NA	NA	Satellite_cells	0.0556743691697926	0.0397447106263552	0.208114787931402	0.124956016877309	0.13349364707392	0.120306541066638	0.0825372600296301	0.0908016999685871
ENSG00000004139.14	SARM1	protein_coding	17	NA	NA	0.974803170736406	82.0624980017124	0.357592609351079	0.87641239442209	1.14101535574403	NA	NA	Smooth_muscle	0.0251890402254555	0.0196966616130523	0.138967861058541	0.105270549908715	0.10497846262048	0.350429131209643	0.213464782159779	0.185044406948226
ENSG00000004142.12	POLDIP2	protein_coding	17	NA	NA	163.269703180436	3271.87115723576	0.94548866064123	1.00834950164986	0.991719635269122	NA	NA	Endothelial	0.135122164561356	0.139282030594578	0.169225945174892	0.171258895326866	0.377325528455627	0.0725615684908645	0.342788353702221	0.111502373945813
ENSG00000004399.13	PLXND1	protein_coding	3	NA	NA	21.2270773136302	1599.50166648213	0.000159929808153274	0.785852592194721	1.27250327851844	NA	NA	Endothelial	0.0220079347055439	0.0117029859553424	0.71212972545893	0.57403734214459	3.43235674889135	1.74502434786893	2.35616987127991	1.41505724585851
ENSG00000004455.17	AK2	protein_coding	1	NA	NA	20.3975240467883	1604.8490784598	0.331289471606328	1.06852283829954	0.935871433119212	NA	NA	Slow_fibers	0.419399887787923	0.397328607295185	0.061446575275127	0.229508058119405	0.189046881961253	0.15812613297891	0.0926487390414086	0.315487997720166
ENSG00000004468.13	CD38	protein_coding	4	NA	NA	17.5622519141513	1043.89704463767	3.22918330629368e-09	1.67877521952733	0.595672361831476	DB09331; DB14811; DB16370	Daratumumab; Isatuximab; Mezagitamab	Pericytes	0.476994375107279	1.28165508912801	0.0297377428458425	0.126140950277849	0.551419354843813	0.152001014381742	1.82807165621518	0.0432589567669986
ENSG00000004478.8	FKBP4	protein_coding	12	NA	NA	20.4599677319232	879.743827497997	0.605150627652751	1.0515817494046	0.950948417054781	NA	NA	Smooth_muscle	0.0353279858798591	0.0334489264847944	0.0293286954889533	0.0318842760424008	0.0683785034814118	0.0970039118420052	0.0863273926588841	0.0433418283316863
ENSG00000004487.18	KDM1A	protein_coding	1	NA	NA	7.35593349524835	1117.52370650396	0.178173753813406	1.09373651340451	0.914296988117607	NA	NA	Fibroblasts	0.380538572543402	0.328414685048743	0.504568034629979	0.601736909506785	0.313689596516504	0.402202401084187	0.349573905699032	0.428155479167002
ENSG00000004534.15	RBM6	protein_coding	3	NA	NA	22.9308956023225	1373.16872791501	0.145948527285844	1.08354879288503	0.922893372745522	NA	NA	Immune	2.81442923501458	2.97611650450539	4.37691835600237	4.36767101707523	4.7501466534933	3.80704264873166	3.89190252431095	5.43847924361662
ENSG00000004660.15	CAMKK1	protein_coding	17	NA	NA	1.82473865796062	121.952890350813	0.38606033540559	0.857990622449401	1.16551390403917	NA	NA	Fibroblasts	0.0297025583474841	0.0358583350173809	0.107636852716882	0.600307851233968	0.345343609141624	0.0924641701340731	0.0514975487166811	0.443426143584639
ENSG00000004700.16	RECQL	protein_coding	12	NA	NA	5.1815889261108	171.184243080189	0.387173702688887	0.898436578984003	1.11304461927725	NA	NA	Immune	0.105278588888713	0.0550901885285038	0.472451003700528	0.257425256873192	0.482932999520834	0.336266715404358	0.432125251082461	0.528535581161132
ENSG00000004766.17	VPS50	protein_coding	7	NA	NA	3.7689026123999	361.171704015099	0.0305381416876279	1.18142002704607	0.846439011619193	NA	NA	Immune	0.571022601421461	0.557495474582646	0.660882118214857	0.938667772679054	1.08422480209864	0.925043811587945	0.692247922691004	1.5296274833436
ENSG00000004776.13	HSPB6	protein_coding	19	NA	NA	310.336182699141	4899.85029485086	4.80476766197761e-07	0.493903159399724	2.0246884049403	NA	NA	Slow_fibers	0.723234875298547	0.235533266592175	0.151832677029347	0.160224709182118	0.189487991611111	0.370895063977103	0.190270113190953	0.193750664654382
ENSG00000004777.19	ARHGAP33	protein_coding	19	NA	NA	2.84415384176826	103.782358010406	0.979558321547049	0.993535003539512	1.00650706461016	NA	NA	Satellite_cells	0.0198621193332096	0.0379963680373724	0.213819532102811	0.136281133204716	0.0774337283656205	0.175013566776491	0.169620276704291	0
ENSG00000004779.10	NDUFAB1	protein_coding	16	NA	NA	122.485928038713	1653.41752129368	0.271381445486228	0.931129106855623	1.07396492348623	NA	NA	Slow_fibers	0.378607657188551	0.293495641894814	0.167777598853848	0.176934005532519	0.26369464122619	0.206654347735392	0.0595193569716431	0.242129200261416
ENSG00000004799.8	PDK4	protein_coding	7	NA	NA	172.60673811834	8198.89359962297	0.00415446620543171	1.9814421212125	0.504682922248607	DB00755; DB08356	Tretinoin; 4-[4-(4-methoxyphenyl)-5-methyl-1H-pyrazol-3-yl]benzene-1,3-diol	Slow_fibers	13.5407544945155	12.8845966711079	1.5517028369248	1.24306374897289	1.34804900624007	1.65455867637968	1.25642590958414	2.08452298821693
ENSG00000004809.14	SLC22A16	protein_coding	6	NA	NA	0	0.814572849667822	NA	0.535454045274492	1.86757390073945	NA	NA	NA	NA	NA	NA	NA	NA	NA	NA	NA
ENSG00000004838.14	ZMYND10	protein_coding	3	NA	NA	0.726242989260574	20.9270658864713	0.850852122317741	0.916185149125093	1.09148243775283	NA	NA	Immune	0.0137729477810533	0.0148498766173454	0.069908251365037	0.0211149540327451	0.0226757369614513	0.0815175303449007	0.0704196194217202	0.101514388399207
ENSG00000004846.17	ABCB5	protein_coding	7	NA	NA	0	1.60383846627528	NA	2.26957137920972	0.440611830568733	NA	NA	Fibroblasts	0.0216639514205918	0.0261231284857534	0	0.119264557695305	0.0309119572282694	0	0.0456439381091728	0.0782852401008314
ENSG00000004848.8	ARX	protein_coding	X	Homeobox	NA	15.0729076266876	383.002602100527	0.00278900445727779	1.39573174092188	0.716470057017906	NA	NA	Slow_fibers	0.205007858809364	0.16120096637623	0	0.00747035762096003	0	0	0	0.0442094650642695
ENSG00000004864.14	SLC25A13	protein_coding	7	NA	NA	8.37542888827779	253.152484136841	0.900209748458179	1.01853036441383	0.98180676289951	NA	NA	Satellite_cells	1.35204197454311	1.71211278102103	2.60936515907076	1.85888524571449	1.53960413348483	0.95937494318352	1.794940599191	2.15022348878726
ENSG00000004866.22	ST7	protein_coding	7	NA	NA	3.17482071961137	174.546938105803	0.00803230109666969	1.28609649319021	0.777546634560418	NA	NA	Slow_fibers	0.332851811292039	0.327481844786343	0.0684516527433092	0.245123467778795	0.122584369684208	0.0813127124294612	0.258741262741277	0.32166518475735
ENSG00000004897.12	CDC27	protein_coding	17	NA	NA	13.4807230140376	933.201655837944	0.78597702798601	1.02175190671132	0.978711166019421	NA	NA	Endothelial	0.666485270522066	0.775477981217676	1.35263690321395	1.75840403470774	2.23517908562785	1.34812321759335	1.43670460542012	2.05937546397993
ENSG00000004939.16	SLC4A1	protein_coding	17	NA	NA	0.667476358508855	61.6139893422601	0.961700355372474	0.974401453506407	1.02627104711459	NA	NA	Fibroblasts	0.00462017591573052	0.00812706390291286	0	0.0320783866687364	0.0272539418882639	0	0	0
ENSG00000004948.16	CALCR	protein_coding	7	NA	NA	0.742106899589591	25.4126502837255	0.810456114422597	1.09096762813363	0.916617481776935	NA	NA	Satellite_cells	0.0232893175142599	0.00633647201963082	22.0214625268992	0.0465401614646732	0	0	0.0442192156508696	1.16449870037252
ENSG00000004961.15	HCCS	protein_coding	X	NA	NA	34.5648222944782	673.855225923001	0.950290354214055	0.991731356629519	1.00833758387814	NA	NA	Slow_fibers	0.0406710506635825	0.0280773043041598	0	0.0296868054481225	0	0	0.0177086432345899	0
ENSG00000004975.12	DVL2	protein_coding	17	NA	NA	9.90473443059654	364.57380409695	0.581250752396738	1.05846476508699	0.94476456183009	NA	NA	Pericytes	0.0721722504011555	0.0709305833145209	0.0887166709110852	0.0497013971326228	0.0224512247143082	0.184707793648864	0.191501200785743	0.076924808312267
ENSG00000005001.10	PRSS22	protein_coding	16	NA	NA	0	0.109443768150955	NA	0.874075057115812	1.14406650991701	NA	NA	NA	NA	NA	NA	NA	NA	NA	NA	NA
ENSG00000005007.13	UPF1	protein_coding	19	NA	NA	18.4935898634916	1175.1915364922	0.719705751601821	0.970333289958884	1.03057373208578	NA	NA	Immune	0.0941089491114693	0.0760067131697206	0.103924338556933	0.166452825903358	0.124039827317283	0.26984774563731	0.0971259821255807	0.306152150390131
ENSG00000005020.13	SKAP2	protein_coding	7	NA	NA	3.1990469263202	151.491492631069	0.965466616160651	1.01104376030301	0.989076872103243	NA	NA	Immune	0.0763368919715882	0.105104071226982	0.225799455533342	0.664629850729126	2.38568310986724	0.843533283260548	1.01567681349762	2.95643992966896
ENSG00000005022.6	SLC25A5	protein_coding	X	NA	NA	18.6584724163649	245.073299779363	0.195412429875332	0.874795962049894	1.14312370356251	NA	NA	Pericytes	0.146775238203921	0.108724580806251	0.282955403933537	0.0556190284567371	0.132980607552891	0.0980680592331078	0.45134898496962	0.269403763851738
ENSG00000005059.16	MCUB	protein_coding	4	NA	NA	1.35417838468143	41.0034290808251	0.35315583393107	0.804470193838964	1.24305413383678	NA	NA	Immune	0.0298503737121836	0.0165804681718369	0.603104694994297	0.684704480552795	0.356790780294199	0.185657362504604	0.159937130608894	1.75150542350228
ENSG00000005073.6	HOXA11	protein_coding	7	Homeobox	NA	2.46271087993527	64.9659830809584	0.760146191542389	1.0680664888349	0.936271300011342	NA	NA	Immune	0.0203486304552117	0.0286861349812001	0.0346698562934457	0	0	0	0	0.0538677009265245
ENSG00000005075.16	POLR2J	protein_coding	7	NA	NA	65.4725398361161	499.495560282099	0.62018178913778	1.05099368417048	0.951480503699958	NA	NA	Endothelial	0.062594976561108	0.0538110659834367	0	0.0552916664856335	0.0844737095153133	0.08070438789757	0.0487629040889562	0.0685933784525334
ENSG00000005100.13	DHX33	protein_coding	17	NA	NA	4.85952373102801	232.817549133047	0.822685580154658	1.02665564757134	0.974036428247005	NA	NA	Satellite_cells	0.102456249321935	0.128504115940512	0.332769558143321	0.289341616522259	0.112264349488487	0.0918151659223452	0.256283237622156	0.102657930205224
ENSG00000005102.14	MEOX1	protein_coding	17	Homeobox	NA	8.63599948313504	216.621000217829	4.26398479163457e-10	0.51784414943942	1.93108293505397	NA	NA	Endothelial	0.0170330522412297	0.0135260837912034	0.0473821369343757	0.0234771150664304	2.08754158503191	0	0	0
ENSG00000005108.17	THSD7A	protein_coding	7	NA	NA	0.555000871700985	57.3606750565892	0.218001576416115	0.756250537152912	1.32231311036782	NA	NA	Endothelial	0.0383183381871165	0.021207441318101	0.338046399040943	0.936465813591588	3.73738189382839	0.0355631423592589	0.0226277107997538	0
ENSG00000005156.12	LIG3	protein_coding	17	NA	NA	5.61190856768219	594.9174881172	0.628740473337839	1.04991562325694	0.952457490724733	NA	NA	Immune	0.108624769471558	0.129893876212519	0.0319191042222591	0.150450655216225	0.140127051665576	0.0829632193974811	0.0951891107289899	0.176799608353721
ENSG00000005175.10	RPAP3	protein_coding	12	NA	NA	6.96901848811952	390.245638064608	0.00410915636688155	1.23018352669831	0.812886840294392	NA	NA	Immune	0.22256325512397	0.224347316199268	0.49606533817104	0.310933264084807	0.230193885377793	0.347530489944195	0.257285578134006	0.54733999982174
ENSG00000005187.12	ACSM3	protein_coding	16	NA	NA	0.274648611560647	18.2008424957734	0.842447651317806	1.08982390914286	0.917579428759725	NA	NA	Endothelial	0.0861054560428735	0.0741877119810937	0.0853655444624649	0.0992161690068506	0.107348361663705	0.0486653527021437	0.0495966188731761	0.0719684068830179
ENSG00000005189.20	REXO5	protein_coding	16	NA	NA	0.656932901088891	23.269110520883	0.858746391752316	0.936261007660063	1.06807823012862	NA	NA	Satellite_cells	0.0532923441396466	0.0172761286594952	0.133996241671891	0.0690564041583878	0.00591027027665975	0.0563805915451665	0.0525410757787609	0.0601713680562241
ENSG00000005194.15	CIAPIN1	protein_coding	16	NA	NA	13.2786920731206	350.968279938573	0.215045717731414	0.900864074394038	1.11004537579395	NA	NA	Immune	0.207485185681047	0.25727856574466	0.157476582468953	0.10227456479534	0.109915148739387	0.155681681012429	0	0.305064401215765
ENSG00000005206.17	SPPL2B	protein_coding	19	NA	NA	10.4593637605908	512.022926598942	0.457596124922023	1.08311822203095	0.923260249582828	NA	NA	Satellite_cells	0.220000790196394	0.279278063334204	0.589052048696393	0.476470076786081	0.321354835129304	0.356271420295967	0.409938047103231	0.422203754771138
ENSG00000005238.20	FAM214B	protein_coding	9	NA	NA	5.50451053498044	289.593772410739	9.35120383637838e-07	0.696873930101076	1.43497978157248	NA	NA	Endothelial	0.0180688252750665	0.00708252349346515	0	0.0672950397608685	0.1884589141684	0.0783594662153161	0.0207101081896052	0.126028728476419
ENSG00000005243.10	COPZ2	protein_coding	17	NA	NA	34.513406012154	530.565497946992	0.474964559976774	0.930359851389875	1.07485291686447	NA	NA	Fibroblasts	0.127788095302243	0.14638450242041	0.0104009568880337	0.323807429061157	0.126972549347248	0.117255288213498	0.0835117707515552	0.076692997929289
ENSG00000005249.13	PRKAR2B	protein_coding	7	NA	NA	1.95697602890263	89.1878447419967	0.190279595263025	0.767794512631375	1.30243181417488	NA	NA	Endothelial	0.0180095389140435	0.0198288467254026	0.0515023227547562	0.109988060376688	0.321619864475442	0.0677038902655346	0.0758942455638052	0.0958662474116113
ENSG00000005302.19	MSL3	protein_coding	X	NA	NA	5.82213971679404	483.462783234587	0.283015059656697	1.1104066972238	0.90057093720721	NA	NA	Immune	0.0328948505627417	0.0864753010848157	0.191419122783842	0.119461615814162	0.155943585059284	0.12893410178058	0.0948371377364084	0.341569648647712
ENSG00000005339.15	CREBBP	protein_coding	16	NA	NA	26.1707909720566	3398.40529125208	0.11735471902065	1.08861647279939	0.918597159777021	NA	NA	Immune	1.64301630656097	1.73990044869983	2.62401319169827	2.5986582231934	2.05319661696399	2.06155323874064	2.47475107809801	2.94783982012236
ENSG00000005379.17	TSPOAP1	protein_coding	17	NA	NA	4.12626561191558	362.104244269323	0.463908854288076	0.927155898253755	1.07856726348119	NA	NA	Smooth_muscle	0.10258464806302	0.103330685048767	0.141806275568226	0.0870760258488653	0.0169643917417341	0.580176518212704	0	0.293527996549269
ENSG00000005381.8	MPO	protein_coding	17	NA	NA	0.436628888186078	11.8286628146638	0.0416045940754505	0.517829464349018	1.93113769850299	DB00244; DB00535; DB00583; DB01065; DB04821	Mesalazine; Cefdinir; Levocarnitine; Melatonin; Nomifensine	NA	NA	NA	NA	NA	NA	NA	NA	NA
ENSG00000005421.9	PON1	protein_coding	7	NA	NA	0.363955505454361	8.26554170955688	0.785200968425347	1.17096960545265	0.853993131284938	NA	NA	Fibroblasts	0	0.00947930840576034	0	0.0116155345193136	0	0	0	0
ENSG00000005436.14	GCFC2	protein_coding	2	GCFC	NA	10.2362354271532	579.464962083101	0.000241597673635598	1.29667907042148	0.771200849008038	NA	NA	Slow_fibers	1.51628485359509	1.1172764631696	1.31017473109527	0.765797500630833	0.606190855232558	0.931863137692033	0.690393512202817	0.447386047094835
ENSG00000005448.17	WDR54	protein_coding	2	NA	NA	1.32139650283196	29.5092847609938	0.108356670985443	0.701847426701156	1.42481109420067	NA	NA	Smooth_muscle	0	0.0017325386525042	0.0628392136809013	0.0540772965672321	0.0858165024551887	0.194858471215643	0.156235689168928	0.189927616415312
ENSG00000005469.12	CROT	protein_coding	7	NA	NA	5.03797297295932	211.821177429551	0.187031386557287	1.13967136090496	0.87744593248877	NA	NA	Immune	0.464878782553435	0.3729521895285	0.408474507317726	0.25175868803131	0.333569294476029	0.462307192881874	0.309066356784244	0.601024336773929
ENSG00000005471.19	ABCB4	protein_coding	7	NA	NA	5.73778991175462	369.225866405379	0.254692848596219	0.874331201652217	1.14373134358045	NA	NA	Fast_fibers	0.997575220566759	1.0133912965113	0.0768163692837893	0.120022415229253	0.0214029816099245	0.105415177677282	0.0733367213446382	0.274187392568831
ENSG00000005483.22	KMT2E	protein_coding	7	NA	NA	16.175055988956	1727.79672799971	0.767801629641144	0.978222124993237	1.02226270951182	NA	NA	Immune	4.38966372879877	5.13604079013715	5.98949057635169	6.16183456369172	6.56549533734984	5.09266561011023	6.44501030410658	7.03704153799121
ENSG00000005486.17	RHBDD2	protein_coding	7	NA	NA	11.2215650993824	216.048313193433	0.00814361287388856	0.803183873977831	1.24504491735799	NA	NA	Pericytes	0.0369656864435282	0.0455987333197589	0.259849197344629	0.171441422561477	0.105144670935949	0.157311570917149	0.28072150920884	0.243312617740844
ENSG00000005513.10	SOX8	protein_coding	16	HMG	NA	0.652768670561199	28.9096428883438	0.0464459086649296	0.617685483846091	1.61894690121805	NA	NA	Satellite_cells	0	0	0.090213393654426	0.0378307332968706	0.0286803838082098	0	0	0
ENSG00000005700.15	IBTK	protein_coding	6	NA	NA	29.0467218888096	2262.0388823358	0.39092589618435	0.947813767012171	1.05505958533641	NA	NA	Slow_fibers	1.25678404732629	1.01120717383944	1.16307252016037	0.965240398340611	0.813914011519485	1.07798839311563	0.995261535188012	0.928483863687971
ENSG00000005801.18	ZNF195	protein_coding	11	zf-C2H2	NA	3.99147806373192	404.75234612765	0.543881678075054	1.06172554142729	0.941862996585437	NA	NA	Pericytes	0.170733832018938	0.182184057786074	0.156443848228142	0.169369837090073	0.147975473708035	0.262326786925304	0.462237460027783	0.116872327825675
ENSG00000005810.19	MYCBP2	protein_coding	13	NA	NA	14.0209920611729	2166.66581624316	0.456927308947321	0.949872612253761	1.05277274773435	NA	NA	Immune	1.82420620421656	1.76558576117116	3.57859644663346	4.37622314578756	3.99580982831674	3.67265007065358	3.39738375247392	5.46156097180307
ENSG00000005812.11	FBXL3	protein_coding	13	NA	NA	7.19132418354671	440.90211386328	0.0589719049177774	1.1649843312625	0.858380643554492	NA	NA	Smooth_muscle	0.192775800903495	0.196197146674782	0.378641470565008	0.399508296370369	0.543711591395957	1.11664425252604	0.313798274047215	0.377791778190479
ENSG00000005844.19	ITGAL	protein_coding	16	NA	NA	1.00389168424374	85.791891035365	0.983871058724911	1.0131430044176	0.987027493295331	NA	NA	Immune	0.0396921822395369	0.0678951840200953	0	0.0786024237137878	0.0583743687417504	0	0.0159819978775907	1.67720379368766
ENSG00000005882.12	PDK2	protein_coding	17	NA	NA	45.5454078537529	1810.73656364331	0.713856407805729	0.959166169803948	1.04257221687082	NA	NA	Slow_fibers	0.320078688845109	0.169688643931649	0.115012390767167	0.142442679903633	0.0914727335629633	0	0.0598713893218564	0.0190441366911955
ENSG00000005884.18	ITGA3	protein_coding	17	NA	NA	3.60107285937146	293.412164909307	0.191845214898783	0.836685826000593	1.19519175409013	NA	NA	Smooth_muscle	0.128068645612728	0.132427668362771	0	0.0510627710216479	0.38833681637397	2.16251020060309	0.326289078806376	0.0608183720138179
ENSG00000005889.16	ZFX	protein_coding	X	zf-C2H2	NA	22.8912444662508	1800.0418575703	0.034120346462775	1.11329591809396	0.898233779310058	NA	NA	Immune	0.636573098002492	0.762729241063704	0.606575564060444	0.850614839721333	0.498139308170923	0.432268583981578	0.843057042479344	0.895206978849126
ENSG00000005893.16	LAMP2	protein_coding	X	NA	NA	36.5662395333067	2923.7818621135	0.0038825301346828	1.20593008542743	0.829235469024361	NA	NA	Satellite_cells	1.07461679140765	0.976390742525637	1.43506564076942	0.525030676147209	0.481335314753573	0.472701516743613	0.384116216081052	0.793010674677878
ENSG00000005961.19	ITGA2B	protein_coding	17	NA	NA	0.450647595323092	21.4342146428422	0.303582431290957	0.651766653013344	1.534291445223	NA	NA	Fibroblasts	0.0165845813885807	0.00376785350597999	0	0.0615468081011525	0.0395911864724742	0.0592719039320981	0.013913933970035	0
ENSG00000005981.13	ASB4	protein_coding	7	NA	NA	17.8423474890074	736.364634492181	1.80046313798791e-09	1.52853870812472	0.654219611636034	NA	NA	Fast_fibers	0.432641982013239	0.78376112137453	0	0.0274232613393053	0	0	0.0395319418089817	0
ENSG00000006007.12	GDE1	protein_coding	16	NA	NA	28.5607885764933	1035.56828328152	0.785935336667334	0.972688277463998	1.02807859739732	NA	NA	Immune	0.0384486784877013	0.0558122636255793	0	0.0559202844113225	0.067016403292771	0	0.0536538863644281	0.209454372742456
ENSG00000006015.18	REX1BD	protein_coding	19	NA	NA	23.1559007991879	520.81268571822	0.848746242541476	0.973572041780289	1.02714535451468	NA	NA	Satellite_cells	0.351697857008758	0.425730933264002	0.635809615633204	0.254954910099098	0.369481010089808	0.484712386502521	0.24773995206783	0.613438149350067
ENSG00000006016.12	CRLF1	protein_coding	19	NA	NA	7.77728010490908	187.53851145214	0.672490788241019	1.06520731957734	0.938784386495566	NA	NA	Fibroblasts	0.0413164100963922	0.0210634077258553	0.731952069188572	1.1935336330097	0.0259645843070052	0.0652468942478338	0.0195645709098308	0.0654056825705813
ENSG00000006025.12	OSBPL7	protein_coding	17	NA	NA	12.5231070880076	727.673265657925	1.68443996158479e-07	1.65694508228774	0.603520304136635	NA	NA	Fast_fibers	0.178728388157959	0.727771855402818	0.161340670332585	0.0619580319141842	0.297720523949639	0.13427280356703	0.0902286307572123	0.101455372772858
ENSG00000006042.12	TMEM98	protein_coding	17	NA	NA	1.1696287416818	55.4548450974872	0.664671639525014	0.880557893468437	1.13564367251435	NA	NA	Fibroblasts	0.0158304497644438	0.00454834081701774	0	0.167226870769851	0	0	0.0492415415515386	0
ENSG00000006047.13	YBX2	protein_coding	17	CSD	NA	12.8209784660672	520.837186656562	0.753549418966673	1.06389154249537	0.939945436218513	NA	NA	Pericytes	0.0199998026151297	0.0196861309358237	0	0	0	0	0.042400189952851	0
ENSG00000006059.4	KRT33A	protein_coding	17	NA	NA	0	0.09878508965992	NA	0.73330974124857	1.36368023462684	NA	NA	NA	NA	NA	NA	NA	NA	NA	NA	NA
ENSG00000006062.18	MAP3K14	protein_coding	17	NA	NA	7.30901402815643	336.844714870173	0.337559081717741	1.14436254329896	0.873848943986935	NA	NA	Immune	0.371742817577503	0.489863343425149	1.30852372050192	0.483150283594915	0.499710358958061	0.439523791791049	0.289395747952047	2.04506584737418
ENSG00000006071.16	ABCC8	protein_coding	11	NA	NA	0.362276621408846	85.4588936201138	0.509499840230447	0.866045384672724	1.15467389780952	NA	NA	Smooth_muscle	0.086909892994473	0.0768756342185549	0.0453658757882321	0.0297966868544677	0	0.88097396775318	0	0.0720523388189181
ENSG00000006116.4	CACNG3	protein_coding	16	NA	NA	0	0	NA	NA	NA	NA	NA	Pericytes	0.0074458919977898	0.00228628039546296	0	0.00735542904217603	0	0	0.0394160123608615	0
ENSG00000006118.15	TMEM132A	protein_coding	11	NA	NA	2.13029070135834	119.456138547118	0.55935799404987	0.90287549518001	1.1075724231508	NA	NA	Endothelial	0.00485366208804543	0	0	0.023289479243917	0.183026213987319	0.0531403276632604	0.10294614118864	0
ENSG00000006125.18	AP2B1	protein_coding	17	NA	NA	30.3237249014311	1915.90980247864	0.543075741478756	1.04673516868024	0.955351487101396	NA	NA	Immune	1.47076305051555	1.67623504140844	1.98210663620284	1.40655053460317	2.44317280619334	1.74390076406086	1.78067457824372	2.49206496526634
ENSG00000006128.12	TAC1	protein_coding	7	NA	NA	0	0.203264199283422	NA	1.0524496698984	0.950164201292908	NA	NA	NA	NA	NA	NA	NA	NA	NA	NA	NA
ENSG00000006194.10	ZNF263	protein_coding	16	zf-C2H2	NA	5.04492373312441	248.482186690666	0.771499487229585	1.03786593882688	0.963515578062348	NA	NA	Immune	0.0395741721304758	0.0560217533203466	0.520374046499434	0.252347034732021	0.315904183150679	0.417906370322941	0.350986168621572	0.623736823322954
ENSG00000006210.7	CX3CL1	protein_coding	16	NA	NA	5.76351795938024	307.361829881118	6.31205823811011e-11	0.585605977577423	1.70763284237103	NA	NA	Smooth_muscle	0.00377952854525913	0.00215754478307829	0	0.0336290115632203	0.553065058605101	0.573049519125283	0.0113712861379473	0.0639108316077409
ENSG00000006282.21	SPATA20	protein_coding	17	NA	NA	14.9784258551861	576.187376461471	0.072730515747794	0.879379630242172	1.13716529881936	NA	NA	Smooth_muscle	0.117315479762497	0.0854415941725957	0.0927115621258763	0.122029965428406	0.0960983551619302	0.16952132409398	0.0947972852785179	0.165615059159484
ENSG00000006283.18	CACNA1G	protein_coding	17	NA	NA	0.17108505026815	12.1036791364742	0.857447153725198	0.899656533774786	1.11153530537281	NA	NA	Smooth_muscle	0	0	0	0.0187377697417858	0	0.629122388588166	0	0
ENSG00000006327.14	TNFRSF12A	protein_coding	16	NA	NA	12.3525994012653	262.382169134804	0.509352567189277	0.698438045676264	1.43176621919521	NA	NA	Slow_fibers	0.120376249581921	0.0490091097198201	0.0992070060820989	0.0609362509152661	0.031831460402889	0.0486653527021437	0.0735785359742145	0.077748115342936
ENSG00000006377.11	DLX6	protein_coding	7	Homeobox	NA	0	0.816048231160197	NA	0.691244730982257	1.44666563834635	NA	NA	NA	NA	NA	NA	NA	NA	NA	NA	NA
ENSG00000006432.16	MAP3K9	protein_coding	14	NA	NA	1.18237227473589	137.919374499011	0.312990583321705	0.865778644232595	1.15502964488848	NA	NA	Slow_fibers	0.0719081448400374	0.0344754871466376	0	0	0.0533629672274972	0	0.0372659943478411	0
ENSG00000006451.8	RALA	protein_coding	7	NA	NA	12.1679810731544	357.977067292151	0.55813802180526	1.06120389393793	0.942325980626765	NA	NA	Endothelial	0.504365967805178	0.483540239646855	0.369907136667744	0.735985799605994	0.974791789245172	0.574014801028318	0.821494886000456	0.830412379894081
ENSG00000006453.14	BAIAP2L1	protein_coding	7	NA	NA	2.71972109486519	110.946147816174	0.493229740855577	0.903856072397685	1.10637083772339	NA	NA	Endothelial	0.0553107230289508	0.0435060743019197	0.0209449524759028	0.0670121120863224	1.43153244495057	0	0.120023051285361	0.0446241309450498
ENSG00000006459.11	KDM7A	protein_coding	7	NA	NA	14.8908572786532	1216.38902901599	0.244829445387971	1.09446855095994	0.913685458684874	NA	NA	Endothelial	0.602579493646329	0.513734523250316	0.267498600219073	0.518436349628792	2.78926509985811	0.541018081963796	0.765282381505219	1.98726474227963
ENSG00000006468.14	ETV1	protein_coding	7	ETS	NA	0.43402754943804	40.4517014547063	0.0102629787698264	0.627704350606397	1.59310668953297	NA	NA	Satellite_cells	0.00517152013307257	0.00417642131360856	0.581949457416338	0.480401248535995	0.0799994235870841	0.041704200447069	0.273050985142902	0.0379604603844635
ENSG00000006530.18	AGK	protein_coding	7	NA	NA	3.53249970346394	306.080522038709	0.451881216543932	1.07709688008928	0.928421591860062	NA	NA	Smooth_muscle	0.360180806964382	0.419492714733321	0.499674468685408	0.584849342849911	0.573469624298244	0.7899673323578	0.539375177272999	0.652613162386577
ENSG00000006534.17	ALDH3B1	protein_coding	11	NA	NA	1.03677828197399	55.9525575105389	0.0280118277908226	0.70724139746101	1.41394438106987	DB00157	NADH	Immune	0.00542584176509144	0.00748616152741862	0	0.0111557340473003	0	0	0	0.134555822644488
ENSG00000006555.11	TTC22	protein_coding	1	NA	NA	0.0221860721568792	2.20588353362651	NA	0.620687831720834	1.61111584422001	NA	NA	NA	NA	NA	NA	NA	NA	NA	NA	NA
ENSG00000006576.16	PHTF2	protein_coding	7	NA	NA	56.5091466509791	4331.05929687325	3.05977631431139e-10	1.44933517977497	0.689971522084537	NA	NA	Fast_fibers	4.35076983149942	12.2628537535041	0.737454014306649	1.03844919122564	0.942387446483264	0.822633779160435	1.08804821459559	3.82629698648703
ENSG00000006606.9	CCL26	protein_coding	7	NA	NA	0	0.63536040637208	NA	0.889910118046893	1.12370899006601	NA	NA	Slow_fibers	0.0052170802532785	0.00112006152273932	0	0	0	0	0	0
ENSG00000006607.14	FARP2	protein_coding	2	NA	NA	5.13663416396459	604.73746657611	0.0208474387256314	1.13829847382564	0.878504208688919	NA	NA	Smooth_muscle	0.536799853429561	0.620559724267943	1.05247989197485	0.858304305753223	0.995491829466787	1.24865682632746	1.00319393674078	1.08378307489418
ENSG00000006611.17	USH1C	protein_coding	11	NA	NA	0	1.55484210253772	NA	0.562939937185002	1.77638844563157	NA	NA	NA	NA	NA	NA	NA	NA	NA	NA	NA
ENSG00000006625.18	GGCT	protein_coding	7	NA	NA	7.14469466992337	86.6376726367948	0.872465256958717	0.961180023484937	1.04038783117268	NA	NA	Immune	0.0443743668229915	0.0184627166866939	0	0.0266362162077805	0.0751265647888658	0.0733842620111691	0.0754082537284463	0.110392835564644
ENSG00000006634.8	DBF4	protein_coding	7	NA	NA	0.741973200578342	33.7814029540717	0.369326781192251	1.21030097780026	0.826240760226034	NA	NA	Smooth_muscle	0.0425794069137877	0.0832727167311026	0.0857533464590916	0.0655200568898601	0.184260608530834	0.44879623560563	0	0.0914252886670376
ENSG00000006638.13	TBXA2R	protein_coding	19	NA	NA	2.23808687801724	51.0461468599064	0.00284052507239444	0.613372167031027	1.63033155684323	DB01207; DB06739; DB09285	Ridogrel; Seratrodast; Morniflumate	Endothelial	0.0211442738617879	0.00827427320579135	0	0.00878404255692938	0.170314098531228	0	0	0
ENSG00000006652.15	IFRD1	protein_coding	7	NA	NA	4.44380960772316	371.626493422452	0.026391052510099	0.74096297835972	1.3495950934198	NA	NA	Slow_fibers	0.814021169525214	0.61195219812878	0.139703798750379	0.42858015060719	0.241208401832984	0.158764175172425	0.155043092938801	0.168872091449698
ENSG00000006659.13	LGALS14	protein_coding	19	NA	NA	0	0.373639002164637	NA	1.66057036839534	0.602202724456858	NA	NA	NA	NA	NA	NA	NA	NA	NA	NA	NA
ENSG00000006695.12	COX10	protein_coding	17	NA	NA	21.8888820911068	1216.40477480646	0.350558413773837	0.918419368105602	1.08882721197689	NA	NA	Slow_fibers	1.06491791686723	0.685535556300574	0.195485245392321	0.314077609701085	0.166024106106137	0.367081764312307	0.335441271595561	0.402933795468457
ENSG00000006704.11	GTF2IRD1	protein_coding	7	GTF2I	NA	25.1233832634649	1508.5295069988	0.949037250256289	0.990427838938176	1.00966467286712	NA	NA	Slow_fibers	3.39108184422279	1.93775739631232	1.2447084935309	0.367965203853947	0.365109845830426	0.314125866303998	0.256057161021857	0.343626602360627
ENSG00000006712.15	PAF1	protein_coding	19	NA	NA	27.1308000276385	611.859317148155	0.258249920178917	1.09370366503782	0.91432444817255	NA	NA	Fibroblasts	0.0490687441989436	0.032599559935343	0.0803191190965239	0.116243542325031	0.0156366115091821	0.0570766482309093	0.0368242745617911	0.0388069200499833
ENSG00000006715.16	VPS41	protein_coding	7	NA	NA	5.6291561831656	376.324657474575	0.0635007420725943	0.851781257817187	1.17401033519174	NA	NA	Immune	0.259109896200247	0.298170252221782	0.683006816270802	0.754532553696934	0.773042519447319	0.601616747305839	0.752891082394787	1.67151552362892
ENSG00000006740.18	ARHGAP44	protein_coding	17	NA	NA	1.99504671641476	148.434835484889	0.0835743149329224	0.821792586113061	1.21685205841273	NA	NA	Pericytes	0.265035335771365	0.0796869703446511	0.239955853288251	0.688427509782128	0.101381438789697	1.71729870206117	2.37560973704975	0.0462667369921069
ENSG00000006744.19	ELAC2	protein_coding	17	NA	NA	20.66897314254	1072.39634420522	0.560181386086844	1.04370552464797	0.958124659096051	NA	NA	Satellite_cells	0.0985747956810255	0.108769509460017	0.357468308272022	0.154793854094127	0.146388356132924	0.109065033286721	0.05338280732707	0.0448008601765154
ENSG00000006747.15	SCIN	protein_coding	7	NA	NA	0.0408298007201783	5.19169877140733	NA	0.829662177061357	1.20530985700948	NA	NA	Immune	0	0.00305993993949887	0	0.043922897442238	0.0179018976011457	0	0.0492339202016621	0.0720847958130311
ENSG00000006756.16	ARSD	protein_coding	X	NA	NA	1.34025600557573	89.069526410279	0.526379552809605	0.895211130207058	1.11705492286351	NA	NA	Satellite_cells	0	0.00400723214594093	0.304104694934751	0.160721599109234	0.263646602597553	0.280834968503329	0.0462739932298409	0.146505658692159
ENSG00000006757.12	PNPLA4	protein_coding	X	NA	NA	16.8454108653717	468.4791163298	0.798195298690289	0.970243444958276	1.03066916369943	NA	NA	Pericytes	0.053032579603354	0.0409009231280406	0.0332117782250297	0.0350163407160223	0.043031890744721	0	0.0743448153105877	0.0271928297946398
ENSG00000006788.14	MYH13	protein_coding	17	NA	NA	0.11616269270638	6.03628788580475	NA	1.87183492586585	0.534235143378059	NA	NA	Fibroblasts	0.00539180179439511	0.00519423972265792	0	0.159239442070385	0	0.0980680592331078	0.0771538609661301	0
ENSG00000006831.10	ADIPOR2	protein_coding	12	NA	NA	32.1114110916264	1599.68862807121	0.521513350763239	0.955152190675878	1.04695357427007	NA	NA	Endothelial	0.753814307528241	0.727481268600299	0.365229715241956	0.783438104575308	2.14384678858943	0.666069432482094	0.752075946674129	0.658653646509316
ENSG00000006837.12	CDKL3	protein_coding	5	NA	NA	1.62155697855351	38.3295406923244	0.926312794692459	1.03444469679449	0.966702234637362	NA	NA	Satellite_cells	0.0190989748204022	0.0320371019180206	0.159137680031836	0.00460346659448431	0.0120615622135379	0.0356807712755519	0	0
ENSG00000007001.13	UPP2	protein_coding	2	NA	NA	0.0352833756786277	1.25659062290149	NA	0.577617566289748	1.73124928735006	NA	NA	Satellite_cells	0.0498131992293886	0.0791342092025027	0.502356495547733	0.213092936275847	0.0356878943801782	0.372872576739803	0.38358647016927	0.0513025723109757
ENSG00000007038.11	PRSS21	protein_coding	16	NA	NA	0	0.621635971938221	NA	0.954085881129046	1.04812367500567	NA	NA	NA	NA	NA	NA	NA	NA	NA	NA	NA
ENSG00000007047.16	MARK4	protein_coding	19	NA	NA	23.7083581706795	1275.14211133952	0.000967057646304517	1.22664263893087	0.81523335995526	DB12010	Fostamatinib	Immune	0.252209691237443	0.219096305507373	0.474918505613983	0.511485352353945	0.812521881950801	0.440989840988787	0.338842999505424	0.831959064242836
ENSG00000007062.12	PROM1	protein_coding	4	NA	NA	0.492296227153427	44.3005079343084	0.954407593203652	0.980038951502985	1.02036760729398	NA	NA	Endothelial	0.0311797133599384	0.128186406405656	0.0597253826903896	0.0618383842281621	0.263006247477341	0	0	0
ENSG00000007080.11	CCDC124	protein_coding	19	NA	NA	43.966124150617	525.940203687863	0.794135830480787	1.03251210851101	0.968511644325512	NA	NA	Pericytes	0.0239696808921013	0.0272137030720758	0.0644168024787586	0.0443726957261153	0.040996588220774	0.061642780089382	0.168615257086182	0.136820941425989
ENSG00000007129.18	CEACAM21	protein_coding	19	NA	NA	0.144238636281966	4.7302157371105	NA	0.765740260366033	1.30592584948059	NA	NA	Immune	0	0	0	0	0	0	0	0.632740749235346
ENSG00000007168.14	PAFAH1B1	protein_coding	17	NA	NA	33.8900684101984	3835.46752082021	0.0971447737498743	1.07693764726401	0.928558865539266	NA	NA	Satellite_cells	2.3092409686437	2.32042688055549	3.13071927413138	2.45641740987447	2.31309082617671	2.00519101339483	2.53854848211893	2.81886818340589
ENSG00000007171.18	NOS2	protein_coding	17	NA	NA	0.777885293737973	31.6303999936876	0.274125621450037	0.766655761925773	1.30436637884008	NA	NA	Endothelial	0.00485390865815143	0.00644066808564546	0.0597253826903896	0	0.0811918356042935	0	0	0.0596950775439057
ENSG00000007174.18	DNAH9	protein_coding	17	NA	NA	0.0717599186946109	9.55675902253624	0.812180704511543	1.15163061682507	0.868333982607115	NA	NA	Fibroblasts	0.0995578034119503	0.0801785581532236	0.380520043858388	0.395381694994369	0.15837804545525	0.0928645926535331	0.0995843940567279	0
ENSG00000007202.15	KIAA0100	protein_coding	17	NA	NA	29.6103051260611	2120.54587793793	0.923147193713908	0.98911314755843	1.01100668054857	NA	NA	Immune	0.210157191005572	0.20155703604582	0.491680819246016	0.342879939664309	0.303837312964708	0	0.205937702572612	0.95329096444856
ENSG00000007216.16	SLC13A2	protein_coding	17	NA	NA	0	0	NA	NA	NA	NA	NA	NA	NA	NA	NA	NA	NA	NA	NA	NA
ENSG00000007237.19	GAS7	protein_coding	17	NA	NA	9.0992775866243	755.737445485013	0.0207067889270204	0.813084020901614	1.22988519549446	NA	NA	Immune	0.05083794117023	0.0421547928422989	1.39608904124384	4.0864566070806	0.134779728227558	0.0440905443418604	0.0520084830846918	5.1660915793717
ENSG00000007255.10	TRAPPC6A	protein_coding	19	NA	NA	20.4026062340166	136.245181667664	0.61419357185947	0.931415532311933	1.07363466176888	NA	NA	Pericytes	0.0709719675668764	0.0620818856988829	0.102941768089945	0.0559686324907876	0.0389780586247488	0.0712829505438889	0.123775483632305	0
ENSG00000007264.15	MATK	protein_coding	19	NA	NA	0.196303701112282	6.82338582710946	NA	1.35676799569265	0.737045687379649	NA	NA	Immune	0.00843476487922492	0.00302813676994717	0	0	0.0539164801268914	0	0	0.0560010752206443
ENSG00000007306.15	CEACAM7	protein_coding	19	NA	NA	0	0	NA	NA	NA	NA	NA	NA	NA	NA	NA	NA	NA	NA	NA	NA
ENSG00000007312.13	CD79B	protein_coding	17	NA	NA	1.04052533802227	18.3412017882337	0.0997499643377771	0.628180586836916	1.59189892358073	NA	NA	Immune	0.00323970163643809	0.00142436142316496	0	0	0.0872807379647873	0	0.023254083417048	0.864782835575269
ENSG00000007314.12	SCN4A	protein_coding	17	NA	NA	149.217971178608	9313.67364475944	0.242091097602493	1.07469793764839	0.930494016009896	NA	NA	Fast_fibers	1.62805821744947	2.33534276220946	0.319976240234934	0.081438757920602	0.159859272248492	0.162139665440088	0.101434375455861	0.208183994554688
ENSG00000007341.19	ST7L	protein_coding	1	NA	NA	3.78883903598692	254.094231319193	0.721274153542475	1.04143255411215	0.960215806632366	NA	NA	Fibroblasts	0.687571729307016	0.644996771595687	1.00506863765179	1.0067745673736	0.884350365139744	0.753841750952386	0.65014014910477	0.73903070958541
ENSG00000007350.17	TKTL1	protein_coding	X	NA	NA	0.10284633203264	5.09963260256706	NA	0.660965119358581	1.51293914113112	NA	NA	Immune	0.0151675073110483	0.000844010701718094	0	0	0	0	0	0.0555882908824085
ENSG00000007372.25	PAX6	protein_coding	11	PAX	NA	0.0137658755134191	3.24606971043004	NA	0.685659598025249	1.45844964889294	NA	NA	Satellite_cells	0.00258173515321565	0.0129579373582731	0.0742927670957085	0.0163653800204895	0.0167143024285881	0	0	0
ENSG00000007376.8	RPUSD1	protein_coding	16	NA	NA	6.64240016737061	119.643858632469	0.486984377169687	0.890575829862589	1.12286900954217	NA	NA	Smooth_muscle	0.00251130211516932	0	0	0.0203301380211444	0.0995913082813889	0.108235650658614	0.0310412476098239	0.0613128303228734
ENSG00000007384.15	RHBDF1	protein_coding	16	NA	NA	10.4983658492787	398.949681084202	0.007141996284136	0.820907063921351	1.21816469116875	NA	NA	Fibroblasts	0.0743584930966017	0.0845094795902262	0.247386271461095	0.521948517831074	0.186975835764167	0.411922345375472	0.223259533944262	0
ENSG00000007392.17	LUC7L	protein_coding	16	NA	NA	13.5141673829234	689.12301230928	0.655615950574152	1.0425040064692	0.959228927461724	NA	NA	Satellite_cells	0.683904751270142	0.67713994450728	1.42132363127632	0.837103113528995	0.952026688962085	0.575380047823904	1.00700963726533	0.566978172236019
ENSG00000007402.12	CACNA2D2	protein_coding	3	NA	NA	1.36978036989322	74.3360788558632	0.0250912654276337	0.723845461417559	1.38151035449145	DB00270; DB00996; DB01023; DB01054; DB01244; DB08872; DB00153; DB00228; DB00421; DB11148; DB13746	Isradipine; Gabapentin; Felodipine; Nitrendipine; Bepridil; Gabapentin enacarbil; Ergocalciferol; Enflurane; Spironolactone; Butamben; Bioallethrin	Satellite_cells	0.0234338782892971	0.0201651525687069	0.291132016433702	0.027229587405776	0	0.165208558400065	0.088047616533966	0.0484463263150755
ENSG00000007516.14	BAIAP3	protein_coding	16	NA	NA	2.47396767854979	105.437560511838	0.242012463501281	0.853175999036907	1.17209110562045	NA	NA	Pericytes	0.0244817596547515	0.0313933508570315	0	0.010972853161279	0.163153456342526	0	0.262218733857566	0.14624123409386
ENSG00000007520.4	TSR3	protein_coding	16	NA	NA	42.0241440499987	360.790813366084	0.845380461891202	1.02911524311633	0.971708471610854	NA	NA	Smooth_muscle	0.016928808273792	0.0133889497371392	0	0.103622748351664	0.0479479730768873	0.131544040314546	0.11456942534434	0
ENSG00000007541.17	PIGQ	protein_coding	16	NA	NA	3.72582138463289	209.797318026744	0.602896296520206	0.931246374135643	1.07382968436057	NA	NA	Smooth_muscle	0.0281959632663631	0.0224411418696172	0	0.0558565307287315	0.0667489824415173	0.192633544295348	0.0616324762061289	0.107681755443562
ENSG00000007545.16	CRAMP1	protein_coding	16	NA	NA	2.57920197987667	180.476630313865	0.98683533115956	0.997050608314973	1.00295811632873	NA	NA	Satellite_cells	0.0723507894472174	0.0601226063112976	0.248749629093614	0.143067880146365	0.210667164675587	0.177932936436211	0.198759186580433	0.227211926305683
ENSG00000007866.22	TEAD3	protein_coding	6	TEA	NA	30.5529790030571	673.863458137892	0.975375268272194	1.00463310902852	0.995388257676478	NA	NA	Smooth_muscle	0.136359225812219	0.174489766396951	0.311347172396595	0.29157617510182	0.016392099008278	0.973203775999365	0.369621483648394	0
ENSG00000007908.16	SELE	protein_coding	1	NA	NA	0.136047558037042	6.73722937279224	NA	0.782087875962985	1.27862869472142	NA	NA	Endothelial	0.0239558594618193	0.0168490039831636	0	0.00524975719872956	0.0855715379491554	0	0	0
ENSG00000007923.17	DNAJC11	protein_coding	1	NA	NA	9.30479511672588	876.92134852868	0.143583720192151	0.910098598681166	1.0987820456477	NA	NA	Slow_fibers	0.72124199544998	0.568235011493819	0.445408048789453	0.482622761641978	0.425818563906443	0.222536159180277	0.696899787189199	0.4962936070995
ENSG00000007933.13	FMO3	protein_coding	1	NA	NA	2.19915884472473	64.1143970622234	0.00275769623857544	1.49093947030991	0.670718040479631	NA	NA	Fibroblasts	0	0.00150282764535612	0	0.879369807704554	0.0153560295450008	0	0.752390106367564	0
ENSG00000007944.15	MYLIP	protein_coding	6	NA	NA	39.4796650657041	988.940927574636	1.76208143698186e-05	1.35925974790232	0.735694558411849	NA	NA	Fast_fibers	0.897967297249541	1.72905941453409	0.128720842621779	0.433175697850803	0.423704990714612	1.49269166521507	1.11962641376665	0.401668044974089
ENSG00000007952.18	NOX1	protein_coding	X	NA	NA	0.0426566305949887	1.12094702099881	NA	1.65018541165385	0.605992510258457	NA	NA	Immune	0.0060810633009405	0.00407419058453781	0	0.0106245086164765	0	0	0	0.0349682138935708
ENSG00000007968.7	E2F2	protein_coding	1	E2F	NA	0.119160540025327	8.32741370991097	0.628814001433777	0.696922631619722	1.43487950402169	NA	NA	NA	NA	NA	NA	NA	NA	NA	NA	NA
ENSG00000008018.9	PSMB1	protein_coding	6	NA	NA	63.0581784927072	1111.93838384182	0.345386531143085	1.06986259329806	0.934699471001507	NA	NA	Fast_fibers	0.43132510639482	0.455749036554965	0.424578246322855	0.450501213158159	0.362600667130413	0.303986519642033	0.375620226217361	0.38243667019357
ENSG00000008056.14	SYN1	protein_coding	X	NA	NA	0.828532334088078	29.8594647561242	0.384614424040318	0.799111448624851	1.25138990527648	NA	NA	NA	NA	NA	NA	NA	NA	NA	NA	NA
ENSG00000008083.14	JARID2	protein_coding	6	ARID	NA	16.986512988359	886.739222163984	0.602896296520206	1.04274701331851	0.95900538407445	NA	NA	Immune	1.72168733810594	1.98572218402812	1.21544367853107	1.1811275776762	2.20003725349482	1.14564521425625	1.96417132014459	3.01285613363633
ENSG00000008086.13	CDKL5	protein_coding	X	NA	NA	1.41583954151905	235.316526336337	0.183838147531248	0.883779830021316	1.13150353292842	NA	NA	Endothelial	0.135664674050814	0.141581475955959	0.366268993085628	0.497294106426496	0.557206305195188	0.241929971814167	0.413768087780292	0.541389672229499
ENSG00000008118.10	CAMK1G	protein_coding	1	NA	NA	0.0426853823199303	2.32949685595385	NA	0.661557046130618	1.51158544202484	NA	NA	NA	NA	NA	NA	NA	NA	NA	NA	NA
ENSG00000008128.23	CDK11A	protein_coding	1	NA	NA	0.547877577808586	25.346910051235	0.67870767918567	1.12589139957601	0.888185130800875	NA	NA	Endothelial	0.194896097620932	0.227972529147349	0.648495244902852	0.677543498011951	0.977501855083343	0.930392107286525	0.864454553206946	0.48053881688381
ENSG00000008130.15	NADK	protein_coding	1	NA	NA	8.58232643368489	370.083122441697	0.279253687850988	0.902140973756883	1.10847420645976	NA	NA	Smooth_muscle	0.136021678896406	0.167219653625473	0.199200549805206	0.1476439250554	0.166351812844955	0.297919736880955	0.234767113060984	0.238579596701394
ENSG00000008196.13	TFAP2B	protein_coding	6	AP-2	NA	0	0.0689371673904904	NA	1.34234851111667	0.744963019453216	NA	NA	NA	NA	NA	NA	NA	NA	NA	NA	NA
ENSG00000008197.5	TFAP2D	protein_coding	6	AP-2	NA	0	0	NA	NA	NA	NA	NA	NA	NA	NA	NA	NA	NA	NA	NA	NA
ENSG00000008226.20	DLEC1	protein_coding	3	NA	NA	0.579267975565455	40.7347772003296	0.711446354117749	1.10191519953802	0.907510850580204	NA	NA	Satellite_cells	0.0221596445393415	0.0212993737317973	0.189473947412095	0.0435261548680743	0.00896274188199654	0	0	0.0895156724126169
ENSG00000008256.16	CYTH3	protein_coding	7	NA	NA	13.9220501911261	641.993920322202	3.23153406382465e-06	0.74241345664698	1.34695834382687	DB01863; DB03344	Inositol 1,3,4,5-Tetrakisphosphate; Inositol-(1,3,4,5,6)-Pentakisphosphate	Pericytes	0.335343736416016	0.301578095285069	0.159072257107652	2.4446269629388	1.66803634652573	1.51990108170008	4.04651466576027	0.58255278779456
ENSG00000008277.15	ADAM22	protein_coding	7	NA	NA	1.39545606808122	197.552992350339	1.1702230121239e-06	1.69189494300059	0.591053247210782	NA	NA	Fibroblasts	0.100010199438944	0.199820733840605	0.4789658630272	0.604695910599546	0.125104705881246	0.132302419749398	0.0195645709098308	0.185254440748914
ENSG00000008282.9	SYPL1	protein_coding	7	NA	NA	63.3745333670003	1525.47497352925	0.113849667547946	1.10225169187423	0.907233808187342	NA	NA	Endothelial	0.700690829250688	0.485384870908926	0.327150328062932	0.517013668084211	0.884009997781824	0.331602098344862	0.28579567102643	0.549368239938603
ENSG00000008283.16	CYB561	protein_coding	17	NA	NA	2.82682942905889	121.822973867754	0.18524118963665	0.814823328756143	1.22725990372236	NA	NA	Endothelial	0.00244461002603021	0.000955776964475299	0.0352429117693704	0.247999571096671	0.29083739547743	0	0.021926362504166	0
ENSG00000008294.22	SPAG9	protein_coding	17	NA	NA	35.2978607462749	3446.87896617454	0.225879392212902	1.0967410021825	0.911792299193714	NA	NA	Fibroblasts	1.82162982550037	1.4709432299802	2.21983946529221	2.99395253405768	2.95665142112521	1.28279286260943	2.31172023289025	1.74510319208186
ENSG00000008300.17	CELSR3	protein_coding	3	NA	NA	0.188326609894769	21.5453405531661	0.852961982590418	0.917578139155454	1.08982544082884	NA	NA	NA	NA	NA	NA	NA	NA	NA	NA	NA
ENSG00000008311.16	AASS	protein_coding	7	NA	NA	6.38492173323088	659.013963202817	0.0123007350867	0.825388036559533	1.21155136215483	DB00142; DB00157; DB02338; DB04207	Glutamic acid; NADH; NADPH; L-Saccharopine	Satellite_cells	0.324420395774105	0.299800484735135	1.67350641047132	1.26745450975086	1.32955664064294	0.989801293504076	0.95815383541265	0.423334460993496
ENSG00000008323.16	PLEKHG6	protein_coding	12	NA	NA	1.48193896531673	49.6000316061402	0.981592607072738	1.00676837468013	0.993277128234905	NA	NA	Endothelial	0	0.0106971600823248	0	0.0135769582725764	0.0796534312516477	0	0	0
ENSG00000008324.12	SS18L2	protein_coding	3	NA	NA	1.75451620324706	50.941392672021	0.55463878380939	0.880002792057564	1.13636003092884	NA	NA	Smooth_muscle	0	0.00872732063281037	0.0316819637748426	0.129302115839991	0.106266962116317	0.135408369473081	0.0517755120406089	0
ENSG00000008382.16	MPND	protein_coding	19	NA	NA	5.77556419378818	89.2600350842921	0.5381518327793	1.11032801080494	0.9006347586197	NA	NA	Smooth_muscle	0.00339201289507622	0.0107587623757452	0	0.0454574601966761	0.0652952177132995	0.232875083883698	0.121082567126841	0.0816766584445497
ENSG00000008394.13	MGST1	protein_coding	12	NA	NA	0.662520608983545	61.9757926080551	0.604899848199721	0.782104968691655	1.27860075057808	NA	NA	Fibroblasts	0	0	0.143487232674845	2.02726471198556	0	0	0	0
ENSG00000008405.12	CRY1	protein_coding	12	NA	NA	4.95791213801741	194.013299189789	0.720096074777383	0.950831382424822	1.05171118505764	NA	NA	Smooth_muscle	0.294981975361294	0.380497658852836	0.362276550513762	0.609391469984244	0.664215760755846	0.876782376869173	0.480440168421874	0.399130664648867
ENSG00000008438.5	PGLYRP1	protein_coding	19	NA	NA	1.12220193989448	6.47050232666314	NA	0.927035772490265	1.0787070247718	NA	NA	Satellite_cells	0.00181106794330053	0.00477294244476425	0.0703695102985778	0.0299364090406121	0	0	0.0356521491115484	0
ENSG00000008441.19	NFIX	protein_coding	19	CTF/NFI	NA	357.739739364502	16696.7360435185	0.348693768179593	1.07746176675627	0.928107178234763	NA	NA	Satellite_cells	1.19603676732119	1.18407571944543	1.7775958876643	1.43693469739903	0.46213618391083	0.524611629991139	0.348572027107436	0.0619747522303611
ENSG00000008513.16	ST3GAL1	protein_coding	8	NA	NA	40.181507814014	2898.57615693016	0.00539387726498171	0.836263297647089	1.19579563375985	NA	NA	Immune	2.24472991123602	1.40218120266957	0.51196955615653	0.431781302677547	1.25155585491839	0.225963552589005	0.146431362248521	2.75076623599626
ENSG00000008516.18	MMP25	protein_coding	16	NA	NA	1.02164727645955	49.3669473051569	0.859909531802038	0.932449097514444	1.07244460063892	NA	NA	Immune	0.00574089064177416	0.0107120606015368	0.048569388657105	0.0226896285707803	0.0299936411666595	0.113952322348329	0.0310412476098239	0.215958930150757
ENSG00000008517.19	IL32	protein_coding	16	NA	NA	51.417808918351	1563.1994990515	0.0110627892302391	1.55147041691558	0.644549834207	NA	NA	Immune	0.159602320593664	0.234102936774913	0.330054974303006	0.144294263681152	0.779080182615107	0	0.27373808279647	0.807566253077659
ENSG00000008710.20	PKD1	protein_coding	16	NA	NA	40.3030135968049	5283.03788449058	0.268929996901831	1.07403842493495	0.931065385356736	NA	NA	Satellite_cells	0.681836467087105	0.795019776865881	1.3666820884549	0.998822895578807	0.39738905426699	0.501859129689099	0.728802053769124	0.333519374214181
ENSG00000008735.14	MAPK8IP2	protein_coding	22	NA	NA	0.192239296553639	8.35238410923731	0.659262010762374	0.760445815876703	1.31501808428931	NA	NA	NA	NA	NA	NA	NA	NA	NA	NA	NA
ENSG00000008838.21	MED24	protein_coding	17	NA	NA	28.7636555185549	1477.7614533281	0.965779401175218	1.00486300604555	0.995160528334419	NA	NA	Satellite_cells	0.420451701197426	0.38491793391597	0.607321164660015	0.220489492177198	0.319267284898709	0.489056703774778	0.238703678997137	0.194694397304848
ENSG00000008853.18	RHOBTB2	protein_coding	8	NA	NA	7.87029423034444	423.385506947341	0.0483974226899355	0.837412954363513	1.19415396524414	NA	NA	Endothelial	0.0834623450824316	0.0926219200653443	0.0178725579383647	0.0609624841298416	0.157014573111745	0.111594688092847	0.0448489749055765	0.146695327523584
ENSG00000008869.12	HEATR5B	protein_coding	2	NA	NA	7.19493076110684	472.815685684736	0.978808868507586	0.996644318783065	1.00336697972756	NA	NA	Immune	0.638264776552096	0.573400214267742	0.841380817406393	0.867155808166172	1.24428792069645	1.08261461404009	1.27943033120106	2.83478219057054
ENSG00000008952.17	SEC62	protein_coding	3	NA	NA	15.0168649272949	1151.24977224987	0.969070755514964	1.00382791615141	0.996186680914307	NA	NA	Immune	0.811460112312383	0.781350562945063	1.8627092630253	1.50469472695987	1.91798704967377	1.0110166229814	1.64741643602058	1.97087109387576
ENSG00000008988.11	RPS20	protein_coding	8	NA	NA	83.7105550576707	4851.7827283117	0.00474242674685842	1.14632797556744	0.872350689605207	NA	NA	Endothelial	0.164217736257163	0.129585000503133	0.0666614218745475	0.108049772298308	0.373142172921518	0.266729617790214	0.220580770329184	0.21010866227062
ENSG00000009307.17	CSDE1	protein_coding	1	CSD	NA	402.379811742904	32546.768264971	0.209463184550397	1.09185735353322	0.915870554669092	NA	NA	Fast_fibers	2.02679789122804	2.3974257534926	1.31208528830635	1.0285713455221	0.986954907900105	0.615045570636366	0.945437150689788	1.52596485371801
ENSG00000009335.18	UBE3C	protein_coding	7	NA	NA	42.7151281651508	3246.34616589993	0.506807578804532	1.046704378207	0.955379590284123	NA	NA	Satellite_cells	1.51494273588984	1.37277554719055	1.76226702252031	1.34433129175942	1.33733491567387	1.31041839923859	1.23716372653099	1.42081574515247
ENSG00000009413.16	REV3L	protein_coding	6	NA	NA	10.802485333098	1319.69042865082	1.45160240459577e-07	1.27357122881888	0.78519361726427	NA	NA	Pericytes	3.54235776599731	3.39610593651185	5.33597395321411	4.04428937752473	2.59475183702536	5.21504479757952	7.14774620921026	4.17527749573068
ENSG00000009694.13	TENM1	protein_coding	X	NA	NA	1.02444917567833	103.362242386021	0.477653194488761	1.12380625950803	0.889833093150566	NA	NA	Fibroblasts	0.0465638173204961	0.0374326940321504	0	2.35200587175585	0.0480554536224464	0.373580868941448	0.318611314153875	0.405285555930148
ENSG00000009709.12	PAX7	protein_coding	1	PAX	NA	6.22161525820131	319.239520290526	0.965268724405775	0.991523036027004	1.00854943724451	NA	NA	Satellite_cells	0.0827941713593041	0.0985317654562432	14.183980464947	0.0283643380343763	0.0860142868991846	0.0927291104496434	0.0177086432345899	0
ENSG00000009724.17	MASP2	protein_coding	1	NA	NA	3.56042860148906	131.898793424362	0.0132258420263007	1.32465191834716	0.754915299747388	DB04527; DB16418	beta-Hydroxyasparagine; Narsoplimab	Smooth_muscle	0.0193460401129589	0.0475362039671698	0.0483491193207916	0.0190573192868729	0.030507571218156	0.0797104914948906	0.0297364164049862	0
ENSG00000009765.15	IYD	protein_coding	6	NA	NA	0	0.708937574480837	NA	0.732859295714381	1.36451840871475	NA	NA	Smooth_muscle	0.00777233138350369	0.0095660444804977	0	0.0310533645478238	0.0228279231155549	0.0986660352040413	0	0
ENSG00000009780.16	FAM76A	protein_coding	1	NA	NA	9.91505841355327	345.124415764617	0.510343034772119	1.07383617909797	0.931240741804777	NA	NA	Smooth_muscle	0.203000328070888	0.250009494649347	0.466386615292893	0.46220038090137	0.251972632909832	0.649709641828329	0.28061877895605	0.068592452158015
ENSG00000009790.15	TRAF3IP3	protein_coding	1	NA	NA	0.805291930897703	56.8460979456461	0.744460745197329	0.905126668564737	1.10481773958302	NA	NA	Immune	0.0227915383817453	0.0241190140379738	0.152839921986881	0.00731523544085266	0	0	0	1.57254250592709
ENSG00000009830.13	POMT2	protein_coding	14	NA	NA	3.25258520597719	361.71883879515	0.230519772880275	0.897609673217994	1.11406999037224	NA	NA	Satellite_cells	0.100673706677117	0.0960976457175949	0.6248952801697	0.118868212166989	0.0459424714858165	0	0.312536799949824	0.059020658410857
ENSG00000009844.16	VTA1	protein_coding	6	NA	NA	10.0797521698361	630.575017626312	0.0210494560348047	1.17819391119261	0.848756720349845	NA	NA	Smooth_muscle	0.281989790822682	0.318454842909423	0.799035854927142	0.778628124335873	0.587009084205044	1.21213781498967	0.44724291673148	1.17687240209112
ENSG00000009950.16	MLXIPL	protein_coding	7	bHLH	NA	29.5233556016072	1131.92354815971	1.33359888645586e-13	0.596683564364805	1.67593019101262	NA	NA	Satellite_cells	1.26085905674997	0.659237793361375	1.46370550431092	0.316896819309502	0.0546946283890913	0.0495596623995797	0.101726204617005	0.0884736779399115
ENSG00000009954.11	BAZ1B	protein_coding	7	NA	NA	27.2731932222807	1647.90780332986	0.652200863365519	1.03689452783821	0.964418244240203	NA	NA	Satellite_cells	0.559365423611979	0.514863858508333	1.02452118748189	1.01546752052986	0.877598411867839	0.721918190494471	0.986426608369659	0.976211685136628
ENSG00000010017.13	RANBP9	protein_coding	6	NA	NA	29.5984169381488	908.13908425366	0.2900584550968	1.07950026172698	0.926354569289503	NA	NA	Immune	0.678363897220773	0.647271752434506	0.876737996255702	0.828454133481047	1.24327595929118	0.66171357697503	0.838599278134391	1.32228132152302
ENSG00000010030.14	ETV7	protein_coding	6	ETS	NA	0.0977620309547023	2.5122536850388	NA	1.32590282727489	0.754203082932772	NA	NA	NA	NA	NA	NA	NA	NA	NA	NA	NA
ENSG00000010072.16	SPRTN	protein_coding	1	NA	NA	3.61115312917226	197.098315670664	0.979196606288317	0.995727225173692	1.00429110977212	NA	NA	Pericytes	0.217109262970697	0.141253826003511	0	0.144705756847582	0.270968808525464	0.288810196703535	0.33973189030702	0.167336855431717
ENSG00000010165.20	METTL13	protein_coding	1	NA	NA	12.5869770831886	369.523584712159	0.853061688156025	0.978500812789412	1.02197155784603	NA	NA	Satellite_cells	0.025450768209928	0.0267916957372867	0.22733149302779	0.159876814703429	0	0.0781701921423323	0	0.101862162940964
ENSG00000010219.14	DYRK4	protein_coding	12	NA	NA	1.2645977795342	75.0159868563686	0.320966274843676	1.16427818985608	0.858901256342881	NA	NA	Immune	0.0206329480936951	0.0348642175541306	0	0.0070680469148682	0.0268882256459896	0	0	0.0760922863508985
ENSG00000010244.19	ZNF207	protein_coding	17	Others	NA	16.9043416109201	2262.10258375003	0.0380107495740198	1.10168166529209	0.90770322453798	NA	NA	Immune	1.65526155436926	1.71315744538547	2.0306738135113	1.70783596541377	1.80439025871385	1.20038346376229	1.93618449075527	2.35625268369946
ENSG00000010256.11	UQCRC1	protein_coding	3	NA	NA	287.630023902775	6379.86446117814	0.929348937134577	1.00959279015867	0.990498357107759	NA	NA	Slow_fibers	0.703011402470718	0.595813660917429	0.0881842478361529	0.0683555417669696	0.209656851054103	0.36965839730978	0.465936733992627	0.502553636030643
ENSG00000010270.14	STARD3NL	protein_coding	7	NA	NA	5.11995656373873	179.04222749338	0.52207644695829	0.923347907277892	1.08301539659962	NA	NA	Endothelial	0.104936618899178	0.178513442664547	0.339329939077044	0.372368714851311	0.63206853941332	0.25946948389238	0.438447134586474	0.38454306888235
ENSG00000010278.15	CD9	protein_coding	12	NA	NA	8.23383029345409	446.054608575733	7.67681161588667e-08	0.615156764940668	1.62560189043268	DB05398	C31G	Satellite_cells	0.111801392862346	0.0294145110292658	1.34606283825307	0.403536616567668	1.08505736247015	0.852596541443708	1.17615096926815	0.550252455178538
ENSG00000010282.15	HHATL	protein_coding	3	NA	NA	120.583339818069	2701.64435928859	0.033884293319701	0.844239132399711	1.18449851661998	NA	NA	Slow_fibers	0.90161635417893	0.892353888932371	0	0.0350332547700635	0.0330735423625597	0.114552913100766	0	0.15055625982961
ENSG00000010292.13	NCAPD2	protein_coding	12	NA	NA	8.07616906410895	414.398578229945	0.837858772456756	1.0260648700782	0.974597249317961	NA	NA	Smooth_muscle	0.146228163357379	0.15618055685391	0.0919611488622408	0.122688450858041	0.114177913908163	0.265985430568142	0.168081406210916	0.0314228255404726
ENSG00000010295.20	IFFO1	protein_coding	12	NA	NA	12.1240098112534	450.665456428102	0.999658448329568	0.999920742498363	1.00007926378389	NA	NA	Immune	0.0930910986033409	0.086414248027944	0.474378986010769	0.337035070395676	0.265316304711184	0.257630149140878	0.306753485839285	0.490721545036142
ENSG00000010310.9	GIPR	protein_coding	19	NA	NA	0.121738595382184	4.88325736888655	NA	0.642545530917284	1.55630994518384	NA	NA	Smooth_muscle	0.00641620516059793	0.0119428976960741	0	0	0	0.113952322348329	0.104962162692218	0
ENSG00000010318.22	PHF7	protein_coding	3	NA	NA	4.75484607862387	130.906219146424	0.477981583870859	0.900754586051904	1.1101803038085	NA	NA	Slow_fibers	0.184032036350371	0.158018437004704	0.0999237978003942	0.150295510373461	0.121640584020422	0.107660081950532	0.183842828296237	0.0683517655261035
ENSG00000010319.7	SEMA3G	protein_coding	3	NA	NA	12.6335553862068	575.178210888696	4.86763199055984e-05	0.70896127194512	1.41051428275677	NA	NA	Endothelial	0.0343654159109943	0.00444072977122513	0	0.0179528489955003	0.853497658200053	0	0	0
ENSG00000010322.16	NISCH	protein_coding	3	NA	NA	16.2071101680923	1074.44108725468	0.0426617502902457	0.871355250570825	1.14763754432523	DB00697; DB08838; DB09242; DB15133	Tizanidine; Agmatine; Moxonidine; Tepotinib	Immune	0.28545484979142	0.219853867794149	0.481131710102759	0.755755834698249	0.49068580025693	0.325093543586385	0.762335679135325	0.823380523030163
ENSG00000010327.10	STAB1	protein_coding	3	NA	NA	10.013471447805	892.920941832613	0.000529513407009623	0.744082532444346	1.34393693763372	NA	NA	Immune	0.0451267672558499	0.0306874655080431	0.0813815329025537	0.00524975719872956	0.379440483248869	0.0337108953613808	0.032617716847651	5.5059435219169
ENSG00000010361.14	FUZ	protein_coding	19	NA	NA	9.29787337955539	206.136794422468	0.942280018650465	1.01526514482371	0.984964376151847	NA	NA	Smooth_muscle	0.0429253308879532	0.0825965884764652	0.0299886942622631	0.0865745403718224	0	0.176612472310764	0.130654648723376	0.0671348201458168
ENSG00000010379.16	SLC6A13	protein_coding	12	NA	NA	0.569779506241007	20.857190595511	0.813748205197359	1.09833507171738	0.910468968669443	NA	NA	Slow_fibers	0.0296136394983608	0.0295067348004519	0	0.0293426500244394	0	0	0	0
ENSG00000010404.18	IDS	protein_coding	X	NA	NA	2.45638756414593	158.867174043256	0.386587166263746	0.898919063375016	1.11244720547529	NA	NA	Smooth_muscle	0.0629692834520109	0.061807069739965	0.278138179212931	0.152086693354563	0.130060939849139	0.582417462976073	0.461317689020876	0.12905757319428
ENSG00000010438.17	PRSS3	protein_coding	9	NA	NA	0.0568786736336951	0.820583313760396	NA	1.16044415192566	0.861739014618314	NA	NA	Immune	0.0136484773797227	0.0135603067068137	0	0.0158237362373054	0.00745095409467182	0	0	0.0491835530198702
ENSG00000010539.12	ZNF200	protein_coding	16	zf-C2H2	NA	1.41635526729286	85.502331985716	0.693602495972523	0.931993192882862	1.07296921011491	NA	NA	Satellite_cells	0.00896242545220218	0.04809852198519	0.315965296697984	0.0510637134803704	0.0911876951289674	0.090268925824974	0.116734562011923	0.099124938368777
ENSG00000010610.10	CD4	protein_coding	12	NA	NA	2.52504128620123	109.369769796038	0.177902629419869	0.803150272752515	1.24509700603456	NA	NA	Immune	0.00675031242246528	0.0204641086534064	0.0357751033900488	0.0207706337773157	0	0	0.0923835955770788	1.87767459736508
ENSG00000010626.15	LRRC23	protein_coding	12	NA	NA	3.38425512935411	89.9525771460699	0.255792460107906	0.848689753413932	1.17828687806988	NA	NA	Satellite_cells	0.0315384177834131	0.049017970437049	0.229164852088422	0.168780306038954	0.0570941869865612	0	0.147784574014476	0.138665723236303
ENSG00000010671.17	BTK	protein_coding	X	NA	NA	0.436310051913906	22.1298668930478	0.530065951718663	0.791268798847809	1.26379303904834	NA	NA	Immune	0.00793831451807627	0.00542655373233128	0.0400788752264456	0.00466767114949804	0.0304925977524923	0	0	1.6245211220223
ENSG00000010704.19	HFE	protein_coding	6	NA	NA	1.61540774074279	73.8294155198585	0.692526495124374	0.921117303665841	1.08563805719448	NA	NA	Endothelial	0.073460369934076	0.0889832757419406	0.048569388657105	0.0595013427132568	0.13199656462434	0.0619970489404704	0	0.131068021830535
ENSG00000010803.16	SCMH1	protein_coding	1	NA	NA	24.5525000455652	866.780715768074	0.32518495618737	1.06695331712486	0.937248128807285	NA	NA	Fibroblasts	1.4529019216028	1.34715056765537	2.49687995041124	3.33161421604706	2.31140269313276	2.91145896288254	3.07930285004448	1.89959651929083
ENSG00000010810.17	FYN	protein_coding	6	NA	NA	5.80962112766031	362.11646035953	0.145006723029585	0.866349323833822	1.15426880646105	NA	NA	Endothelial	0.0307001597077522	0.0255315257325748	3.48650754102421	3.49043583371914	4.83465361985241	0.931555539841237	2.93342077477079	3.34290394612336
ENSG00000010818.10	HIVEP2	protein_coding	6	zf-C2H2	NA	32.0737747693788	2879.25330701666	0.0160923535628439	1.13775138626071	0.878926637291617	NA	NA	Slow_fibers	1.95720862384178	1.90372352178499	1.41568724211729	1.66303801540062	1.34068451487239	1.52677600389689	1.92169585903779	1.80109001175009
ENSG00000010932.17	FMO1	protein_coding	1	NA	NA	0.0660511511372057	2.59911681531952	NA	0.655522755521021	1.52550005560857	NA	NA	Fibroblasts	0.00723776564058763	0.00775125792128937	0	0.0385667090125367	0.0172657895645568	0	0.0146255279815601	0
ENSG00000011007.13	ELOA	protein_coding	1	NA	NA	24.5711538945702	1101.16860379349	0.108074659072682	1.11371786859543	0.897893468532703	NA	NA	Pericytes	0.104293714884877	0.13523058175113	0.0962075942504596	0.243878901285497	0.0991652454495355	0.289238676188727	0.372511491822496	0
ENSG00000011009.11	LYPLA2	protein_coding	1	NA	NA	23.7089147892476	337.98747115872	0.360031132103629	0.913424880750958	1.09478077625591	NA	NA	Pericytes	0.0820930313997584	0.0630151047503731	0.12656361283347	0.0603920334870375	0.152348974937705	0.153775220361697	0.258147014371799	0.248595901973061
ENSG00000011021.23	CLCN6	protein_coding	1	NA	NA	9.37342852558195	585.666524367282	0.837047713068425	0.981244941277102	1.01911353417882	NA	NA	Satellite_cells	0.274419331537712	0.346105396704495	0.692684849983959	0.276073805288505	0.181618650294174	0.499095642095324	0.513312657761652	0.451740220592157
ENSG00000011028.14	MRC2	protein_coding	17	NA	NA	21.5577125055867	1034.39611778033	0.928334775356625	0.98538466769175	1.01483210850285	NA	NA	Fibroblasts	0.0274133353911572	0.0410076737207933	1.75561138055466	6.48679091335504	0.117756845939481	0.0517799352750809	0.954689996064836	0.383055025867892
ENSG00000011052.21	NME1-NME2	protein_coding	17	NA	NA	0	0	NA	NA	NA	NA	NA	NA	NA	NA	NA	NA	NA	NA	NA	NA
ENSG00000011083.9	SLC6A7	protein_coding	5	NA	NA	0	1.18052505026092	NA	0.310888564663416	3.21658662833949	NA	NA	Immune	0.0080281318486651	0.00491645928414098	0	0.0151606804719823	0	0	0	0.100108116766107
ENSG00000011105.14	TSPAN9	protein_coding	12	NA	NA	10.591555989722	633.778361061423	0.0123973976691053	0.797547695221152	1.25384350803335	NA	NA	Endothelial	0.134894306187684	0.103542721825962	0.0242295018414421	0.175340442459741	1.98372254121621	0.205233598231239	0.207254984793606	0.0762420752561053
ENSG00000011114.15	BTBD7	protein_coding	14	NA	NA	8.27688065518812	800.186958729593	0.703232351309384	1.03215999373765	0.968842045871985	NA	NA	Endothelial	1.35668363078729	1.31644475034987	1.60770853958873	1.39200926239976	2.19816335238086	1.26783863173361	1.04655498299448	1.66539423068483
ENSG00000011132.12	APBA3	protein_coding	19	NA	NA	5.26927591200584	218.055316440863	0.683795708281201	0.945942483781483	1.05714672630245	NA	NA	Endothelial	0.0320509706330559	0.0661441625890472	0.0600618637196312	0.0782664238992076	0.101036342196599	0	0	0
ENSG00000011143.19	MKS1	protein_coding	17	NA	NA	1.93087533839835	173.922816908038	0.311987766561563	1.11289695752825	0.898555785632667	NA	NA	Fibroblasts	0.119064504936767	0.131981551247547	0.0664512080205888	0.177506345846303	0.103375108859033	0.0777943739108788	0.0962056098802242	0.0519803373998617
ENSG00000011198.10	ABHD5	protein_coding	3	NA	NA	5.49548413591733	383.411237479359	0.74574242970668	1.03745055076836	0.963901363066772	NA	NA	Fibroblasts	0.195915863477294	0.234216443023503	0.168466131448037	0.448069278886546	0.418610540336401	0.378540119786732	0.339812918162417	0.181956636145061
ENSG00000011201.12	ANOS1	protein_coding	X	NA	NA	12.7919129466427	721.360782102174	0.727917947382928	1.0429599403631	0.958809596897704	NA	NA	Fibroblasts	0.616536575053283	0.473204765945471	0.0556709180691099	1.31831872662657	0.40229500518853	0.105126311318592	0.15779592726848	0
ENSG00000011243.19	AKAP8L	protein_coding	19	NA	NA	9.89336021021762	616.311380346271	0.0951912620501785	1.12587414314264	0.888198744140896	NA	NA	Pericytes	0.693991989195749	0.81446844798923	0.465286622134861	0.697870529895147	0.528013552462394	0.801370621866141	1.3923691956077	0.714689446902668
ENSG00000011258.16	MBTD1	protein_coding	17	NA	NA	6.86064638138501	423.269339360754	0.105673802241699	1.1370100804324	0.879499678331527	NA	NA	Immune	1.07074207467989	0.929461429329642	1.2563964161443	0.958354984878189	1.17157855473599	0.819664719938316	0.98987413651835	1.56597591092871
ENSG00000011260.14	UTP18	protein_coding	17	NA	NA	8.3557863344118	186.705306374657	0.0012329969883288	1.34348670078016	0.744331893586517	NA	NA	Satellite_cells	0.103329185502801	0.155535641980303	0.33550382078314	0.238603680159856	0.216502435850169	0.0355631423592589	0.169357959064784	0.0675356250422098
ENSG00000011275.19	RNF216	protein_coding	7	NA	NA	16.0980283030428	989.537008817458	0.202847282651621	1.08274689041111	0.92357688473278	NA	NA	Immune	0.596841594425103	0.613025881610844	1.71848416112959	1.09093322008827	1.40590052683459	1.6631106825434	0.862114457766374	2.28743406841847
ENSG00000011295.16	TTC19	protein_coding	17	NA	NA	11.0375123798286	561.061777057142	0.79646350663469	0.976224913906579	1.02435410708612	NA	NA	Endothelial	1.51994876302824	1.85993805382414	2.37366164596737	1.794757142813	2.89334971958083	2.7925100679659	2.0721522383191	1.52348366644378
ENSG00000011304.22	PTBP1	protein_coding	19	NA	hnRNP I (PTB)	14.2296263446717	798.812218552506	0.159280790305928	0.923621246406966	1.08269488590714	NA	NA	Immune	0.142618013468831	0.256080539861829	0.617704143124069	0.488797847250388	0.721694536552072	0.381975568007999	0.416586919283674	0.826579352175404
ENSG00000011332.22	DPF1	protein_coding	19	NA	NA	0.130416177352128	5.41384936736601	NA	0.716682481563676	1.39531804630996	NA	NA	Satellite_cells	0	0	0.061446575275127	0.0398869066845198	0.0117288294628196	0	0	0.0370892367035087
ENSG00000011347.10	SYT7	protein_coding	11	NA	NA	2.06539360817623	116.023189863385	0.631562504851213	0.922883146817626	1.08356079905489	NA	NA	Endothelial	0.00634088871359854	0.00428804229974919	0	0.134323659344239	0.403591680028712	0	0	0
ENSG00000011376.12	LARS2	protein_coding	3	NA	NA	4.66718157821171	461.294818103299	0.850124055633169	1.02107854850921	0.979356584721141	NA	NA	Smooth_muscle	0.660905893181922	0.680756941270452	0.541994997897255	0.371755729068264	0.617910019896736	0.760619145565987	0.213205663121256	0.269647120462074
ENSG00000011405.14	PIK3C2A	protein_coding	11	NA	NA	7.60661209013131	673.937149244668	0.172003384772701	0.89228498617003	1.12071817356506	NA	NA	Endothelial	0.974409248697533	0.798948883035124	1.75095581081303	1.47824883932915	4.54206603104642	2.06579139286915	1.13042019697099	1.73060206640718
ENSG00000011422.12	PLAUR	protein_coding	19	NA	NA	0.609201017717318	26.4195940600339	0.12965653479669	0.675064694329999	1.48133950478998	NA	NA	Immune	0.00776021554774705	0.00637941719009235	0.129065576081033	0.171079160564947	0.0611978836879853	0.0733842620111691	0.116201853006507	0.278624577766957
ENSG00000011426.11	ANLN	protein_coding	7	NA	NA	0.0714705425316931	4.32507962252698	NA	0.964594882722743	1.03670464970467	NA	NA	Satellite_cells	0	0.00704878100876498	0.0346698562934457	0	0	0	0	0
ENSG00000011451.21	WIZ	protein_coding	19	zf-C2H2	NA	11.5643954470533	786.517709837746	0.865059805870138	0.97906591864402	1.02138168733825	NA	NA	Smooth_muscle	0.0569179443770304	0.0772788618359092	0.0804408933851579	0.154393373755481	0.124748335238812	0.160388723036183	0	0
ENSG00000011454.18	RABGAP1	protein_coding	9	NA	NA	21.7858381621083	1387.83324291898	0.535279552691007	1.04411415137533	0.957749685398645	NA	NA	Smooth_muscle	1.14626918418942	1.01768098632683	2.08147158346965	1.54100596075943	2.36515360603316	4.05565468009507	3.67906774803998	1.86219927604252
ENSG00000011465.18	DCN	protein_coding	12	NA	NA	34.2258377549364	3930.21749512829	0.68570641509055	0.943388613159323	1.06000855432322	NA	NA	Fibroblasts	0.106163746697096	0.0793112152778198	0.0993068314909812	32.3615178924259	0.0888148827683437	0.593336825498606	0.538729851513824	0.361430706714284
ENSG00000011478.13	QPCTL	protein_coding	19	NA	NA	1.19497838777719	28.5124328963305	0.40427073722315	1.23346725404837	0.810722778993846	NA	NA	Immune	0.0430442829945209	0.0474783532220692	0.0656060357552895	0.0264103880182349	0.0328983944033909	0	0.123483927450402	0.130910984633004
ENSG00000011485.15	PPP5C	protein_coding	19	NA	NA	11.9646130399563	705.195660097688	0.981998185579394	1.00270266445039	0.997304620256619	NA	NA	Endothelial	0.202668426143922	0.209344924338094	0.318440508055904	0.277067838788748	0.395492307891871	0.114730331570658	0.352019601045119	0.0625807589794449
ENSG00000011523.14	CEP68	protein_coding	2	NA	NA	22.5006318276676	1563.29541902453	0.0198716815384408	1.12261157838608	0.890780051848075	NA	NA	Endothelial	0.409219116782328	0.381189467609645	0.512685400750524	0.576672097073048	1.51559828880134	0.285065391951723	0.603689974675793	0.271246590564967
ENSG00000011566.15	MAP4K3	protein_coding	2	NA	NA	20.6993435449923	1144.62105713814	0.822063836494172	0.977908970170979	1.02259006768816	NA	NA	Slow_fibers	5.04508897326483	4.49083017253122	2.03854562265401	1.94434672411862	3.7466929900539	3.13864253409067	2.00705006734166	1.20709864930138
ENSG00000011590.14	ZBTB32	protein_coding	19	ZBTB	NA	2.2149924363284	50.4785629811542	0.902303360124479	1.04241110139067	0.959314418913912	NA	NA	Immune	0.015522603821002	0.0271090133873063	0.0416444562899787	0.0313009876824445	0	0.0437330534417913	0.0331873091729723	0.0581604997150135
ENSG00000011600.12	TYROBP	protein_coding	19	NA	NA	6.2649152088524	45.7563692277482	0.753108201903762	0.8984809884974	1.11298960445716	NA	NA	Immune	0.00581666978743131	0.00715429280138134	0	0	0	0	0	1.61631786473489
ENSG00000011638.11	LDAF1	protein_coding	16	NA	NA	89.367524106429	1829.86953860531	0.0165071130535502	0.808993727064678	1.236103527809	NA	NA	Slow_fibers	0.481603061539866	0.178836742110214	0.103526624409377	0.225483978399645	0.22920544164797	0.184884185693247	0.0317977431759268	0.113782356668955
ENSG00000011677.13	GABRA3	protein_coding	X	NA	NA	0	0	NA	NA	NA	NA	NA	Pericytes	0.0435261280660108	0.0294078563022313	0	0.0130805978561702	0.00980219177007979	0	0.0582729899531324	0
ENSG00000012048.23	BRCA1	protein_coding	17	NA	NA	2.08160909873154	160.633611330952	0.110175587016417	1.19623463515748	0.835956400700901	NA	NA	Satellite_cells	0.308551315015182	0.30239795169548	0.568951694303491	0.223600201178554	0.17066072485011	0.18259539363562	0.295495700410377	0.189126928744846
ENSG00000012061.16	ERCC1	protein_coding	19	NA	NA	12.3782363607042	480.343494188045	0.969974050945658	1.00559972709073	0.994431455240217	NA	NA	Immune	0.114708646863576	0.156294838216724	0.324685699240774	0.296754620619727	0.169299790792306	0	0.196548199898198	0.384039040133027
ENSG00000012124.17	CD22	protein_coding	19	NA	NA	0.262942773489102	17.1981685680924	0.23450967391506	0.59371286151392	1.68431587863884	NA	NA	Immune	0.0181690644114204	0.0194645468042791	0	0.0720878126114396	0.0494164348237103	0	0	0.348871672770319
ENSG00000012171.20	SEMA3B	protein_coding	3	NA	NA	4.61443301906242	251.252704124268	0.360286154092174	0.878899742183527	1.13778620245765	NA	NA	Fibroblasts	0.0936287577519784	0.055304931381268	0.245130681469992	0.489591985615005	0.0545146728665341	0.109332633604478	0	0
ENSG00000012174.12	MBTPS2	protein_coding	X	NA	NA	6.43186872063666	478.635404169379	0.83159836636241	1.02063960080456	0.979777777789248	NA	NA	Fast_fibers	0.337909195968695	0.42926823819734	0.361941053187193	0.335903254220926	0.175810078166957	0.299642418377188	0.293175305390718	0.092155014512384
ENSG00000012211.13	PRICKLE3	protein_coding	X	NA	NA	9.25141469413537	234.6525075623	0.22634752069188	0.881779794071363	1.13406998745434	NA	NA	Immune	0.0774812333963199	0.0410296642415165	0.0703695102985778	0.0875416337144056	0.062307998808728	0	0.0680375701933674	0.156298630640261
ENSG00000012223.13	LTF	protein_coding	3	Others	NA	1.60793344106143	50.7312970710465	0.896871765486548	1.03651568694506	0.964770733906901	NA	NA	Endothelial	0.00438568829121748	0.011820100243312	0	0.0303930615340188	0.168987859256646	0.0619970489404704	0	0
ENSG00000012232.9	EXTL3	protein_coding	8	NA	NA	14.7776680406089	1553.15636902309	0.000651925365945067	0.854180933843146	1.17071215286998	NA	NA	Immune	0.47326982673042	0.25079452736979	0.443597260858206	0.2573284561263	0.278406353364704	0.144061111545929	0.346464471238624	0.697241840082505
ENSG00000012504.15	NR1H4	protein_coding	12	THR-like	NA	0	0.106372865216922	NA	1.55057612539561	0.644921576968601	NA	NA	Smooth_muscle	0.00915970154876285	0.0195593087969079	0	0.00757176519047533	0.0451271789223162	0.0628397272755836	0.0416125703252439	0
ENSG00000012660.14	ELOVL5	protein_coding	6	NA	NA	6.98034347074536	245.527903053223	0.00903927063606604	0.746029867408471	1.34042890732212	DB00132	alpha-Linolenic acid	Pericytes	0.0190079798965741	0.0324674419489031	0.237215673934445	0.458471468377243	1.72932546358815	1.4358866430309	1.8649587458863	1.269719038222
ENSG00000012779.12	ALOX5	protein_coding	10	NA	NA	1.93012613381337	59.2927127316679	0.534588660760106	0.834343160217591	1.1985476092825	NA	NA	Immune	0.0169990699827271	0.0392992750729131	0.0608928080668084	0.0503720623702479	0.0529892596879164	0	0.098055241840842	3.93822253977392
ENSG00000012817.16	KDM5D	protein_coding	Y	NA	NA	0.0220507115886509	554.22169167462	0.792831362403836	1.06425138171666	0.939627626686263	NA	NA	Smooth_muscle	0.566248816666205	0.684504947466389	0.947242362668316	0.904011410438235	0.466658987813572	1.13937672461311	0.959164577948386	0.388549190741687
ENSG00000012822.16	CALCOCO1	protein_coding	12	NA	NA	44.091606551114	3051.97609037323	0.175811947658693	1.10319255482851	0.906460069570945	NA	NA	Fast_fibers	0.680780730211872	0.954388009986009	0.789004195313034	0.722622294966934	0.543665769142729	0.354916529674558	0.742442187324417	0.601834001630168
ENSG00000012963.15	UBR7	protein_coding	14	NA	NA	10.6359426691325	298.010537229768	0.769830288729288	0.959818939209066	1.04186316725949	NA	NA	Immune	0.0627990553581122	0.0760245003598055	0.0585768176386513	0.0769714148248372	0.143081585760624	0.172549142608415	0.0245719565174657	0.182389041382435
ENSG00000012983.12	MAP4K5	protein_coding	14	NA	NA	5.90473643413605	400.036736991274	0.906974611306462	1.01842192135972	0.981911307118054	NA	NA	Satellite_cells	0.749170001810425	0.797801240720597	2.81420674847004	2.09772528557233	2.17889574012787	1.80514183637736	2.01551971810157	1.47090671318914
ENSG00000013016.16	EHD3	protein_coding	2	NA	NA	1.79856267942891	79.1459793719779	0.956216006734063	0.98525152029393	1.01496925343659	NA	NA	Smooth_muscle	0	0.00820470517873761	0	0.0379456464404678	0	0.219159716912697	0.1149927347442	0
ENSG00000013275.8	PSMC4	protein_coding	19	NA	NA	38.1579619638987	800.818370578801	0.622476509954152	0.949969350116913	1.05266554113239	NA	NA	Pericytes	0.131067903139826	0.0938962549149678	0.0698485341742264	0.0703536552946376	0.106853981305431	0	0.215335868243676	0.0467446991511163
ENSG00000013288.9	MAN2B2	protein_coding	4	NA	NA	3.59722032310383	288.749629799635	0.255274380030356	0.876729978674704	1.14060203748437	NA	NA	Smooth_muscle	0.0678605992129389	0.0745438399269694	0.269859739909943	0.304351356781592	0.218230393160422	0.471264387653844	0.36050361660968	0.113042726681778
ENSG00000013293.6	SLC7A14	protein_coding	3	NA	NA	0.0596018576651761	6.10211698039505	NA	0.568099213806479	1.76025591251856	NA	NA	Fibroblasts	0.010282388785611	0.0196326451267027	0	0.190240891193788	0.0231067399247177	0	0	0
ENSG00000013297.12	CLDN11	protein_coding	3	NA	NA	0.636461026867379	28.3645538386942	0.0533393095461151	0.642645711267375	1.55606733611881	NA	NA	Fibroblasts	0.00346690149146102	0.00541928756961752	0.058738186282284	0.0699592081241618	0.0238319270632879	0	0	0
ENSG00000013306.16	SLC25A39	protein_coding	17	NA	NA	20.7692820063733	571.484177304097	0.287516951638955	0.900610809844634	1.1103575363175	NA	NA	Pericytes	0.126768114248067	0.113222164429571	0.175962557291859	0.116284722940051	0.125478977117977	0.0573802474236269	0.225721409124828	0
ENSG00000013364.19	MVP	protein_coding	16	NA	NA	9.69253591257859	459.963140695041	0.0251681543726776	0.838169214955629	1.1930765078898	NA	NA	Fibroblasts	0.0515985191236049	0.0555923593454247	0.175579530291891	0.666265739312881	0.252803285172766	0.265447548569958	0.319013170382258	0.528642602692113
ENSG00000013374.17	NUB1	protein_coding	7	NA	NA	14.7847011897285	648.494567685226	0.470200718798481	1.05282660445176	0.949824022086462	NA	NA	Pericytes	0.3176580843825	0.313312463655259	0.294016092654639	0.50428426646172	0.594765237641947	0.481146851888962	0.610802212186273	0.455060192746755
ENSG00000013375.16	PGM3	protein_coding	6	NA	NA	2.55305467265819	176.812453409782	0.220238105843457	1.15076004381105	0.868990894651009	NA	NA	Satellite_cells	0.0698243474806112	0.0596663013683478	0.613924599226839	0.545231617428889	0.194891630091118	0.278833460591216	0.178565276057098	0.179204002441341
ENSG00000013392.8	RWDD2A	protein_coding	6	NA	NA	2.24492260680244	76.2132256491626	0.903774239151965	0.971664692595792	1.02916161060511	NA	NA	Fibroblasts	0.00225465721995354	0.0113090556834182	0	0.0481275999361315	0.0338443835245541	0	0	0
ENSG00000013441.17	CLK1	protein_coding	2	NA	NA	32.8548109866825	1409.87838318963	0.0650948497627881	1.14576889635811	0.872776354095977	NA	NA	Immune	0.667508296359984	0.934880573663301	0.708137374946911	0.95167784269846	0.873542231490735	0.975020505184653	0.606936181437553	1.05946059261884
ENSG00000013503.10	POLR3B	protein_coding	12	NA	NA	4.81689539163499	206.389131579032	0.780000370982705	0.964059717953897	1.03728014082196	NA	NA	Satellite_cells	0.255406350282915	0.230468657258548	0.342325665926529	0.19384819629574	0.194098018009588	0.0712829505438889	0.215458525577324	0.258885033971539
ENSG00000013523.11	ANGEL1	protein_coding	14	NA	NA	9.41953361275592	446.101735111366	0.946111188218243	1.00870857341913	0.991366611082118	NA	NA	Endothelial	0.102170698598639	0.108240115624357	0.590517416759693	0.154135419058662	0.815715779217676	0.20160389124873	0.283057716307198	0.33974038519032
ENSG00000013561.18	RNF14	protein_coding	5	NA	NA	16.3503805540941	684.698348491005	0.972999435379064	1.00395380750409	0.996061763524839	NA	NA	Immune	0.184526501430962	0.177040967460694	0.172728741084713	0.268063230700123	0.366409847158225	0.353996353980471	0.122031226636642	0.412091533758672
ENSG00000013563.14	DNASE1L1	protein_coding	X	NA	NA	17.9704740129565	518.179263602182	0.385128445937232	1.09881237746584	0.910073476152748	NA	NA	Fast_fibers	0.315604926120767	0.434376153184674	0.216288772513365	0.0169489359124612	0.242804600032614	0.227533402252309	0.0500030976183635	0.192124555167744
ENSG00000013573.17	DDX11	protein_coding	12	NA	NA	2.99292764296673	236.425872951519	0.264741233894687	1.18938256069959	0.840772374711637	NA	NA	Fast_fibers	0.15614157494958	0.232779786160007	0.0762702067447487	0.149738402367362	0.140045105841553	0.0853890753217034	0.110032305895397	0.111889997507458
ENSG00000013583.10	HEBP1	protein_coding	12	NA	NA	7.11235750465799	197.424699094105	0.265547480715735	1.13068494852573	0.884419661996804	NA	NA	Pericytes	0.0299171431555531	0.0515459065569843	0.121427395046858	0.171025304245355	0.104492753326342	0.101346328501991	0.241328011336092	0.223634446760402
ENSG00000013588.9	GPRC5A	protein_coding	12	NA	NA	0.276824734951948	20.5620881585998	0.192254606138546	0.639974217228179	1.56256294875619	NA	NA	Fibroblasts	0.00512197214540659	0.0104831035955355	0.0209449524759028	0.0670727616532593	0.00804104147569193	0	0	0
ENSG00000013619.15	MAMLD1	protein_coding	X	NA	NA	3.4339858501026	177.153282589825	0.937009561519259	0.984150031065987	1.01610523643112	NA	NA	Endothelial	0.22300054734524	0.187844305767823	0.229033267594283	0.253903453188684	0.814110445985469	0.303381570203486	0.0278278679400699	0
ENSG00000013725.14	CD6	protein_coding	11	NA	NA	0.302187664359006	19.7143626341685	0.556500965108126	0.789400161763305	1.26678464033536	NA	NA	Immune	0.00706641462419905	0.0118251010755955	0	0.0188844759933543	0	0	0	0.834312033118216
ENSG00000013810.21	TACC3	protein_coding	4	NA	NA	1.47079823400415	101.175978254338	0.162900700242418	0.820034469787095	1.21946093346494	NA	NA	Pericytes	0.062041576773989	0.0234130702016374	0.126569699060291	0.0954618609256384	0.215216296528058	0	0.275120683685368	0.168577858286507
ENSG00000014123.10	UFL1	protein_coding	6	NA	NA	16.4283978459747	704.615657691902	0.0541707027673799	1.11922802828142	0.893472978455965	NA	NA	Smooth_muscle	0.603317965243147	0.591678280585261	0.325861201121378	0.803030819532517	0.61039086073551	1.07555965583532	0.870788838720818	0.850406502951745
ENSG00000014138.9	POLA2	protein_coding	11	NA	NA	0.974519121076487	44.4282114624173	0.959160685986338	1.01646762315226	0.983799166075556	NA	NA	Immune	0.00532837155374249	0.0115718806455491	0.0360168270616032	0.024608617807401	0.0232534301369101	0	0	0.0398317506851061
ENSG00000014164.7	ZC3H3	protein_coding	8	NA	NA	14.7686721302425	407.980744625565	0.805822594099061	1.03357256772844	0.967517938481839	NA	NA	Immune	0.16763236534358	0.12086998504001	0.0639422695481564	0.216847774357651	0.181963468442717	0.123085893011384	0.142795886445497	0.486095452623396
ENSG00000014216.16	CAPN1	protein_coding	11	NA	NA	29.251644886577	1508.68590757881	0.595787362108876	1.04458631030173	0.957316777118348	NA	NA	Fibroblasts	0.196596216105904	0.25087079337134	0.149691465477179	0.464895046782017	0.218867623195414	0.0628397272755836	0.321418172643947	0.458642974748471
ENSG00000014257.16	ACP3	protein_coding	3	NA	NA	0.194557678127746	7.59439261570255	0.518902922766036	1.45370495451662	0.687897497283082	NA	NA	Immune	0.0140229143345007	0.011857021116018	0	0	0.0145668545790907	0.041704200447069	0	0.290761547171366
ENSG00000014641.21	MDH1	protein_coding	2	NA	NA	123.932596606751	5118.98355308818	0.0457216359395736	0.830241883844069	1.20446826335711	DB00157; DB03461; DB11638	NADH; Nicotinamide adenine dinucleotide phosphate; Artenimol	Slow_fibers	1.27990582912662	0.71292928952599	0.222759729519027	0.133285999307952	0.32399876353295	0.225371772439319	0.385109304446962	0.129853074639508
ENSG00000014824.14	SLC30A9	protein_coding	4	NA	NA	15.122934688346	978.495396840939	0.616353320368379	0.965447967909873	1.03578860097964	NA	NA	Immune	0.787719007314535	0.814860064240883	1.06147720702649	1.20326593422183	1.12471411569986	0.981642015703071	0.962916006644042	1.26391180054868
ENSG00000014914.21	MTMR11	protein_coding	1	NA	NA	2.49483625485079	93.5831514671296	0.0262503512870776	0.749108859250083	1.33491946818127	NA	NA	Fibroblasts	0.0174425042004474	0.00595293301126754	0	0.183323763046385	0.0056547972472447	0.0554151704570643	0.0315033972169529	0
ENSG00000014919.13	COX15	protein_coding	10	NA	NA	13.4972481136822	630.497957425491	0.379677593900135	0.921632474861059	1.08503121067946	NA	NA	Satellite_cells	0.0867258808180856	0.123956685003167	0.256272229436868	0.0576603909282382	0.0499587855707206	0.0652468942478338	0.0257981961901224	0.052614963695675
ENSG00000015133.20	CCDC88C	protein_coding	14	NA	NA	1.94730287364035	185.489518913492	0.248784134322999	0.860723847621087	1.16181281924958	NA	NA	Immune	0.017384639318731	0.0136936380080296	0.205386837687057	0.0364153843947381	0.703757157434665	0	0	1.62985639960216
ENSG00000015153.15	YAF2	protein_coding	12	NA	NA	6.07329720381615	593.533805236219	0.12380257375794	1.11011599961786	0.900806762846615	NA	NA	Satellite_cells	1.44824045545356	1.08064654737068	2.19266056316613	1.79287702624872	1.63596548555719	0.811058528305764	2.17137209462653	1.90347624878716
ENSG00000015171.20	ZMYND11	protein_coding	10	NA	NA	25.4100126712718	1205.09896509112	0.117002710795455	1.09218998049539	0.915591625869357	NA	NA	Smooth_muscle	1.03774689066707	0.93056942658497	1.81016443816844	1.44073940772303	1.52551333544147	1.95048813456055	1.30262261403953	1.29209178835572
ENSG00000015285.11	WAS	protein_coding	X	NA	NA	1.85974467782648	39.6980868291145	0.486671635092396	0.791648811276938	1.26318638486552	NA	NA	Immune	0	0.00619647947252313	0	0.0339501160135429	0	0.0815175303449007	0.0404845187200415	0.591639423729097
ENSG00000015413.10	DPEP1	protein_coding	16	NA	NA	0	0.386212033144173	NA	0.706748751216973	1.41492998505914	NA	NA	Immune	0.0136249721564388	0.00410728844149213	0	0.0124645073154193	0.0187920472056226	0	0.0398838582049073	0.0463615458793858
ENSG00000015475.19	BID	protein_coding	22	NA	NA	5.448146186506	202.11482738097	0.121532085084141	0.863934290140108	1.15749543849895	NA	NA	Immune	0.0232409518245524	0.00513248475043618	0.0209449524759028	0.0475314722337317	0.187146927461178	0	0.0325444557265224	0.694952819673426
ENSG00000015479.20	MATR3	protein_coding	5	NA	NA	5.43230025092685	542.736440035405	0.148368586302346	1.11104635735797	0.900052453596952	NA	NA	Immune	0.0718755624328705	0.0578229610196669	0	0.00683701780222695	0	0	0	0.084056879188725
ENSG00000015520.15	NPC1L1	protein_coding	7	NA	NA	0.101720344494628	4.87198381765802	NA	0.735828438826035	1.35901243718635	NA	NA	Pericytes	0.00799255733061373	0.00918334621941468	0	0.0207227257844588	0	0	0.0434979294985559	0.0325063712487648
ENSG00000015532.10	XYLT2	protein_coding	17	NA	NA	10.6642641876108	432.548734669333	0.697375864455275	0.960947094703381	1.04064001599242	NA	NA	Satellite_cells	0.197078592020534	0.141409409965477	0.366781608001719	0.240969377714147	0.0898477571953347	0.161815932119724	0.0819406197113513	0.18194300777701
ENSG00000015568.13	RGPD5	protein_coding	2	NA	NA	0.214255337082376	22.6403738867093	0.973500113953592	0.985574241023204	1.01463690747621	NA	NA	Immune	0.0912662059173655	0.0980642368556825	0	0.164342264420492	0.213797773331422	0.0783594662153161	0.141704851235374	0.335089086901688
ENSG00000015592.17	STMN4	protein_coding	8	NA	NA	0	1.14645641024829	NA	0.718061063958205	1.39263921996779	NA	NA	NA	NA	NA	NA	NA	NA	NA	NA	NA
ENSG00000015676.18	NUDCD3	protein_coding	7	NA	NA	31.5376721378857	2226.39564313056	0.860522295665574	0.983559066889817	1.01671575573206	NA	NA	Immune	0.467003311766296	0.483740375779504	0.487902782829137	0.555190857485403	0.420830210161237	0.485637912683587	0.664076931485353	0.78577686321472
ENSG00000016082.15	ISL1	protein_coding	5	Homeobox	NA	0	0.0289466923863592	NA	0.95023409907664	1.05237225329181	NA	NA	NA	NA	NA	NA	NA	NA	NA	NA	NA
ENSG00000016391.11	CHDH	protein_coding	3	NA	NA	2.69743308018442	179.253513390531	0.000850440633789227	1.40209258330081	0.713219663173595	NA	NA	Smooth_muscle	0.0380344273670699	0.0276209389901081	0	0.0415205878515903	0.0372828693630699	0.0614088416450201	0	0
ENSG00000016402.14	IL20RA	protein_coding	6	NA	NA	0.14720109608021	7.82133545047339	0.990557134198296	1.0129089515463	0.987255565738069	NA	NA	Fibroblasts	0.00163372958899938	0.00661317555782806	0	0.0661688029048234	0	0	0	0
ENSG00000016490.16	CLCA1	protein_coding	1	NA	NA	0	0.224560231174569	NA	0.682881764128793	1.46438234629941	NA	NA	NA	NA	NA	NA	NA	NA	NA	NA	NA
ENSG00000016602.9	CLCA4	protein_coding	1	NA	NA	0	0.752881788495667	NA	2.01860215738434	0.495392317075386	NA	NA	NA	NA	NA	NA	NA	NA	NA	NA	NA
ENSG00000016864.19	GLT8D1	protein_coding	3	NA	NA	6.51230627667973	209.900986937053	0.783363441369924	1.03806176755919	0.963333812352333	NA	NA	Pericytes	0.0909714535646823	0.117109655432875	0.106474709600882	0.417939052644488	0.219341761534999	0.299813685738279	0.495160480689218	0.0615630867731708
ENSG00000017260.20	ATP2C1	protein_coding	3	NA	NA	12.7882180735915	974.085306456421	0.00599172418113483	1.19884119066101	0.834138839898073	DB00228; DB00753; DB01028; DB01236; DB01373; DB01189	Enflurane; Isoflurane; Methoxyflurane; Sevoflurane; Calcium; Desflurane	Fast_fibers	1.70978740832027	2.40463212565616	1.96957960775991	1.11682898540937	2.15988548472922	1.12443736947883	1.22470645058931	1.33255835319168
ENSG00000017427.17	IGF1	protein_coding	12	NA	NA	1.09786050024422	79.1328275602926	0.585592263584811	1.11150384948975	0.899681994317036	NA	NA	Fibroblasts	0.2271279152226	0.041730260426722	2.74428110339901	6.37052645641749	0.011433144686446	0	0	1.0710223673492
ENSG00000017483.16	SLC38A5	protein_coding	X	NA	NA	0.557934900893614	17.6335080047273	0.279253687850988	0.661767653432151	1.51110438053849	NA	NA	NA	NA	NA	NA	NA	NA	NA	NA	NA
ENSG00000017797.13	RALBP1	protein_coding	18	NA	NA	14.6389734224168	959.819153045643	0.761062431154367	1.02958999250328	0.971260411699089	NA	NA	Fibroblasts	0.187599895056793	0.187591065197211	0.436141591842448	0.549039487315973	0.482230074827006	0.278986537121607	0.394750894106107	0.367879387826003
ENSG00000018189.13	RUFY3	protein_coding	4	NA	NA	10.9641472932744	868.622999754887	0.0346725519834147	1.11279558560007	0.898637641036967	NA	NA	Fibroblasts	0.707998336208067	0.792018421398391	1.93134157125814	3.88368913642149	2.82644435287731	2.26748909198256	3.85161283813074	2.31932914304759
ENSG00000018236.15	CNTN1	protein_coding	12	NA	NA	0.549873414103192	44.3476843245808	0.496845927490904	1.23194655119938	0.811723527312475	NA	NA	Pericytes	0.0159801320603846	0.0257326158833036	0	0.85401811774327	0.0265616844040121	0.836675531753189	1.01543453217358	0
ENSG00000018280.17	SLC11A1	protein_coding	2	NA	NA	0.622747713596029	64.8197796117367	0.682888362825648	0.855900992297405	1.16835943526109	NA	NA	Immune	0.00756236302669968	0.00338136220205127	0	0.0103613628922294	0.0130821559392988	0	0.0185135815634349	0.636696528406279
ENSG00000018408.15	WWTR1	protein_coding	3	NA	NA	5.75348024453757	409.848893366401	0.604690972694167	0.940298927981005	1.06349158787959	NA	NA	Endothelial	0.518900515160389	0.446478251104827	1.6538087476718	1.53108122059342	2.80569264604695	1.2663939870599	1.87676010296751	0.205381004036712
ENSG00000018510.18	AGPS	protein_coding	2	NA	NA	4.87549083134087	648.988874204518	0.676452107760018	1.03967567739349	0.961838409557724	NA	NA	Fibroblasts	0.416274559648519	0.36475001287846	0.72196515028112	1.50374631287478	0.861043863967871	0.533603741514621	0.394397639177884	1.49363954539496
ENSG00000018607.8	ZNF806	transcribed_unprocessed_pseudogene	2	NA	NA	0	0.432582646900741	NA	1.53273694251127	0.652427675137508	NA	NA	NA	NA	NA	NA	NA	NA	NA	NA	NA
ENSG00000018610.15	STEEP1	protein_coding	X	NA	NA	9.33619508473296	196.348709781292	0.967413727675929	1.00626487658852	0.993774127732891	NA	NA	Pericytes	0.114794260234887	0.0815530791804385	0.193422951078247	0.0691416784198392	0.0836616686731298	0.08070438789757	0.308114873942827	0.0825709284275193
ENSG00000018625.15	ATP1A2	protein_coding	1	NA	NA	716.228630217554	36069.1863900072	0.00490246912025103	1.16567985840897	0.85786847287976	DB01092; DB09020; DB16690	Ouabain; Bisacodyl; Tegoprazan	Fast_fibers	15.0211904385621	23.3010727945712	7.12260524126596	1.12443922960113	1.0099391637747	5.40671286897196	7.82180934849446	0.726342799722313
ENSG00000018699.13	TTC27	protein_coding	2	NA	NA	8.87082333940069	257.192438161764	0.190542359878925	1.11386108484227	0.897778020624181	NA	NA	Satellite_cells	0.626638897983767	0.661292871709791	1.45868798590022	1.15400971773834	0.860552513874891	0.594910563991132	0.648720151560395	0.894761245734348
ENSG00000018869.18	ZNF582	protein_coding	19	zf-C2H2	NA	0.833596150205794	21.7667681977501	0.00949434650721341	0.585435181834046	1.7081310297533	NA	NA	Satellite_cells	0.0105822332220046	0.00347439024085477	0.0862386515951151	0.016111293367557	0.0230146828242936	0.0601532705333189	0	0.0553164654991205
ENSG00000019102.12	VSIG2	protein_coding	11	NA	NA	3.52652942578267	41.3913744147972	0.0629863957886204	0.702508570494307	1.42347017815935	NA	NA	Endothelial	0.00212203032466215	0.00438110098853983	0	0.00843002572843852	0.0884936703996361	0	0	0
ENSG00000019144.20	PHLDB1	protein_coding	11	NA	NA	17.333898646467	2602.34050462667	0.0169599338899633	0.865252215030412	1.15573237794584	NA	NA	Pericytes	0.121739259628138	0.234646906410666	0.773991791046449	2.83727813276792	0.748559214288479	0.524258976334806	3.91543757352092	0.0450982938246724
ENSG00000019169.11	MARCO	protein_coding	2	NA	NA	1.15215493019473	23.9471377182783	0.979072275646837	0.98515589545462	1.01506777213015	NA	NA	Immune	0.00402641651346152	0.00541403831748615	0	0	0	0	0	0.310637303258134
ENSG00000019186.10	CYP24A1	protein_coding	20	NA	NA	0	0	NA	NA	NA	NA	NA	NA	NA	NA	NA	NA	NA	NA	NA	NA
ENSG00000019485.14	PRDM11	protein_coding	11	Others	NA	1.74336351738616	221.374754366243	3.89009939917915e-05	0.70983486114465	1.40877837189828	NA	NA	Pericytes	0.068555315969865	0.032830873079149	0.244422992210243	0.342617491090826	0.080028764172173	0.248445330817569	0.516002113364173	0.183032674934454
ENSG00000019505.8	SYT13	protein_coding	11	NA	NA	0.0958061908922885	10.0561126736495	1.80443152029987e-05	0.172208113021438	5.80692734189306	NA	NA	NA	NA	NA	NA	NA	NA	NA	NA	NA
ENSG00000019549.13	SNAI2	protein_coding	8	zf-C2H2	NA	2.03495177109242	62.2678433563657	0.00342940607250138	0.672534729706587	1.48691205945049	NA	NA	Fibroblasts	0	0	0	0.220733113421998	0.0158942081505499	0.0485922816019903	0.0926481255012319	0
ENSG00000019582.17	CD74	protein_coding	5	NA	NA	74.8590672315005	2606.31778201096	7.45848773086675e-05	0.823633081614058	1.21413287339105	NA	NA	Immune	0.0679821681927436	0.0503710886510786	0.0883694938611197	0.167384894994009	7.02540665817653	0.425917039364444	0.0217138291034794	19.0359959215765
ENSG00000019991.18	HGF	protein_coding	7	NA	NA	0.396608132058746	32.5204869983739	0.686360955906213	0.856099974939991	1.16808787439819	NA	NA	Pericytes	0.00849148280981959	0.00315259875949874	0	0.19137537733757	0.0636617392951574	0.340153709622722	0.34884389177359	0.300324374506669
ENSG00000019995.6	ZRANB1	protein_coding	10	NA	NA	14.2296629094713	740.371621266077	0.645242146401223	1.05558771495792	0.947339558645648	NA	NA	Pericytes	0.544290058913755	0.527115922393022	0.240449963282842	0.464230885347627	0.36828053221667	0.347756980593948	0.677278773029067	0.256033189407997
ENSG00000020129.16	NCDN	protein_coding	1	NA	NA	7.66925463774661	249.776221091772	0.393224531844424	0.919858053617682	1.08712425364667	NA	NA	Satellite_cells	0.0218251980144367	0.0234479734814159	0.1190297418128	0.0765895700935851	0.0126444629896568	0	0.0687318410707114	0.0450685944006778
ENSG00000020181.18	ADGRA2	protein_coding	8	NA	NA	8.34213610701057	477.311655713702	0.00395151705535529	0.720241749064817	1.38842270848424	NA	NA	Pericytes	0.0184092834127321	0.00267150659770212	0.14622747616742	0.502629037979988	0.347302677507041	0.422859055110013	0.554466867756245	0.044536288167599
ENSG00000020219.9	CCT8L1P	processed_pseudogene	7	NA	NA	0.0623255327847684	1.00691437023458	NA	1.15685040693174	0.864415998825854	NA	NA	NA	NA	NA	NA	NA	NA	NA	NA	NA
ENSG00000020256.20	ZFP64	protein_coding	20	zf-C2H2	NA	2.61838687548076	147.880173340315	0.984382339678453	0.996137555356929	1.00387742096691	NA	NA	Fibroblasts	0.351190969724653	0.281284405311405	0.723579025215813	0.800756048501091	0.542919930674351	0.395035183202699	0.434995858696277	0.767079306587371
ENSG00000020426.11	MNAT1	protein_coding	14	NA	NA	16.6130927393067	554.729441472664	0.0697743759100678	1.11999489140096	0.892861215419596	NA	NA	Slow_fibers	3.07600313466352	2.68227072295223	1.75721242081794	1.15615134953532	0.799088359639175	0.741147773311345	1.11271042052381	0.795875572415333
ENSG00000020577.14	SAMD4A	protein_coding	14	NA	NA	68.2352538542896	6752.46725723221	0.827806180624769	0.969511542628618	1.03144723505686	NA	NA	Slow_fibers	9.00117534683991	8.69549393215377	4.16470631127871	3.6699088929737	1.90201048769029	2.93924782161469	1.46096942900384	0.991525974182802
ENSG00000020633.19	RUNX3	protein_coding	1	Runt	NA	0.633522609877824	28.3435549216918	0.238398600138197	0.719871156692932	1.38913747370289	NA	NA	Immune	0	0.00352966756179036	0	0.017660792687019	0	0	0.0258478081058726	0.754797280717426
ENSG00000020922.13	MRE11	protein_coding	11	NA	NA	4.97426403098901	325.387415874209	0.71677642909916	1.04514419716899	0.9568057715947	NA	NA	Pericytes	0.133006092888812	0.16497864516599	0.545346889493977	0.53835321952834	0.591994566972785	0.08070438789757	0.811564625022643	0.54662107137752
ENSG00000021300.14	PLEKHB1	protein_coding	11	NA	NA	2.65779514485759	109.551189466843	0.834414632567615	1.05769781523453	0.945449622374674	NA	NA	Endothelial	0	0.010376912885002	0	0.0282992932035742	0.0382222763858345	0	0	0
ENSG00000021355.13	SERPINB1	protein_coding	6	NA	NA	10.4129919094157	278.954661439156	0.903966408554063	0.982330785893562	1.01798703080487	NA	NA	Fibroblasts	0.082501326346888	0.095049953997845	0.292256710093035	0.427763450807849	0.271475184296808	0.0564789869928893	0.217225272039903	0.413106016462694
ENSG00000021461.18	CYP3A43	protein_coding	7	NA	NA	0.757444407236122	16.9512868494769	0.357355863058486	0.704671351196289	1.41910125663878	NA	NA	Slow_fibers	0.108783792394404	0.0668257341204553	0	0.0285110326773157	0.0122131437853418	0	0	0
ENSG00000021488.13	SLC7A9	protein_coding	19	NA	NA	0.247067187967281	5.88566548824106	NA	0.97251091366162	1.02826609547741	NA	NA	Immune	0.0228726092125404	0.01487553871064	0.0375386648247695	0.027012670610317	0	0	0.0704304710389903	0.0727473774570427
ENSG00000021574.13	SPAST	protein_coding	2	NA	NA	5.27525514564425	429.313911811816	0.821103073190848	1.02771764782024	0.973029899915575	NA	NA	Immune	0.44219598095222	0.331494311643347	0.439391626861731	0.409899324350665	0.553820054553776	0.249887044746792	0.404888034716088	0.619753967154442
ENSG00000021645.20	NRXN3	protein_coding	14	NA	NA	0.17332115973896	26.6950590486887	0.47486182422751	0.793702789506809	1.25991745678679	NA	NA	Smooth_muscle	0.236171265796465	0.179033383726735	0.351241739684607	0.757092745792545	0.685169771023542	0.872111093889347	0.0889615452903987	0.19903928137015
ENSG00000021762.20	OSBPL5	protein_coding	11	NA	NA	6.09413340979944	328.72364690701	0.000658619852471511	0.774053399698752	1.29190053346343	NA	NA	Pericytes	0.115291060886732	0.0941657791490569	0.445585549129183	0.457359663059895	1.0065103615861	1.20170741446413	1.39008849784437	0.480183302879225
ENSG00000021776.11	AQR	protein_coding	15	NA	NA	4.07187769628601	504.244198693322	0.783202500635342	1.0314658206251	0.969494073389622	NA	NA	Immune	0.514919305339233	0.582736487803987	1.26851400860562	1.32504018224005	1.08543401500273	0.769685328585928	1.03953178442678	2.12684715173801
ENSG00000021826.18	CPS1	protein_coding	2	NA	NA	0.286874245305322	27.2336435571668	0.171792390690273	1.39083861560575	0.718990678558686	NA	NA	Satellite_cells	0.0416821606096233	0.0460548382739203	0.216234296311113	0.102781386480118	0.0326074563903774	0.20480715659764	0.126946864899228	0
ENSG00000021852.13	C8B	protein_coding	1	NA	NA	0	0	NA	NA	NA	NA	NA	NA	NA	NA	NA	NA	NA	NA	NA	NA
ENSG00000022267.19	FHL1	protein_coding	X	NA	NA	2697.8294877078	125069.780171617	0.954956434059386	1.00813229996477	0.991933300852427	NA	NA	Fast_fibers	9.47066325801098	10.6721306978703	0.900383819778629	1.68747663814197	1.01177007891424	3.09572100648688	1.71666642364506	0.609315106629295
ENSG00000022277.13	RTF2	protein_coding	20	NA	NA	19.8499271145818	655.201988841732	0.410401341482847	1.06487060667355	0.939081230839682	NA	NA	Satellite_cells	0.147052690029175	0.137981614427346	0.418394003522918	0.163394543547514	0.358268987170196	0.216378714360578	0.237733361505031	0.235388987317303
ENSG00000022355.18	GABRA1	protein_coding	5	NA	NA	0	0	NA	NA	NA	NA	NA	NA	NA	NA	NA	NA	NA	NA	NA	NA
ENSG00000022556.16	NLRP2	protein_coding	19	NA	NA	0	1.32891282956375	NA	0.569174779213953	1.75692956982569	NA	NA	Immune	0.00257675110851833	0.0136464406656029	0	0	0	0	0	0.0480348925459454
ENSG00000022567.10	SLC45A4	protein_coding	8	NA	NA	2.48560085662815	169.720212624841	0.0113120042884038	0.74552792193771	1.34133138488078	NA	NA	Immune	0.109517044618502	0.0733330442214894	0.164869101692963	0.0660309219426919	0.0697211174425098	0.0466990758252894	0.042002688172043	0.488813905309629
ENSG00000022840.17	RNF10	protein_coding	12	NA	NA	100.106081816333	4686.27076173228	0.465555802323597	0.940183324566464	1.06362235307792	NA	NA	Immune	0.702565716247012	0.666682330347567	0.427812993125064	0.524560703645555	0.670907874884567	0.212477171948803	0.569887231929621	1.33309467671492
ENSG00000022976.16	ZNF839	protein_coding	14	NA	NA	6.98224520092944	288.725039886974	0.471638047672428	1.07685615654195	0.928629133914457	NA	NA	Smooth_muscle	0.285145207133445	0.27198064604736	0.297440832160588	0.204844802602116	0.207377874302067	0.340747453907774	0.150738394887897	0.150666612385548
ENSG00000023041.12	ZDHHC6	protein_coding	10	NA	NA	4.24561825934853	317.725470536626	0.155796547317097	1.11285206163426	0.898592036152104	NA	NA	Pericytes	0.0871202211454781	0.153584074096955	0.387408390300778	0.220409543829773	0.304343496195964	0.242394337794657	0.418452733021845	0.178997162456864
ENSG00000023171.20	GRAMD1B	protein_coding	11	NA	NA	1.81197311082387	249.03516543206	2.58027340775674e-06	1.49957179551444	0.666857034115488	NA	NA	Immune	0.139440128777612	0.0509200053343163	0.293038536007184	0.202541402748734	0.0357388705986572	0.0493330176020207	0.0145149678348313	0.591485598402146
ENSG00000023191.17	RNH1	protein_coding	11	NA	NA	19.7142628623092	996.361327125014	0.976400240781942	0.997155583930627	1.00285252985112	NA	NA	Satellite_cells	0.162127502887115	0.226100419236161	0.71778644929369	0.331577330760074	0.170573116884359	0.534023421042439	0.289438997676284	0.339639323428606
ENSG00000023228.14	NDUFS1	protein_coding	2	NA	NA	91.64924294065	9082.93256540518	0.93648868826749	1.00900068951673	0.991079600231946	NA	NA	Slow_fibers	2.06982050485761	1.52623457886853	0.733849345701542	1.08791383025899	0.942477826318181	1.07959283325601	1.74596408379874	1.13049641508562
ENSG00000023287.13	RB1CC1	protein_coding	8	NA	NA	29.0906066899219	2169.0774771245	0.39860957424871	1.06646235058422	0.937679609085297	NA	NA	Fast_fibers	1.85444646850266	2.07466626168352	1.80726147526298	1.66606056759646	1.43617411142709	1.72098897809795	1.78914261977241	1.36646569955909
ENSG00000023318.9	ERP44	protein_coding	9	NA	NA	4.10810743359705	503.903644841876	0.696041128196558	0.967668578138769	1.03341166861429	NA	NA	Endothelial	0.598932501691081	0.449650397674045	0.777915294406077	0.475004482780318	1.02450785426894	0.558437850606862	0.589799167361048	0.943140891922293
ENSG00000023330.15	ALAS1	protein_coding	3	NA	NA	75.3807980991162	1473.52325769624	0.0524894371758528	0.846903202669689	1.18077248597916	NA	NA	Endothelial	0.0942023355740442	0.0890783484664157	0	0.0737043201597647	0.332302434923553	0	0	0.0259752404008499
ENSG00000023445.16	BIRC3	protein_coding	11	NA	NA	1.12334993664868	68.4288958777026	0.829231174659524	0.945468754930658	1.05767641160531	NA	NA	Immune	0.00532837155374249	0.020559357139478	0.177888070080482	0.0969482382267752	0.376091735721636	0.062355413385213	0	0.693120216548814
ENSG00000023516.9	AKAP11	protein_coding	13	NA	NA	8.7421406958916	742.486252925965	0.379037916758843	1.09678075999759	0.911759247128109	NA	NA	Immune	0.0675615912487818	0.0833471779633195	0.305083290177478	0.513595421677914	0.445082386644851	0.506140084876496	0.385335069995831	0.789457933925437
ENSG00000023572.10	GLRX2	protein_coding	1	NA	NA	7.94485477420216	468.267394051193	0.749051143430919	0.961615461723185	1.03991672326902	NA	NA	Endothelial	0.0603874626286051	0.0661636156711812	0	0.0833670010163007	0.131247748573808	0	0.0762242795379738	0
ENSG00000023608.5	SNAPC1	protein_coding	14	NA	NA	3.38670048927754	71.4728207419206	0.56209877491993	1.10859881556825	0.902039570994324	NA	NA	Satellite_cells	0.185107668516192	0.111311855601137	0.344303023189621	0.159807445528492	0.180145972105618	0.0638312811576441	0.0594799273761466	0.21043873699675
ENSG00000023697.13	DERA	protein_coding	12	NA	NA	8.99690238770672	209.73693825004	0.0285140259352585	1.20010311716413	0.833261730344489	NA	NA	Pericytes	0.213572957475415	0.234332224343015	0.358540326875001	0.823303343965891	0.806201542872761	0.232602334244753	1.12467282992009	0.702022235268529
ENSG00000023734.11	STRAP	protein_coding	12	NA	NA	75.7997929244177	1387.12425608506	0.463146861791363	1.05307817045049	0.949597122094192	NA	NA	Pericytes	0.218074955290093	0.241591344740533	0.574676294877966	0.185627673024635	0.316570369778726	0.33742079478028	0.665805316538056	0.572704481170817
ENSG00000023839.12	ABCC2	protein_coding	10	NA	NA	1.03799224410378	71.4146851197737	0.408731782471423	1.18943781770305	0.840733315450755	NA	NA	Fast_fibers	0.094681928551313	0.143924761288264	0	0.0913603650686804	0.0863679998025896	0	0.103686158291754	0.12136736460461
ENSG00000023892.11	DEF6	protein_coding	6	NA	NA	1.07952912459794	25.6645566158449	0.624667437679421	0.824190398573972	1.21331187760767	NA	NA	Immune	0.0157477157262834	0.0222772792550638	0.0346135740592031	0.0150414391648993	0.0305868187476213	0	0	1.02925761624511
ENSG00000023902.14	PLEKHO1	protein_coding	1	NA	NA	11.1694339606929	618.814696648604	0.689812660234716	0.933800282629743	1.07089280074303	NA	NA	Immune	0.0966253876677294	0.107613045005865	0.0522597098540909	0.0281229709439147	0.100446042437962	0.802254060728726	0.17874262145106	2.06222975907112
ENSG00000023909.10	GCLM	protein_coding	1	NA	NA	10.2696285913625	466.625641640628	0.900853595917907	0.982090029082385	1.01823658767247	NA	NA	Pericytes	0.311214297615932	0.34652688805762	0.440731950781702	0.474052558752177	0.336510347254405	0.360800036614869	0.637989221802476	0.284120180490725
ENSG00000024048.11	UBR2	protein_coding	6	NA	NA	39.0431752844575	2910.75769820925	0.0549763823441433	1.10185598546233	0.90755962048925	NA	NA	Immune	3.646958924113	3.37601039432666	3.88180547616462	3.31433071112938	3.27225435289953	3.13614793052075	3.49790916166029	4.02485160680766
ENSG00000024422.12	EHD2	protein_coding	19	NA	NA	43.0972567240646	1310.41712711539	7.42683330219698e-06	0.75822644841918	1.3188672092419	NA	NA	Pericytes	0.00882639821802047	0.0277396875149587	0.317178334989266	0.299627303994238	0.972058295468413	0.658018428787172	1.20561783847547	0
ENSG00000024526.17	DEPDC1	protein_coding	1	NA	NA	0.0409480766426252	2.42902748665764	NA	1.19124939909447	0.839454778117956	NA	NA	NA	NA	NA	NA	NA	NA	NA	NA	NA
ENSG00000024862.18	CCDC28A	protein_coding	6	NA	NA	11.9828857011923	121.993352034683	0.713643128028029	1.07087925398709	0.933812095319625	NA	NA	Satellite_cells	0.257351413270352	0.22447437070479	0.357144866614436	0.263244911467336	0.265866455913274	0.277754588013256	0.230382212899929	0.271624343879123
ENSG00000025039.15	RRAGD	protein_coding	6	NA	NA	83.866060554976	3635.53808087939	0.273963433105563	1.07934990885735	0.926483609989509	NA	NA	Fast_fibers	0.586648295410852	0.600704795291112	0.109577414147518	0.0377874458219334	0.019325912183055	0	0.0747085034285867	0.226581967168632
ENSG00000025156.13	HSF2	protein_coding	6	HSF	NA	30.1110236940992	734.577802980402	0.0586900145302231	1.18024586048068	0.847281090732003	NA	NA	Fast_fibers	0.512811913274204	0.867357005181466	0.311419994108276	0.116493920560919	0.184643876774885	0.299043927892188	0.330617238091537	0.109838593510193
ENSG00000025293.17	PHF20	protein_coding	20	NA	NA	22.3570589746504	1532.37473323967	0.00754589181961403	1.14353303895265	0.8744828229151	NA	NA	Immune	1.77756914545885	2.13712804358288	0.989883489714937	1.16863398068763	1.037916929551	0.492716525426729	1.34068946425085	3.31565639939082
ENSG00000025423.11	HSD17B6	protein_coding	12	NA	NA	0.0477446353886693	1.43538165408427	NA	0.823871954008719	1.21378084923791	NA	NA	Fast_fibers	0	0.0123458180179446	0	0	0.00847163273777755	0	0	0
ENSG00000025434.19	NR1H3	protein_coding	11	THR-like	NA	2.72206854870883	102.257465644904	0.0353621411114096	0.743917960903704	1.34423424699306	DB07080; DB07929; DB08063; DB08175; DB11994; DB13174	TO-901317; N-(TERT-BUTYL)-3,5-DIMETHYL-N'-[(5-METHYL-2,3-DIHYDRO-1,4-BENZODIOXIN-6-YL)CARBONYL]BENZOHYDRAZIDE; 1-BENZYL-3-(4-METHOXYPHENYLAMINO)-4-PHENYLPYRROLE-2,5-DIONE; (2E,4E)-11-METHOXY-3,7,11-TRIMETHYLDODECA-2,4-DIENOIC ACID; Diacerein; Rhein	Pericytes	0.0526747789826036	0.0920091780793596	0.0794793466666091	0.312774673573014	0.186356807447145	0.104107106853752	0.35903462615535	0.028351421540276
ENSG00000025708.14	TYMP	protein_coding	22	NA	NA	5.75953410659474	161.019735036594	0.0557067549211459	0.793928354020586	1.25955949921153	NA	NA	Endothelial	0.0262013553388005	0.0368247449188395	0.324933034515244	0.313487234077069	0.653913205171266	0.0860703711354403	0.09659471253884	0.514353725162558
ENSG00000025770.19	NCAPH2	protein_coding	22	NA	NA	10.9879651706196	341.746639999644	0.228715236431332	1.11849526744263	0.894058320234503	NA	NA	Smooth_muscle	0.0233028007670948	0.0291063715638809	0.136644606289678	0.0914565177049732	0.0414626563496791	0.267120402252734	0	0.0256222360012914
ENSG00000025772.8	TOMM34	protein_coding	20	NA	NA	8.12795150890387	126.971744195353	0.949478722171376	0.985195878269405	1.01502657700578	NA	NA	Smooth_muscle	0.0189722843226766	0.0263465529650026	0	0.0232033550305379	0.041007563358609	0.164224470116597	0.13304182916805	0
ENSG00000025796.14	SEC63	protein_coding	6	NA	NA	7.81523821808261	586.274404802323	0.633577021779735	1.04839869935894	0.953835597670493	NA	NA	Satellite_cells	0.551647843177692	0.493303321245278	1.83012045772801	1.37072114955102	0.866340293952072	1.29207125906779	0.690638462949404	0.957929683717514
ENSG00000025800.14	KPNA6	protein_coding	1	NA	NA	51.3200087894347	3032.67875065037	0.892257736748373	0.987668960867854	1.01248499205777	NA	NA	Satellite_cells	1.11704036574613	1.13089068015339	1.28038670947427	0.939472600661883	0.95516498691845	0.644993291953266	0.524019869443249	1.19776710630985
ENSG00000026025.16	VIM	protein_coding	10	NA	NA	17.8138407771635	905.49445470934	0.243836135403499	0.760111692915508	1.31559612793795	NA	NA	Satellite_cells	0.072993765559047	0.0363150507688543	3.46141759259147	2.15366332470437	1.70899350523691	3.31177827127824	1.29606817134824	1.28555219461856
ENSG00000026036.22	RTEL1-TNFRSF6B	protein_coding	20	NA	NA	1.43995044860854	97.7241315889393	0.794463226734489	0.95062861931628	1.05193550844201	NA	NA	NA	NA	NA	NA	NA	NA	NA	NA	NA
ENSG00000026103.23	FAS	protein_coding	10	NA	NA	0.684845081627462	109.776356771568	0.837782347098171	1.0508563810689	0.951604822518975	NA	NA	Smooth_muscle	0.0317508026173576	0.0548454735073001	1.05757517441397	0.797376516015184	0.138988901344004	1.55046753360942	1.202365854478	0.314423991335579
ENSG00000026297.17	RNASET2	protein_coding	6	NA	NA	1.33058056100439	221.272114717186	0.801704775453717	0.957535603770896	1.04434758985658	NA	NA	Immune	0.04279944429994	0.0355156655697013	0.139816846768782	0.214322635285684	0.146881935702152	0.0372410351518131	0.0278278679400699	1.75174383548955
ENSG00000026508.21	CD44	protein_coding	11	NA	NA	8.16931098482805	698.477858659048	0.00244316771934192	0.7428676360251	1.34613483143612	DB06550; DB08818	Bivatuzumab; Hyaluronic acid	Immune	0.0352744271722255	0.0881720805931059	1.57666491154514	1.48851340395397	0.0822153177745012	3.16178594309471	3.04759750597099	3.94051547819315
ENSG00000026559.14	KCNG1	protein_coding	20	NA	NA	0	0.391357250112105	NA	0.513290560668227	1.94821427983821	NA	NA	NA	NA	NA	NA	NA	NA	NA	NA	NA
ENSG00000026652.15	AGPAT4	protein_coding	6	NA	NA	1.60465651652825	184.41921390881	0.281257856635326	0.885772618029799	1.12895790595139	NA	NA	Immune	0.0134584616475831	0.0346708372294217	0.177002329693949	0.533358770738222	0.890961149018829	0.598112439387802	0.616643251648619	1.11682397902957
ENSG00000026751.17	SLAMF7	protein_coding	1	NA	NA	0.224307061771892	11.1452454733037	0.880475240247517	1.10793468045938	0.902580285315531	NA	NA	Immune	0.0147660365754277	0.0101353241955966	0	0	0	0	0	0.220874530582833
ENSG00000026950.17	BTN3A1	protein_coding	6	NA	NA	5.38711344613952	250.664671504672	0.712854246752864	0.953588874638021	1.04866995263509	NA	NA	Endothelial	0.00374098327510605	0.0229523813076313	0.271829572835731	0.0647306304319721	1.06012228113084	0.0337108953613808	0.320781312006618	0.685071266332505
ENSG00000027001.10	MIPEP	protein_coding	13	NA	NA	8.4600803109735	241.468694499374	0.237075097475826	0.892988104069816	1.11983574634698	NA	NA	Smooth_muscle	0.211661834045617	0.113625138014084	0.764845858167693	0.430392453416001	0.305912237469283	0.786462763693498	0.250244203071801	0.338463128336928
ENSG00000027075.17	PRKCH	protein_coding	14	NA	NA	6.65327512817673	502.36386437624	0.847083353402263	1.02921897757763	0.971610533604419	NA	NA	Endothelial	3.6260437986221	2.5265392311172	0.944859971770636	0.402005137245408	8.62513255501691	1.01151177557916	2.02224560538936	3.36271424534077
ENSG00000027644.5	INSRR	protein_coding	1	NA	NA	0.278410561233808	12.100349427864	0.974853933345867	0.980761002928508	1.01961639687349	NA	NA	Fibroblasts	0.00374328261736825	0	0	0.17682958399228	0	0	0.014786424879047	0
ENSG00000027697.15	IFNGR1	protein_coding	6	NA	NA	16.4779126669953	479.988862903593	0.905549920861044	1.01439749425664	0.985806851517126	NA	NA	Immune	0.351755794027463	0.242978962545581	0.598812678949555	0.904523634332686	1.38695310713389	0.303203673797552	0.311471459743151	1.52889628068562
ENSG00000027847.14	B4GALT7	protein_coding	5	NA	NA	7.81814488015045	277.446687743165	0.550955609249116	1.06271134383077	0.940989296675128	NA	NA	Fast_fibers	0.0437779747781515	0.073409528126043	0	0.0170100955625024	0.0547548701859255	0	0	0
ENSG00000027869.12	SH2D2A	protein_coding	1	NA	NA	0.499530905650821	10.1444952691317	0.856290014518167	0.888617385825373	1.12534372605277	NA	NA	NA	NA	NA	NA	NA	NA	NA	NA	NA
ENSG00000028116.18	VRK2	protein_coding	2	NA	NA	7.64096241948091	235.837742812282	0.439476467894171	1.08327061506453	0.92313036658936	NA	NA	Satellite_cells	0.917330794334667	0.758249152440389	1.54855992265714	1.15013861411757	1.50410241507402	0.935898400542934	1.03431464465698	1.09829104383937
ENSG00000028137.19	TNFRSF1B	protein_coding	1	NA	NA	11.2723684766867	351.914281934396	0.00266403696756897	0.748052184962353	1.33680513218517	DB11626	Tasonermin	Immune	0.0828861049630703	0.0618316650715243	0	0.115201286634958	1.24574490967282	0.109240447572771	0.570066676639217	2.65241384855067
ENSG00000028203.19	VEZT	protein_coding	12	NA	NA	18.4056795071214	1419.88026475891	0.281293854206993	1.07316224343962	0.931825552113043	NA	NA	Smooth_muscle	1.30792397389554	1.34767177320878	1.75336913146577	1.10063684268442	1.7275323888326	1.90251139914811	1.00577823878289	1.02597206818781
ENSG00000028277.22	POU2F2	protein_coding	19	Pou	NA	0.471693529055699	37.352756475225	0.0473734366483259	0.630479533953654	1.58609430781858	NA	NA	Immune	0.0568649945819082	0.0253855019302856	0	0.0845654411427334	0.0777842923169586	0.0694473380835313	0.156573889199439	2.50769323702029
ENSG00000028310.18	BRD9	protein_coding	5	NA	NA	8.33896621606828	591.071881353273	0.917058013665064	1.01402842835359	0.986165645891833	NA	NA	Immune	0.262003404637592	0.31432136234131	0.464299178586101	0.44989407295062	0.710083731782674	0.543693889549485	0.432136575842407	0.883669472915
ENSG00000028528.15	SNX1	protein_coding	15	NA	NA	17.3718633978557	1405.03102282047	0.997125103528266	1.00031857182676	0.999681529628927	NA	NA	Fast_fibers	3.00962886306136	3.70478622962761	1.23707988350693	0.794576298975516	0.788262817855381	2.06261708777232	0.700686463653842	1.04038376117561
ENSG00000028839.10	TBPL1	protein_coding	6	NA	NA	1.13544393570255	49.3343842853393	0.10978495854121	1.31513021468146	0.760380978884444	NA	NA	Smooth_muscle	0.0606280560783915	0.0593722421030161	0.0329551184242181	0.0994452178007151	0.135393626388877	0.157685375790121	0.102205029750635	0.154293861152648
ENSG00000029153.15	ARNTL2	protein_coding	12	bHLH	NA	0.170437641427456	9.95004371505749	0.565563546155045	0.771983761060655	1.29536403541192	NA	NA	Endothelial	0.00882180411554299	0.0105791161213226	0.0529080933510399	0	0.150354986869645	0	0	0
ENSG00000029363.17	BCLAF1	protein_coding	6	Others	NA	17.0096074680608	1698.67178083977	0.0247603511486554	1.12415404200461	0.889557803143048	NA	NA	Satellite_cells	0.705294825115462	0.791748991306627	2.10192492741047	1.07270302898979	1.10169908619662	0.988270458365373	1.32560100209387	1.22048566331616
ENSG00000029364.12	SLC39A9	protein_coding	14	NA	NA	6.27640059448591	387.194118503304	0.475516157528958	0.934726838524091	1.06983126918552	NA	NA	Satellite_cells	0.263519568682089	0.305551208273137	0.597656802472131	0.461767268792087	0.310935228658493	0.428860711648908	0.431466166808195	0.409244054644851
ENSG00000029534.21	ANK1	protein_coding	8	NA	NA	92.0066484543754	7722.80157073688	0.556500965108126	0.957534399946317	1.04434890282382	NA	NA	Slow_fibers	2.27567284902862	2.26395857715222	0.31544510320276	0.0850710339221083	0.207372100357472	0.202258789752816	0.138342405361397	0.111671108313416
ENSG00000029559.7	IBSP	protein_coding	4	NA	NA	0	1.36613045036476	NA	0.999677821812733	1.0003222820195	NA	NA	NA	NA	NA	NA	NA	NA	NA	NA	NA
ENSG00000029639.11	TFB1M	protein_coding	6	Others	NA	4.0235097562598	132.411194532163	0.197626320815162	1.14827160113561	0.870874102443205	NA	NA	Satellite_cells	0.488406065746092	0.490945818687688	0.907151542623769	0.339094144035021	0.455966294131289	0.37858307933638	0.276804706491039	0.563988967357615
ENSG00000029725.17	RABEP1	protein_coding	17	NA	NA	30.9770943256578	1848.01745931361	0.0271445683108552	1.17686116441481	0.849717902363826	NA	NA	Immune	1.69016472341188	2.30290859193852	1.43530400806419	1.75274442771783	2.15844804211856	1.39910218361901	1.38857672418501	2.57546400147229
ENSG00000029993.15	HMGB3	protein_coding	X	HMG	NA	1.8974925824136	63.4459008764428	0.703232351309384	1.10041307449067	0.908749653363448	NA	NA	NA	NA	NA	NA	NA	NA	NA	NA	NA
ENSG00000030066.13	NUP160	protein_coding	11	NA	NA	8.61738969955686	591.74722698535	0.829231174659524	0.977136183986031	1.02339880191592	NA	NA	Immune	0.882583426421339	0.640720191743937	1.05772525977987	1.12873029050022	0.898466830090138	1.25296655725848	0.932993417253025	1.5303445356797
ENSG00000030110.14	BAK1	protein_coding	6	NA	NA	13.3049775392012	208.079934433798	0.276028577063268	0.884283500288618	1.13085905105502	NA	NA	Endothelial	0.0369701689605851	0.0150407471946361	0	0.029174358434001	0.0962822384447342	0.0951837045497811	0.00686108229456548	0
ENSG00000030304.15	MUSK	protein_coding	9	NA	NA	0.720845820876657	59.1446807000814	0.865538505283368	1.04605360483927	0.95597395331729	NA	NA	Satellite_cells	0.0397827395367446	0.0176929537802027	4.77744414926098	0.945894363908874	0	0.0935331200778196	0.0254080533365856	0.265910912413745
ENSG00000030419.17	IKZF2	protein_coding	2	zf-C2H2	NA	4.75117239119379	503.324271012846	0.00103011533255927	1.28808066487003	0.776348894345761	NA	NA	Immune	0.974925209591141	0.941015187760001	0.670212760799216	0.441779149182404	0.117811003348496	0.457405192944472	0.360434278192839	1.46789620165012
ENSG00000030582.18	GRN	protein_coding	17	NA	NA	30.7318942540866	784.406828971092	5.44188608467684e-05	0.795867886960773	1.25648994812287	NA	NA	Immune	0.162906480067144	0.156301683108842	0.690756143462612	0.348570758686345	0.375572332010368	0	0.60736101663485	2.56084274351994
ENSG00000031003.11	FAM13B	protein_coding	5	NA	NA	5.20539379344408	352.499388054859	0.994269598974337	1.00106089038274	0.998940233912913	NA	NA	Immune	0.790262737206392	0.806424313332614	1.7368054591502	1.29003463328252	1.26363909318456	1.95223083918895	1.47318387220928	2.06540502881981
ENSG00000031081.11	ARHGAP31	protein_coding	3	NA	NA	9.14964869061612	698.664518007222	0.000566263612852468	0.787109384102256	1.27047144932792	NA	NA	Endothelial	0.0322536406278332	0.0223929937778399	0.211929737440603	0.885313279783051	9.20769419109095	0.580433415296184	0.242391900884264	2.56350451928062
ENSG00000031691.7	CENPQ	protein_coding	6	NA	NA	1.84312652955769	36.3143535750637	0.719015672277563	1.11687950338496	0.89535173397781	NA	NA	Immune	0.0854194708738759	0.0549950349717428	0.0850652271997239	0.16578229851416	0.118172079589666	0.192208888539246	0.189934408150181	0.448164551979044
ENSG00000031698.13	SARS1	protein_coding	1	NA	NA	31.9987990898289	986.568783364854	0.782902184318275	0.975717663794748	1.02488664201365	NA	NA	Satellite_cells	0.289332103221449	0.203538192164976	0.677680880764426	0.476664176650306	0.368706312203716	0.042864184830365	0.435115627003752	0.268391048233975
ENSG00000031823.14	RANBP3	protein_coding	19	NA	NA	10.9079155007368	621.273569189751	0.665687501647593	0.964103322484928	1.03723322664479	NA	NA	Satellite_cells	0.0956759112680842	0.134836980878414	0.431289633550473	0.226257443481003	0.107709993892526	0.137430801502545	0.0781781329247033	0.283417031254001
ENSG00000032219.19	ARID4A	protein_coding	14	ARID	NA	5.24259672153766	393.953901947172	0.813468772864286	0.974600134113285	1.02606183294837	NA	NA	Immune	0.371187484111543	0.297500141197737	0.694987675520334	0.953791729776461	1.22655782658401	0.943976680806019	1.2354897078549	2.17072303030766
ENSG00000032389.13	EIPR1	protein_coding	2	NA	NA	3.95102864869133	170.900541985191	0.837885435089738	0.963961747482133	1.03738556287321	NA	NA	Endothelial	0.189419681354533	0.150696742185365	0.100422097579169	0.159875882620761	0.252615232032385	0.120214195558627	0.0638905467123166	0.195574725042056
ENSG00000032444.17	PNPLA6	protein_coding	19	NA	NA	18.1734655465339	877.821087698376	0.592256246454647	1.04662417089676	0.955452805129839	NA	NA	Immune	0.0781956399680786	0.0620408245394264	0	0.211057879202894	0.192875023301844	0.196301999943611	0.274795390156504	0.460855585706905
ENSG00000032742.18	IFT88	protein_coding	13	NA	NA	3.0877774586508	161.453874141532	0.61743510458196	1.06013343160329	0.943277487709877	NA	NA	Satellite_cells	0.458757524637414	0.378927775023153	2.07309151186867	1.11714729792926	0.743325621408202	1.2700329059552	0.961005347227619	0.514391537455374
ENSG00000033011.14	ALG1	protein_coding	16	NA	NA	1.35107485350879	109.114503849715	0.837036481561609	1.03780889796452	0.963568535557293	NA	NA	Satellite_cells	0.114007448354211	0.0755969480075906	0.133634725781586	0.121126479602268	0.0287449168798885	0.0725615684908645	0.0803405963884703	0.0967828421453811
ENSG00000033030.15	ZCCHC8	protein_coding	12	NA	NA	6.49487030053419	494.824982530494	0.889611593550799	0.983295431703696	1.01698835137204	NA	NA	Pericytes	0.635691343383107	0.680114222895548	0.923254096151391	0.454834820932398	0.535403243195419	0.882082263533302	1.00961222568707	0.511461747831342
ENSG00000033050.9	ABCF2	protein_coding	7	NA	NA	7.02353751873614	264.379255720371	0.84119274102812	1.02901437936654	0.971803718248909	NA	NA	Fibroblasts	0.0373453705481618	0.028353740758861	0.0324041969915944	0.100246758861324	0.0750169502454623	0	0.0611321175837305	0.0190441366911955
ENSG00000033100.17	CHPF2	protein_coding	7	NA	NA	5.98818066402703	298.599094858073	0.0802824951157506	0.86354695412814	1.15801462238915	NA	NA	Satellite_cells	0.0262721936526662	0.0290643510754127	0.192176437289283	0.0474974025479343	0.130502816621924	0	0.0579875326804737	0.0388735986067702
ENSG00000033122.21	LRRC7	protein_coding	1	NA	NA	0.769075920229372	210.498029056875	1.85226164389367e-05	1.46206287515306	0.683965113261846	NA	NA	Slow_fibers	1.64892372887553	0.41843681870385	0.575568550148821	1.55439984249202	0.519838526418654	0.367922739154458	0.386575617368976	0.202347718168351
ENSG00000033170.17	FUT8	protein_coding	14	NA	NA	2.20015580396843	124.630177896958	0.987324377945574	0.996101133359052	1.00391412730131	NA	NA	Immune	0.2284447724305	0.334333239908156	1.43551027101393	1.98813347019041	2.27595172029253	1.07302469160554	1.14129069086683	2.56683757856279
ENSG00000033178.13	UBA6	protein_coding	4	NA	NA	4.45438498535289	493.686836725003	0.414613427555538	1.07443903617526	0.930718231868935	NA	NA	Pericytes	0.53826113009236	0.396241004271887	0.893102211067211	0.911171496916071	1.12231316473019	1.13685486870849	1.26944163832919	0.904425572123041
ENSG00000033327.13	GAB2	protein_coding	11	NA	NA	8.63905009256624	531.216007867557	0.00475428568925724	0.773878862901793	1.29219190229634	NA	NA	Immune	0.500284819333278	0.125722365606101	2.90358567205649	2.69854180450189	2.76148560527001	0.810827396326747	1.04103161524674	5.77634613181535
ENSG00000033627.17	ATP6V0A1	protein_coding	17	NA	NA	23.2989560202792	2204.47170976814	0.0585448120868522	0.892936000034203	1.1199010902928	NA	NA	Fast_fibers	1.3190812723965	1.53836894226719	1.40256996552997	0.641104098710177	0.602869730173243	0.975572777558983	1.30332925654238	0.845223365395238
ENSG00000033800.14	PIAS1	protein_coding	15	zf-MIZ	NA	6.90875161520441	640.257668440125	0.94041559428119	1.00804742145571	0.992016822537883	NA	NA	Immune	1.90326505832062	2.03708699843604	2.56097662351438	3.80762101919834	3.31587637052388	3.22873612329066	1.95611052645398	6.42511965564711
ENSG00000033867.17	SLC4A7	protein_coding	3	NA	NA	11.2644987569025	989.707464319333	4.39296460672369e-24	0.464466800894199	2.15300641095291	NA	NA	Pericytes	1.02785648530017	0.1375252424629	1.12754688008913	0.894333960838143	0.317283136391334	2.24943655055222	2.46475308046781	2.1392161029105
ENSG00000034053.15	APBA2	protein_coding	15	NA	NA	0.0858634328481755	6.80414585821678	NA	0.797488147407675	1.2539371315431	NA	NA	Immune	0.0274341757907761	0.040180681574162	0	0.0359233637575489	0.107675287229306	0.0974235585258307	0.0379685316809428	0.179470625451849
ENSG00000034152.19	MAP2K3	protein_coding	17	NA	NA	82.0738885413372	2479.06529704422	0.190279595263025	0.891013791018822	1.12231708429177	NA	NA	Satellite_cells	0.264457827664294	0.200105393435474	0.409637900312168	0.0806946560850095	0.117154283623135	0.0922007394499304	0.145991995719879	0.308252645252476
ENSG00000034239.11	EFCAB1	protein_coding	8	NA	NA	0.0204737131856362	1.11893390201546	NA	1.11143715302769	0.899735983519966	NA	NA	NA	NA	NA	NA	NA	NA	NA	NA	NA
ENSG00000034510.6	TMSB10	protein_coding	2	NA	NA	157.979680520964	578.093747104728	0.000996271872916189	0.770422473957338	1.29798913427774	NA	NA	Endothelial	0.0319739887432467	0.030622714501562	0.573324912891197	0.595416056780612	2.43799488442249	0.481870348705979	0.558846221414753	1.24950809525359
ENSG00000034533.12	ASTE1	protein_coding	3	NA	NA	2.837898529572	81.2871042497132	0.163716148411537	1.21015348820833	0.82634145977675	NA	NA	Immune	0.0843437870235219	0.130718182723574	0.192725523573074	0.238291925847294	0.106857453591833	0.0725615684908645	0.0764168323574375	0.264413071690887
ENSG00000034677.13	RNF19A	protein_coding	8	NA	NA	15.7301615054259	780.072450353322	0.0353137860160556	1.13091465788354	0.884240020260642	NA	NA	Fibroblasts	1.05841375666072	0.97635947290464	2.94179938362607	3.08439267323028	2.88815157984113	1.75643675111496	2.14242574149484	1.66297202502474
ENSG00000034693.15	PEX3	protein_coding	6	NA	NA	6.02021255533989	138.887802935424	0.7116279164586	1.05228812288465	0.95031007026734	NA	NA	Endothelial	0.272205489954328	0.273029980324134	0.646038426445362	0.580637967706108	0.69600242056034	0.184959178479033	0.564532709579368	0.442829501847426
ENSG00000034713.8	GABARAPL2	protein_coding	16	NA	NA	42.1489095330627	1058.17224215905	0.660594087780049	0.951472191598394	1.05100286569604	NA	NA	Pericytes	0.128646759914571	0.0837185618020542	0.0813815329025537	0.188856581877073	0.218495185884355	0.0942268250271307	0.378402613604654	0.0348604536042223
ENSG00000034971.17	MYOC	protein_coding	1	NA	NA	24.5088753360001	496.574337885799	7.73050167737565e-09	0.564214409664819	1.77237586079034	NA	NA	Fibroblasts	0.024590115357433	0.0119444988684352	0.0866637196957663	3.58500851692971	0	0	0.0320020481310804	0
ENSG00000035115.22	SH3YL1	protein_coding	2	NA	NA	3.96898833605829	364.98365675401	0.00208666793092356	1.22361689816776	0.81724925628062	NA	NA	Satellite_cells	0.642435050317277	0.810771019722653	1.26714643722951	0.859178908454363	0.185088558253074	0.591050038294344	0.459229364603187	0.554859111540622
ENSG00000035141.8	FAM136A	protein_coding	2	NA	NA	9.9979716410746	261.826692947453	0.663969018570584	1.05938462142285	0.94394422929881	NA	NA	Satellite_cells	0.0794840387031179	0.0614205636523956	0.171581267003398	0.0560307730191905	0.110639887598404	0.0946270746986128	0.0517422882704255	0.156926104374613
ENSG00000035403.18	VCL	protein_coding	10	NA	NA	52.8188528643132	4232.99567432513	0.120646511799899	1.09779130510858	0.910919949307751	NA	NA	Pericytes	2.03157004522567	1.99272441769769	0.580163317619355	0.934074607788805	2.75929041207698	5.0902278392959	5.38650803639966	0.648884437221576
ENSG00000035499.13	DEPDC1B	protein_coding	5	NA	NA	0	0.849146345518728	NA	0.601899126803423	1.66140795935495	NA	NA	NA	NA	NA	NA	NA	NA	NA	NA	NA
ENSG00000035664.11	DAPK2	protein_coding	15	NA	NA	24.1231938216117	2604.90608583518	0.597907518180486	1.05970195897506	0.94366155646933	NA	NA	Slow_fibers	4.18758388720778	2.90165378493893	0.852577921141141	0.417636490395826	1.22731234940568	0.143359373276931	0.868008667139887	0.149870598110037
ENSG00000035681.9	NSMAF	protein_coding	8	NA	NA	9.58062915891415	478.67620586327	0.419799191153296	1.06533424271242	0.938672540416917	NA	NA	Immune	0.478165840206521	0.406014836638818	0.763398346411582	1.13248660612081	0.718489957650811	0.648971075252952	0.482047599596848	1.80287968061501
ENSG00000035687.10	ADSS2	protein_coding	1	NA	NA	6.63847942391282	180.122740045282	0.586846654952873	1.06947928518553	0.93503447317965	NA	NA	Satellite_cells	0.218174866937317	0.267164137099331	0.46447266513232	0.300440489533969	0.319358884383274	0.312812129906392	0.23263962395518	0.417045181955479
ENSG00000035720.8	STAP1	protein_coding	4	NA	NA	0.0639583906876346	2.39922756940588	NA	1.41400169048301	0.707212733004871	NA	NA	Immune	0.00499909016558986	0.000817434437875269	0	0.00996047682794671	0.0100631968763837	0	0	0.10482300952662
ENSG00000035862.12	TIMP2	protein_coding	17	NA	NA	23.640805334695	1162.81707867441	0.000463126085372155	0.720860914666684	1.38723015723829	NA	NA	Fibroblasts	0.0153126844821502	0.0212853381802885	0.670969927240966	1.30808263037063	0.256443709887688	0.432624161069346	0.641720802897284	0.959644315586272
ENSG00000035928.17	RFC1	protein_coding	4	NA	NA	8.78547636281091	543.522727464429	0.291863910376344	1.08342483309142	0.922998965370418	NA	NA	Satellite_cells	0.33953548506942	0.382718856979414	0.993743852094078	0.804554899016676	0.621476408458406	0.441686240736609	0.518648023584523	0.986960924688438
ENSG00000036054.13	TBC1D23	protein_coding	3	NA	NA	12.8558167674616	556.002591297988	0.748215268608085	1.03397012356213	0.967145933148337	NA	NA	Fibroblasts	0.538689358994523	0.613797366000125	0.691220714077748	0.880658336380164	0.574105809464243	0.260927516960605	0.65113330969999	0.400912386940038
ENSG00000036257.14	CUL3	protein_coding	2	NA	NA	18.7422082854144	1958.8286937141	0.00731061573318032	1.16617905490527	0.857501252310893	NA	NA	Immune	0.831863096457786	0.871428727906044	1.56696692551538	1.65360427508452	1.49923597586713	1.24165588474034	1.58089674556682	2.46329122961883
ENSG00000036448.10	MYOM2	protein_coding	8	NA	NA	375.831460242268	21872.5861880568	0.0149851150442141	0.832835001503462	1.20071802721399	NA	NA	Fast_fibers	2.6763982951802	3.26632874261892	0.0806439291646013	0.070167851385143	0.160293650537798	0.0750869131019155	0.264017774310314	0.252633359245911
ENSG00000036473.8	OTC	protein_coding	X	NA	NA	0	0.545210329487218	NA	0.679061481012971	1.47262070955383	NA	NA	NA	NA	NA	NA	NA	NA	NA	NA	NA
ENSG00000036530.9	CYP46A1	protein_coding	14	NA	NA	0.674484446569794	52.0205689732757	0.784826398656852	1.07368600490629	0.931370992478646	NA	NA	Fibroblasts	0.0825431982520894	0.0731146833639642	0.137822397990319	0.141968414922182	0.110577929926282	0.0733842620111691	0.104002285047994	0
ENSG00000036549.13	ZZZ3	protein_coding	1	NA	NA	7.79042345317494	668.550069709549	0.30904520482249	1.07756676442853	0.928016743844487	NA	NA	Smooth_muscle	0.928175165894627	1.06529991814235	2.20873145485756	1.54384839776468	1.14706399505076	2.855568357071	1.1136039300395	1.33037251543386
ENSG00000036565.15	SLC18A1	protein_coding	8	NA	NA	0	0.0985638171781503	NA	0.841588156619792	1.18822964906786	NA	NA	NA	NA	NA	NA	NA	NA	NA	NA	NA
ENSG00000036672.16	USP2	protein_coding	11	NA	NA	88.8173412856271	3298.53491632519	0.528749039128758	0.947965583044252	1.05489061827398	NA	NA	Slow_fibers	0.874568311647337	0.872432972642787	0.194903077648856	0.0302321049152232	0.014543686196243	0.418253647544453	0.155849311487691	0.0384116033771482
ENSG00000036828.17	CASR	protein_coding	3	NA	NA	0	0.647003999775255	NA	1.35357381367673	0.738784977882876	NA	NA	NA	NA	NA	NA	NA	NA	NA	NA	NA
ENSG00000037042.9	TUBG2	protein_coding	17	NA	NA	7.2864647040799	150.258012572766	0.566354096625017	1.0870296122055	0.919938140388905	NA	NA	Satellite_cells	0.0359052316358841	0.0349337266207468	0.39305376073684	0.37806694771923	0.295190714192555	0.152713001131416	0.169867044383887	0.0772164996216392
ENSG00000037241.7	RPL26L1	protein_coding	5	NA	NA	8.04013016956025	74.8866236990065	0.713716542198958	1.07254866139892	0.932358629486987	NA	NA	Pericytes	0.0182455900319828	0.0204436851610484	0	0.0494634182983372	0.0593649617594377	0	0.070553557232466	0
ENSG00000037280.16	FLT4	protein_coding	5	NA	NA	4.20769097737141	309.5606252595	0.0579204719592184	0.829123477947928	1.20609297239416	NA	NA	Endothelial	0	0	0	0.014091453533432	0.694111399909637	0	0.0602729157625729	0
ENSG00000037474.15	NSUN2	protein_coding	5	NA	NA	16.0013882113609	750.266417095112	0.239873796756729	1.08137162785688	0.924751467709448	NA	NA	Satellite_cells	0.162721508229252	0.152845041471517	0.449274529190337	0.236051239842283	0.118374022580631	0.0586276441067492	0.288388805197759	0.394004204641796
ENSG00000037637.11	FBXO42	protein_coding	1	NA	NA	12.2518935800236	910.06891736638	0.832129680612023	1.01953450534291	0.980839780075578	NA	NA	Immune	0.930065770055399	0.786019582722703	1.39133285307103	1.38856011059267	0.979927260308537	1.17838750422095	0.898171822190926	1.46992869021621
ENSG00000037749.13	MFAP3	protein_coding	5	NA	NA	6.27852855694133	544.193554644748	0.734049838250167	1.03246583686755	0.968555049757333	NA	NA	Endothelial	0.297580624208522	0.262321660090747	0.185985728895358	0.330294728492575	0.39254631718586	0.30857701385701	0.354165296611532	0.385292531209651
ENSG00000037757.14	MRI1	protein_coding	19	NA	NA	4.66076900528275	111.454045691863	0.709616666941298	1.06150032782732	0.942062827287861	NA	NA	Pericytes	0.106531700936435	0.111355910167085	0.37982949857349	0.217250919420209	0.242163899790851	0.597975159787684	0.821474715542818	0.170825546870246
ENSG00000037897.17	METTL1	protein_coding	12	NA	NA	2.24913594575029	37.0472577072674	0.55191389400234	1.16624844017567	0.857450235774265	NA	NA	Satellite_cells	0.00678509042474465	0.0129452467399233	0.17469669258234	0.0441167772360839	0.0594486657102308	0	0.0183869496785961	0
ENSG00000037965.6	HOXC8	protein_coding	12	Homeobox	NA	12.6124912021593	230.702847991159	0.000600156579827887	1.35396016754315	0.738574164862298	NA	NA	Pericytes	0.224109126243146	0.178036916533888	0.349258564055967	0.218535223583257	0	0.114197590499097	0.480123162786775	0
ENSG00000038002.9	AGA	protein_coding	4	NA	NA	4.08085586836835	85.705104261553	0.481530032807541	1.14281859789496	0.87502951198202	NA	NA	Satellite_cells	0.0713281654740698	0.0859012436375433	0.139558310886544	0.0530185992484276	0.0527505648148446	0.0517799352750809	0.0667925515905565	0.0887232721142756
ENSG00000038210.14	PI4K2B	protein_coding	4	NA	NA	2.00550160280596	63.6147014961176	0.947688638915767	0.982643689246329	1.01766287306743	NA	NA	Satellite_cells	0.163422753410493	0.192322459838013	0.519990490409214	0.305683083192862	0.488264525716231	0.277478392495675	0.275574843658708	0.40457128118627
ENSG00000038219.13	BOD1L1	protein_coding	4	NA	NA	9.01777560427092	1385.05743954339	0.788510301224131	1.02340693434057	0.977128419248348	NA	NA	Immune	0.899627748537005	0.929491113000834	2.00701817113203	2.24726360671137	1.89915823568325	2.17816824966935	2.11727848482722	2.36119041238827
ENSG00000038274.17	MAT2B	protein_coding	5	NA	NA	14.0363106896008	595.361104995375	0.279253687850988	0.929897654051632	1.07538716292371	NA	NA	Satellite_cells	0.0935004910658077	0.0694025441977743	0.282836100402317	0.0708090925706976	0.123164717508702	0	0.138471935454057	0.28179635785978
ENSG00000038295.8	TLL1	protein_coding	4	NA	NA	0.486595025435811	35.676539096578	0.155298547823678	1.44530285137584	0.691896510857956	NA	NA	Endothelial	0.0205093541868862	0.0188496821698483	0	0.244495382385323	2.35983521210306	0	0	0.0560010752206443
ENSG00000038358.15	EDC4	protein_coding	16	NA	NA	12.0224427156823	513.777898466853	0.646792611421996	1.03995037652548	0.961584343419386	NA	NA	Smooth_muscle	0.00650310720964279	0.00399322481547813	0	0.0048293220983984	0	0.076870450230227	0	0
ENSG00000038382.21	TRIO	protein_coding	5	NA	NA	17.8999767879785	2634.60236677644	0.0174532623853855	0.874772131809081	1.14315484414431	NA	NA	Fibroblasts	2.39423672777112	2.51452392375256	3.91377699528643	8.38204781527622	6.93991658866556	4.77947192028623	3.56203849187182	5.67332982973695
ENSG00000038427.16	VCAN	protein_coding	5	NA	NA	6.04253141649268	903.836781108897	0.628574979249727	0.928807277240828	1.07664961774488	NA	NA	Fibroblasts	0.0261014089478935	0.010313992988833	0	2.58957630068691	0.0794602137128418	0	0.0280017921146953	1.3141485106743
ENSG00000038532.16	CLEC16A	protein_coding	16	NA	NA	8.63519710824666	854.811303458605	0.769787450915422	0.971349416451873	1.02949565116617	NA	NA	Immune	0.812056037159232	0.666824867882996	0.975464621321943	1.25688601320852	1.03481967015867	0.96981490190422	0.595443547404146	2.28472412797135
ENSG00000038945.15	MSR1	protein_coding	8	NA	NA	0.568665127673483	44.4604317243019	0.493941911001257	0.831766476695436	1.20226052385875	NA	NA	Immune	0.0675375964531564	0.0182615890580975	0	0.509941923512759	0.110637862815215	0	0.0204268392326045	4.80154642661822
ENSG00000039068.20	CDH1	protein_coding	16	NA	NA	0	2.15868331171764	NA	1.198425680142	0.834428047203987	NA	NA	Endothelial	0.0060559516389846	0.0174774325704337	0	0.0321605077839317	0.0440717983279588	0	0.039550646118172	0
ENSG00000039123.16	MTREX	protein_coding	5	NA	NA	18.367434732984	1058.32738429275	0.0571338096114027	1.12715321106011	0.887190836336688	NA	NA	Satellite_cells	0.99459438554164	0.910004303604103	1.65310623724187	1.43217444804113	1.25034698026333	1.48601065766873	1.33696785659779	1.48048708534735
ENSG00000039139.11	DNAH5	protein_coding	5	NA	NA	0.0430538040847684	10.6537057887379	0.662999108894433	0.791924182195834	1.26274714484311	NA	NA	Satellite_cells	0.00959688110964874	0.0212272589902927	0.204080926268483	0.109362661571443	0.0448540578878428	0	0	0
ENSG00000039319.17	ZFYVE16	protein_coding	5	NA	NA	5.03978833892575	787.862485721215	0.424853386463971	1.06328133968592	0.940484858217661	NA	NA	Immune	1.05590150392647	0.808120824944781	1.25947893985535	1.38495160050573	1.18164365119999	1.01610724822597	1.48507357314915	1.90582381688904
ENSG00000039523.20	RIPOR1	protein_coding	16	NA	NA	23.4415918205812	1075.71748277371	0.0257581955272775	0.876500270143197	1.14090096040316	NA	NA	Endothelial	0.0976922705966156	0.119146742532911	0.0464530754258586	0.179745327963941	0.691042026202916	0.065115612770474	0.281275678662817	0.629086497496281
ENSG00000039537.14	C6	protein_coding	5	NA	NA	0.388029571086988	20.3160258578965	0.825186373754741	1.14329273952521	0.874666623366541	NA	NA	Fibroblasts	0.00934041911191422	0.0155758708604067	0.109907018662212	0.25248023112515	0.0160441535104608	0	0	0
ENSG00000039560.14	RAI14	protein_coding	5	NA	NA	1.30748650895929	81.1122073040408	0.00175963052468488	0.644374969942203	1.55189143999447	NA	NA	Fibroblasts	0.0208250826458427	0.0334971301283276	0.185616708454862	0.99453896999254	0.937538122373153	0	0.062429674215214	0.0957115261241568
ENSG00000039600.11	SOX30	protein_coding	5	HMG	NA	0.0340951915156513	1.54659562627086	NA	1.49143357636695	0.670495834240197	NA	NA	Satellite_cells	0.00461853658897056	0.00405894700700879	0.0309013936528537	0.0143636060694854	0	0	0	0
ENSG00000039650.12	PNKP	protein_coding	19	NA	NA	8.82979312154101	272.83522913436	0.211201804042882	0.888392535571028	1.12562854814762	NA	NA	Satellite_cells	0.115490498037579	0.132259557960756	0.607385022539713	0.334472122912124	0.515503151972694	0.439756299885531	0.5348282095906	0.328550251278577
ENSG00000039987.7	BEST2	protein_coding	19	NA	NA	0.305257471132086	8.01797310132768	0.342278814080382	0.61234366133747	1.63306989708331	NA	NA	NA	NA	NA	NA	NA	NA	NA	NA	NA
ENSG00000040199.18	PHLPP2	protein_coding	16	NA	NA	1.82058208802317	193.338121253684	0.443614627752455	0.915329591225559	1.0925026455892	NA	NA	Fibroblasts	0.0887824078631332	0.0921854398029101	0.258755004137755	0.563598399311587	0.275119716669837	0.491713124985035	0.284687285976149	0.240202273044155
ENSG00000040275.17	SPDL1	protein_coding	5	NA	NA	1.51860522083834	68.3576972111448	0.938975742141201	0.977642281868845	1.022869017171	NA	NA	Satellite_cells	0.0311435947838364	0.0418217462607514	0.2506744913946	0.0632442271597855	0.121471357872653	0.0670030218362848	0.0742995661140899	0.119437588596731
ENSG00000040341.18	STAU2	protein_coding	8	NA	NA	15.7816430411641	1305.72985531224	0.0384936666906557	1.12592757383793	0.888156594825471	NA	NA	Endothelial	2.34032016497585	2.09755471910567	1.33465324616525	1.20012126931946	2.43886170654479	1.48042679337805	1.17918279492603	1.92055812840802
ENSG00000040487.13	SLC66A1	protein_coding	1	NA	NA	6.27378921914898	130.953857662089	0.313810658062995	0.866978877390282	1.15343063836818	NA	NA	Fibroblasts	0.0347537962189997	0.0209618027450532	0.0105868727013253	0.0736385766512008	0.00935725046552321	0	0.0367236617897644	0.028351421540276
ENSG00000040531.16	CTNS	protein_coding	17	NA	NA	7.11489279988682	302.434337473156	0.375510167192329	0.911529959862902	1.09705664545618	NA	NA	Satellite_cells	0.134349472845034	0.0968939679553028	0.459949647074262	0.284705207861866	0.255045252874848	0.0877031424035923	0.179074311371952	0.390062758785209
ENSG00000040608.14	RTN4R	protein_coding	22	NA	NA	0.320626366104194	9.67587590046959	0.515698804483429	0.733950684670962	1.36248936186811	NA	NA	NA	NA	NA	NA	NA	NA	NA	NA	NA
ENSG00000040633.13	PHF23	protein_coding	17	NA	NA	11.1861657360907	248.268200345599	0.723492036179201	1.0422825788885	0.959432710720745	NA	NA	Satellite_cells	0.0226508142844799	0.00552589474672558	0.104519419708182	0	0.0371986860951129	0	0.0442133559705716	0
ENSG00000040731.10	CDH10	protein_coding	5	NA	NA	0	0.0675443859429876	NA	0.789342275383615	1.26687753992906	NA	NA	Immune	0.00199963606623594	0.00622725964078639	0	0.0179242674708218	0	0	0.0227811190085657	0.0443616360571378
ENSG00000040933.16	INPP4A	protein_coding	2	NA	NA	7.10530730107762	749.224629924745	0.254034907102864	0.931964951830186	1.07300172397707	NA	NA	Immune	0.362516506983898	0.341036009986053	0.869681570319717	1.08898081511936	1.57402097623631	0.651200824872755	0.617235044026363	2.34711354028194
ENSG00000041353.10	RAB27B	protein_coding	18	NA	NA	0.131720689598092	10.2792136859888	0.856926870131103	0.894374096992791	1.11810036019867	NA	NA	Immune	0.017138997424605	0.0199785317603187	0	0.0120385619215471	0.044844845005012	0.239905510920028	0	2.25808134657493
ENSG00000041357.16	PSMA4	protein_coding	15	NA	NA	15.0030246316822	925.895726177648	0.0305013237887125	1.12785827973546	0.886636218368276	DB08515	(3AR,6R,6AS)-6-((S)-((S)-CYCLOHEX-2-ENYL)(HYDROXY)METHYL)-6A-METHYL-4-OXO-HEXAHYDRO-2H-FURO[3,2-C]PYRROLE-6-CARBALDEHYDE	Satellite_cells	0.283925750862957	0.275408733924687	0.500566971077233	0.265863911174975	0.117392032149258	0.0924641701340731	0.203263690239711	0.054780712806635
ENSG00000041515.16	MYO16	protein_coding	13	NA	NA	0.137112888213509	11.808950616016	0.94611931327868	0.953271086394662	1.04901954362433	NA	NA	Immune	0.0653736839485209	0.142611040088446	0.0935012407154801	0.259817593421001	0.0580192396525746	0	0.027438550112212	0.538376521762917
ENSG00000041802.11	LSG1	protein_coding	3	NA	NA	10.5899099367857	438.716010601689	0.611512528480108	0.955298190671368	1.0467935664122	NA	NA	Smooth_muscle	0.0991568347295784	0.115584346900515	0.300480556724389	0.230546800137745	0.462080270615235	0.55442026880834	0.351709108478145	0.414717477610684
ENSG00000041880.15	PARP3	protein_coding	3	NA	NA	11.7701974605024	287.310781772906	0.528551208185839	0.934551897872119	1.07003153305547	NA	NA	Fast_fibers	0.0454198267180921	0.064167982322069	0	0.0103613628922294	0.046199849432827	0	0.0277131138454717	0
ENSG00000041982.16	TNC	protein_coding	9	NA	NA	1.35621638434051	246.090660110365	3.3544897288874e-05	0.280679969838046	3.56277649800591	NA	NA	Smooth_muscle	0.0238089588148492	0.00955319742932671	0.109485380483201	0.504189453961225	0.0203674284084891	2.42804402511898	0.22458399551682	0.33875368929388
ENSG00000041988.16	THAP3	protein_coding	1	THAP	NA	5.19780737056782	146.286603063498	0.844552065726309	1.03180213176847	0.969178071270351	NA	NA	Satellite_cells	0.0219172950190238	0.0301399706972214	0.222245322868187	0.0806693170279842	0	0	0	0
ENSG00000042062.13	RIPOR3	protein_coding	20	NA	NA	8.92933679558506	379.245441550322	0.467994339785203	0.931183265124487	1.07390246093642	NA	NA	Pericytes	0.163281827903977	0.168238148138943	0.310725937207869	0.713310010252713	0.127125448530407	0.428864453078709	7.04862436448558	0.123811159212803
ENSG00000042088.14	TDP1	protein_coding	14	NA	NA	1.23269732082265	64.2965698859534	0.923147193713908	1.02656112604168	0.974126113518346	NA	NA	Satellite_cells	0.0376576674033572	0.0595393119173445	0.374131517264871	0.0840394705769242	0.0669253031855257	0.047802746745828	0.0759622108511353	0.327580143615008
ENSG00000042286.15	AIFM2	protein_coding	10	NA	NA	5.43180568861247	221.986916684465	0.083731397814178	0.835434104143491	1.19698249693221	NA	NA	Satellite_cells	0.0938508433239787	0.021171864904504	0.215416852875707	0.077285409568147	0.0170494262868055	0.154836413405235	0.0728631183543972	0.0648264595677372
ENSG00000042304.13	C2orf83	transcribed_unprocessed_pseudogene	2	NA	NA	0	0.133655175602538	NA	0.954990635505474	1.04713068675349	NA	NA	NA	NA	NA	NA	NA	NA	NA	NA	NA
ENSG00000042317.17	SPATA7	protein_coding	14	NA	NA	2.06718498778707	122.188020812763	0.634637685343572	1.08371080234368	0.922755404705166	NA	NA	Smooth_muscle	0.213580702213849	0.279829198735415	0.441583017143472	0.624047297082749	0.347500590496375	0.706841442010052	0.554083480548137	0.449890271521938
ENSG00000042429.12	MED17	protein_coding	11	NA	NA	0.971665680185126	133.969800712051	0.992243358388304	1.00187675467688	0.998126760933299	NA	NA	Smooth_muscle	0.113177540492319	0.0958426510525382	0.315684255536284	0.138180071349487	0.191109844886237	0.403769558246603	0.216589841288595	0.0797402105834224
ENSG00000042445.14	RETSAT	protein_coding	2	NA	NA	33.5815503648994	1080.23651765093	0.000721696842561967	0.793673503627849	1.25996394667208	DB00162	Vitamin A	Slow_fibers	0.546219475167031	0.26808576018484	0.116965227947046	0.173032047263424	0.150183638109532	0.231293530509722	0.146719066751113	0.0372112407716123
ENSG00000042493.16	CAPG	protein_coding	2	NA	NA	1.48701583869727	34.5281519003553	0.989505600336878	1.0053693136319	0.994659361928902	NA	NA	Immune	0.0110837156765978	0.00822621805872739	0	0.0433310591893619	0	0	0	0.120669444526533
ENSG00000042753.12	AP2S1	protein_coding	19	NA	NA	28.8431516231538	336.703160576741	0.733750375588692	0.960548961029123	1.04107134625247	NA	NA	Smooth_muscle	0.0381028290536125	0.0559659501485209	0.123923019257066	0.0490104751107335	0.0671530393112082	0.208874420339956	0.0992601783104644	0.129353360777509
ENSG00000042781.14	USH2A	protein_coding	1	NA	NA	0.149540284978504	25.726968655702	0.921554190899987	1.03935625517871	0.962134008447429	NA	NA	Smooth_muscle	0.161190054710095	0.127942383769363	0.0870636822695675	0.125492010752198	0.0578274326324347	0.263059554136446	0.0636767856815546	0.0696136442742778
ENSG00000042813.8	ZPBP	protein_coding	7	NA	NA	0	0.0929350976553333	NA	0.747271262278953	1.33820213686567	NA	NA	Immune	0.0493437766530671	0.0579834014237628	0.0816175398513737	0.0153167973189478	0.0330416858634208	0.0570766482309093	0.0282965478211658	0.198228868511641
ENSG00000042832.12	TG	protein_coding	8	NA	NA	0.102464888224738	8.20380812846834	0.247141842156255	0.581597656254261	1.71940170192643	NA	NA	Immune	0.0168258106218827	0.00755737058222015	0.141831230291369	0.064064186084503	0.034525084694172	0	0.0330060649573272	0.555291309678821
ENSG00000042980.13	ADAM28	protein_coding	8	NA	NA	0.317438238985612	29.6100289861898	0.53808800515113	0.836859358534932	1.19494391716032	NA	NA	Immune	0	0.00387240598775678	0	0	0.00734635106742481	0	0	4.6278526511831
ENSG00000043039.7	BARX2	protein_coding	11	Homeobox	NA	0	0.175293641957375	NA	0.964025393892888	1.03731707311344	NA	NA	Slow_fibers	0.0122272018532152	0.00437371850047936	0	0	0	0	0	0
ENSG00000043093.15	DCUN1D1	protein_coding	3	NA	NA	8.48956727974168	724.795080730501	0.0717091801355094	1.13338340438381	0.88231396024691	NA	NA	Fast_fibers	0.649698754124213	1.0356520860305	0.292048955884183	0.490428446291614	0.576706934198911	0.542136617898326	0.537182990888579	0.572633102697419
ENSG00000043143.22	JADE2	protein_coding	5	NA	NA	6.21795619374305	507.810161858417	0.145836087643292	0.895067310211439	1.11723441197263	NA	NA	Immune	0.0707739353859456	0.0388761304974089	0.1832871273977	0.367493415243486	0.229594395209479	0.0916783556570129	0.102322279737195	0.544676175617177
ENSG00000043355.12	ZIC2	protein_coding	13	zf-C2H2	NA	0	0.382673237720649	NA	0.727943857571003	1.37373231410564	NA	NA	NA	NA	NA	NA	NA	NA	NA	NA	NA
ENSG00000043462.13	LCP2	protein_coding	5	NA	NA	1.72808545301779	108.260235047496	0.0418213462360443	0.719074955319116	1.39067560704602	NA	NA	Immune	0.00982603409482532	0.00904764995637025	0	0.00640520615155999	0.282817080291558	0	0	3.21394936643704
ENSG00000043514.17	TRIT1	protein_coding	1	NA	NA	3.36217997711498	180.50462731261	0.911120519948189	1.01840478152343	0.981927832766167	NA	NA	Smooth_muscle	0.167536876059319	0.228891086223275	0.215661635297081	0.327374818835963	0.212370494082039	0.391477186413155	0.265321353507162	0.367516329980702
ENSG00000043591.6	ADRB1	protein_coding	10	NA	NA	0.423108433921583	11.5733663592888	0.0336829992668919	0.48844487399992	2.04731394110232	DB00127; DB00187; DB00195; DB00221; DB00243; DB00248; DB00264; DB00335; DB00368; DB00373; DB00397; DB00408; DB00489; DB00521; DB00555; DB00571; DB00598; DB00612; DB00668; DB00841; DB00852; DB00866; DB00871; DB00938; DB00960; DB00983; DB01001; DB01064; DB01102; DB01136; DB01151; DB01182; DB01193; DB01203; DB01210; DB01214; DB01238; DB01288; DB01291; DB01295; DB01297; DB01359; DB01363; DB01364; DB0…	Spermine; Esmolol; Betaxolol; Isoetharine; Ranolazine; Cabergoline; Metoprolol; Atenolol; Norepinephrine; Timolol; Phenylpropanolamine; Loxapine; Sotalol; Carteolol; Lamotrigine; Propranolol; Labetalol; Bisoprolol; Epinephrine; Dobutamine; Pseudoephedrine; Alprenolol; Terbutaline; Salmeterol; Pindolol; Formoterol; Salbutamol; Isoprenaline; Arbutamine; Carvedilol; Desipramine; Propafenone; Acebuto…	Fibroblasts	0.0137347109218983	0	0	0.0570622755263609	0	0	0	0.0254493075243423
ENSG00000044012.4	GUCA2B	protein_coding	1	NA	NA	0	0	NA	NA	NA	NA	NA	NA	NA	NA	NA	NA	NA	NA	NA	NA
ENSG00000044090.13	CUL7	protein_coding	6	NA	NA	7.39393005412758	428.346335116737	0.245745962112541	1.09739387172496	0.911249849088487	NA	NA	Fibroblasts	0.0240538469117909	0.0575971554845967	0.0864759045011628	0.170662756035849	0.0767943187957551	0.065115612770474	0.131464900146952	0.0954617484773851
ENSG00000044115.21	CTNNA1	protein_coding	5	NA	NA	27.0282207143241	1938.22715891211	0.063369062255101	0.907813212726473	1.10154818852731	NA	NA	Endothelial	0.716679423597589	0.525798310654376	2.11096950560291	1.2890892491254	3.05107760424988	2.77758598191884	1.52882943962528	0.921998686736919
ENSG00000044446.12	PHKA2	protein_coding	X	NA	NA	7.00892154233255	475.443390715593	0.984280203854546	1.00332529759706	0.99668572335909	NA	NA	Smooth_muscle	0.395256923010587	0.246058600561067	0.382559374586749	0.29088238125353	0.431333468596797	0.731353123657654	0.320843057464676	0.347533533756201
ENSG00000044459.15	CNTLN	protein_coding	9	NA	NA	1.72388770232593	164.590010538229	0.105673802241699	1.18137113530328	0.846474041998055	NA	NA	Endothelial	0.13932842041742	0.363279112888407	1.82948787866602	2.32778322215457	2.53080350453867	1.9868690410536	1.81297799651704	2.52785795880352
ENSG00000044524.11	EPHA3	protein_coding	3	NA	NA	1.32035015865316	76.0395846177772	0.987819711824255	0.990010404785469	1.01009039416782	NA	NA	Fibroblasts	0.0287741947750484	0.0258001271381539	0	2.82876906764961	0.242516207667642	1.4190005805736	0.0823582121020451	0
ENSG00000044574.9	HSPA5	protein_coding	9	NA	NA	25.7776042319781	1445.57484048868	0.585399969453993	0.946121229766788	1.05694700482146	NA	NA	Smooth_muscle	0.387638103432165	0.361203286033659	0.143813776638521	0.614470248189163	0.170403600001103	0.634807388084026	0.512045877813789	0.493491759763527
ENSG00000046604.14	DSG2	protein_coding	18	NA	NA	0.598300376865145	56.2694184264519	0.421349352135558	1.17966877083147	0.847695577543489	NA	NA	Endothelial	0.0108892999307289	0.00449294988778246	0	0.00506694960513262	0.191612400979428	0	0	0
ENSG00000046647.14	GEMIN8	protein_coding	X	NA	NA	3.12184743770082	101.960763062442	0.875266939403567	1.03716427833638	0.964167413868136	NA	NA	Satellite_cells	0.0550368997800722	0.095040819918561	0.692026966722066	0.23361659436166	0.134149483329925	0.272150540281252	0.120165078870011	0.0398317506851061
ENSG00000046651.16	OFD1	protein_coding	X	NA	NA	2.75073746555735	347.319160558474	0.673997977355977	1.04952207787962	0.952814639231157	NA	NA	Satellite_cells	0.457844146849962	0.449774916688612	1.22215415768641	1.09880343844805	1.10669719100645	0.714971480718593	0.678984105310925	1.15894408463449
ENSG00000046653.15	GPM6B	protein_coding	X	NA	NA	1.07765358620724	56.657472022547	0.865092505137523	0.942553685061278	1.0609475256945	NA	NA	Satellite_cells	0.198129407282546	0.189327284454034	1.45338381899352	0.536930611997196	0.398130340537319	0.0918821156306268	0.540546435960335	0.402927626739279
ENSG00000046774.10	MAGEC2	protein_coding	X	NA	NA	0	0	NA	NA	NA	NA	NA	NA	NA	NA	NA	NA	NA	NA	NA	NA
ENSG00000046889.19	PREX2	protein_coding	8	NA	NA	6.88731553253074	717.404191059073	0.46170039184692	0.930581601644804	1.07459678789318	NA	NA	Endothelial	0.0396576642724467	0.0261357787839065	0.136488993131388	2.81944253933858	7.77561108655456	0.287306513664298	6.17213877359003	0.0521300331547011
ENSG00000047056.17	WDR37	protein_coding	10	NA	NA	16.9820529748713	868.437400500849	0.00809447645319338	0.843628906266793	1.18535530559897	NA	NA	Slow_fibers	1.46658645641662	0.900080267393831	0.556494128070179	0.527284812453414	1.29115775523004	0.158674314590911	0.500006432979616	1.02264334401256
ENSG00000047188.16	YTHDC2	protein_coding	5	NA	NA	9.53198021621177	955.090273698813	0.992613308423741	0.999017000615277	1.00098396662331	NA	NA	Satellite_cells	0.991351884029308	0.847448265119449	1.83686828104884	1.59995318080842	1.21633304018252	0.969750866501134	1.2691971579822	1.21414648205817
ENSG00000047230.15	CTPS2	protein_coding	X	NA	NA	4.67444681425646	217.886184549951	0.480188985372725	1.07413281483208	0.930983567573377	NA	NA	Endothelial	0.378676015723746	0.368294485879809	0.131636039900225	0.759359186106101	0.839148613464218	0.471324456590426	0.479025981082512	0.131431352034342
ENSG00000047249.18	ATP6V1H	protein_coding	8	NA	NA	10.2783174628459	438.476518258986	0.481273111525508	1.06457916896728	0.93933831240571	NA	NA	Immune	0.551589944364904	0.565896686289882	0.57169291085742	0.617541179672048	0.563305205502462	0.514884923985507	0.34888064515505	0.907512525115571
ENSG00000047315.17	POLR2B	protein_coding	4	NA	NA	27.5132792229125	1448.35998191175	0.229344393094118	1.07212078456216	0.932730728103911	NA	NA	Pericytes	0.383818758092996	0.385183495984092	1.13724007605011	1.09114309963809	1.45928278315045	1.58601182584096	2.4291317350518	1.42476043631928
ENSG00000047346.13	FAM214A	protein_coding	15	NA	NA	19.9264373393124	1733.84515624882	0.962973341088672	0.992553030929034	1.00750284250706	NA	NA	Slow_fibers	4.99054568197058	2.72226374339803	3.30621909503961	1.36583902057688	1.94172993366473	1.42397601366273	1.26999741726931	1.35387573213744
ENSG00000047365.13	ARAP2	protein_coding	4	NA	NA	0.420478102879094	54.0379428064174	0.885066974446234	0.949708291358307	1.05295490109891	NA	NA	Immune	0.0257652749296942	0.0103664184754645	0.0703695102985778	0.130342127413757	0.474767246279165	0	0.200982213420039	2.94621019190657
ENSG00000047410.14	TPR	protein_coding	1	NA	NA	16.0091031594903	1880.73376799648	0.211263310212714	1.07111309213023	0.933608231798564	NA	NA	Satellite_cells	0.605921340902437	0.681630427508793	2.36228496269352	1.70484067803292	1.51251984968699	1.94478273999453	1.42915156806498	1.54489651690721
ENSG00000047457.14	CP	protein_coding	3	NA	NA	0.403704038002627	25.9958896790044	0.504496556060145	0.774114038563522	1.29179933470221	NA	NA	Immune	0.0178379268848479	0.0211940077772598	0.106771502116815	0.141531368598219	0.163523750408491	0	0.0656484947225222	0.172837363264555
ENSG00000047578.14	KATNIP	protein_coding	16	NA	NA	2.04784964620166	157.347697556698	0.343288712083626	0.892948577363136	1.11988531630006	NA	NA	Immune	0.115256036864013	0.13066656600198	0.658834853210766	0.499865933719102	0.6031752303402	0.691301401083976	0.33630003201146	0.729299691954445
ENSG00000047579.20	DTNBP1	protein_coding	6	NA	NA	8.39658453302466	219.853177407541	0.870129651426877	1.02316950816759	0.977355161600657	NA	NA	Immune	0.497039857149964	0.835107702030376	0.226377311799783	0.471053809481357	0.806202596566202	1.20714865971414	0.702670784377384	1.26377914192988
ENSG00000047597.7	XK	protein_coding	X	NA	NA	6.34845862460321	266.93163108034	0.0018382403505327	1.24125541714474	0.805635960324994	NA	NA	Fast_fibers	0.00405140339187088	0.01368199821176	0	0	0	0	0	0
ENSG00000047617.17	ANO2	protein_coding	12	NA	NA	5.85780355888531	312.551564155674	0.0031129932902004	0.753410867323539	1.32729702128197	NA	NA	Endothelial	0.0267296460463698	0.0232441730339447	0.0618027873057075	0.0753761484083462	14.0875960378816	0.145998589304405	0.0184627200756233	0.20056437550799
ENSG00000047621.12	C12orf4	protein_coding	12	NA	NA	6.21266700139005	270.109380594283	0.261303384511586	1.10604924029577	0.904118879673554	NA	NA	Immune	0.195380787615073	0.274242268236626	0.340402125464168	0.333998646628981	0.347789770031078	0.310313333484782	0.314149211102509	0.531813342120523
ENSG00000047634.15	SCML1	protein_coding	X	NA	NA	6.88024634202547	326.297537201423	0.409662953730649	0.922375565348247	1.08415708044309	NA	NA	Satellite_cells	0.871296053682461	0.714443576339595	1.31563780547584	0.308203574601478	0.642311418100823	0.183732384123763	0.358385610138974	0.541012430733626
ENSG00000047644.20	WWC3	protein_coding	X	NA	NA	8.52080866440275	531.705824294413	0.00535484292100586	0.816883937751244	1.22416411167643	NA	NA	Endothelial	0.118050797541446	0.0527512328321903	0.260120402482814	0.550924313375177	1.34678074765489	0.691017855369266	0.697720724312284	0.740302329872308
ENSG00000047648.23	ARHGAP6	protein_coding	X	NA	NA	6.78175597302144	495.891731295838	3.83122585779481e-06	1.45007652838138	0.689618775580231	NA	NA	Smooth_muscle	2.08883782296998	9.83948296825201	5.99601576115362	4.11387636840865	0.281313529807029	10.1883393185001	9.40919248686548	5.90524606411892
ENSG00000047662.5	FAM184B	protein_coding	4	NA	NA	1.75326107226662	114.396773105795	0.0125248650476579	1.37551729984583	0.726999217030626	NA	NA	Fast_fibers	0.385695530844182	0.843798973058785	0.505613059252787	0.232164080759304	0.257188332931207	0.369029048596979	0.26700559893896	0.0759703222897277
ENSG00000047849.22	MAP4	protein_coding	3	NA	NA	305.376348060795	38275.1285106921	0.81887700898712	0.973134977955938	1.02760667600346	NA	NA	Slow_fibers	10.8757886914396	10.4811277928837	4.62211832980559	3.92177613381938	6.18562295555854	2.98887060152999	4.39313790100323	2.20546583120534
ENSG00000047932.14	GOPC	protein_coding	6	NA	NA	10.0129635773624	392.482000351199	0.998836286137758	0.999805149732087	1.00019488824194	NA	NA	Smooth_muscle	0.377419150002269	0.323600681995483	0.585831288468286	0.738532215033042	0.68116436644699	0.935272358880701	0.871697133241561	0.548830163487735
ENSG00000047936.11	ROS1	protein_coding	6	NA	NA	0.943526624987236	76.3138481013841	0.703367710252221	1.12829434664471	0.88629354828709	NA	NA	Fast_fibers	0.0911930541169934	0.171927436915865	0	0	0.0178081703885743	0	0	0.0524928872137825
ENSG00000048028.11	USP28	protein_coding	11	NA	NA	39.8987070318382	1882.00664411093	0.196883144859982	1.14471896424097	0.873576861429105	NA	NA	Slow_fibers	0.905064307091184	0.72669197318758	0.405557890539459	0.26604741615051	0.204174411561634	0.168141331544326	0.26427371719687	0.11414557978068
ENSG00000048052.24	HDAC9	protein_coding	7	NA	NA	7.13516758409143	1011.22778579224	0.18490360115252	1.11287507797919	0.898573451582588	NA	NA	Immune	5.81262677486751	7.38598380924465	0.288166374806171	0.226435242877699	1.08482981715194	3.31204494148083	1.25966251218375	16.1016892894111
ENSG00000048140.18	TSPAN17	protein_coding	5	NA	NA	17.2702028373349	635.33399859293	0.585427421307067	0.94411328138756	1.05919492894995	NA	NA	Satellite_cells	0.0122851833886206	0.00857903144622995	0.235515769351585	0.083697799922539	0.0502004606868483	0.0401021803555459	0.0325444557265224	0.092316268786857
ENSG00000048162.22	NOP16	protein_coding	5	NA	NA	9.54448809539041	219.184465838811	0.990269402971279	0.997768492553161	1.00223649820925	NA	NA	Satellite_cells	0.077455775591585	0.0683834917016356	0.345493621630204	0.0206493321811738	0.0350856905626373	0	0.0475188275304962	0.0637308010961698
ENSG00000048342.18	CC2D2A	protein_coding	4	NA	NA	2.49336656241727	309.251521934442	0.257994680566443	0.87755986833921	1.13952339444659	NA	NA	Smooth_muscle	0.127832412937282	0.11675318743393	1.28794473916745	1.46016194794621	0.669647441915003	1.64687753993862	1.17341394873976	0.850720126276032
ENSG00000048392.13	RRM2B	protein_coding	8	NA	NA	19.2531421233546	995.931270598367	0.21217286043962	1.08064902188614	0.92536982845237	NA	NA	Immune	0.0884120087144854	0.057581006629402	0.200046956066312	0.10712411461688	0.0744681045827947	0.15371159120922	0.101663737338916	0.302317834337503
ENSG00000048405.11	ZNF800	protein_coding	7	zf-C2H2	NA	6.89288839532264	375.266928379917	0.707938207345853	1.0383083242736	0.96310505908695	NA	NA	Endothelial	0.298668362027167	0.296206551631342	0.320417882997246	0.523550694734131	0.8117427104362	0.528437385757999	0.598859765493445	0.645824970059963
ENSG00000048462.11	TNFRSF17	protein_coding	16	NA	NA	0.513955378727597	4.95731527280354	NA	1.32965699944232	0.752073655400916	NA	NA	NA	NA	NA	NA	NA	NA	NA	NA	NA
ENSG00000048471.14	SNX29	protein_coding	16	NA	NA	6.44520695932633	566.834036756427	0.113033542903086	0.900691505809452	1.11025805567168	NA	NA	Immune	1.25550041383895	1.13230989199573	2.24801512333383	2.00611712419993	1.68311997032348	0.856612457376976	1.81882981601345	8.14969213961819
ENSG00000048540.16	LMO3	protein_coding	12	NA	NA	0.261991524181471	29.8274522140159	4.83571983204065e-19	0.116680187438907	8.57043532367991	NA	NA	Fibroblasts	0.00179402832555443	0	0.0679043363709207	0.738182326811325	0	0.0355631423592589	0	0
ENSG00000048544.6	MRPS10	protein_coding	6	NA	NA	39.8727308792731	761.919986368173	0.325431216592057	1.07422282063091	0.930905563347354	NA	NA	Fibroblasts	0.156459005612909	0.174487545820906	0.173653026498486	0.242262077826266	0.185127805043332	0	0.216679671581701	0.153527724348591
ENSG00000048545.17	GUCA1A	protein_coding	6	NA	NA	0	0.443294626502979	NA	0.67924014087294	1.47223336759048	NA	NA	Satellite_cells	0.0101415812305225	0.0110098796118193	0.0378048964901934	0	0	0	0	0
ENSG00000048649.14	RSF1	protein_coding	11	NA	NA	6.2795899006069	958.801477121253	0.934372486164623	0.991169370534279	1.00890930423018	NA	NA	Immune	1.35284746221036	1.20680844334179	2.08715927971118	1.88668641581736	2.30293681027701	2.46581334758618	2.6968726202283	3.18295537985528
ENSG00000048707.15	VPS13D	protein_coding	1	NA	NA	34.1528613842037	5722.34708189173	0.769537221458559	0.979512632639613	1.02091587864995	NA	NA	Pericytes	2.82888885307376	2.34360489191855	2.90019035774188	3.37725143853403	2.51070014900657	5.78447362864933	5.86588747031814	3.22869516840966
ENSG00000048740.19	CELF2	protein_coding	10	NA	ETR-3	8.1500398866778	727.701339592612	0.00096310428073663	1.30198208441101	0.768059723688427	NA	NA	Fibroblasts	0.990899289407393	1.42083777966691	7.5782887179939	12.8544209245768	1.61390001030689	2.74977567582495	1.53736352417515	11.448324929214
ENSG00000048828.17	FAM120A	protein_coding	9	NA	NA	42.7211009328058	2600.62950072315	0.19045597018391	0.927219286781008	1.07849352818324	NA	NA	Satellite_cells	0.804726902405424	0.682174182625253	1.18222755407253	0.911080634071356	0.874349169200331	0.993581361873554	0.868629498003653	1.17410891960888
ENSG00000048991.17	R3HDM1	protein_coding	2	NA	NA	14.3560700771829	961.489729830612	0.439666972771846	1.06298407215233	0.940747868380758	NA	NA	Endothelial	1.83307557451214	1.21658399526135	1.90562710368756	1.50415743389865	2.08944810034951	1.07205765376037	1.75646671209212	1.74301498679758
ENSG00000049089.15	COL9A2	protein_coding	1	NA	NA	0.272280512621287	8.85675371466706	0.355955850579127	0.620223119015558	1.61232300012815	NA	NA	Immune	0.00964946830671732	0.00284451000765223	0	0.0351654826697856	0	0.0712829505438889	0	0.0881486984746538
ENSG00000049130.16	KITLG	protein_coding	12	NA	NA	4.3269563249279	259.802708088619	0.014897669157767	0.796360280941169	1.25571305341618	NA	NA	Endothelial	0.0100375374804445	0.00317962509667985	0.102563500742882	0.659159569108605	2.06065708466249	0.406577714730477	0.671746231619094	0
ENSG00000049167.16	ERCC8	protein_coding	5	NA	NA	1.31812696257804	322.254567942133	0.689995754396204	1.04340443489181	0.958401140113694	NA	NA	Slow_fibers	1.09343878183955	0.854113627579827	0.804576018417965	0.869087209972929	0.924857502516237	0.666977035076509	0.400317058755023	1.07204553468364
ENSG00000049192.15	ADAMTS6	protein_coding	5	NA	NA	0.262719956649557	20.2850377783105	0.320966274843676	0.688716959937589	1.45197527891664	NA	NA	Pericytes	0.0593124780202466	0.085698333147119	0.927088134246175	1.32054649362527	1.39234345092523	0.472050801973311	1.75971114714892	0.752488380722613
ENSG00000049239.13	H6PD	protein_coding	1	NA	NA	60.0307012404311	4613.6185883401	0.000130470490580558	1.24412433683192	0.803778183896342	DB00157	NADH	Fast_fibers	1.08808128154133	1.25727076147518	0.734444682383821	0.668184160687816	0.4489454970021	0.39906870108537	0.149993356054254	0.691455741451656
ENSG00000049245.13	VAMP3	protein_coding	1	NA	NA	42.2546802714381	969.156757629158	0.84480497529962	0.983121578471537	1.01716819353584	NA	NA	Satellite_cells	0.0421037114564474	0.0509382464274892	0.246926083453087	0.217285922325447	0.182729581469688	0.148673526732942	0.0547517029698268	0.172009567257858
ENSG00000049246.15	PER3	protein_coding	1	NA	NA	22.7043134070449	1521.06901851867	0.914327622795868	1.01295201812932	0.987213591663263	NA	NA	Fibroblasts	2.2326011605905	2.77786107009576	2.28987687320717	4.77304639167729	2.16147838503932	3.68931248442357	2.16574256084919	3.61797584236608
ENSG00000049247.14	UTS2	protein_coding	1	NA	NA	0.183298600165331	3.37006765568732	NA	1.33567394953273	0.748685710573183	NA	NA	Immune	0.024347130210047	0.0227834629165475	0.0378048964901934	0	0.044570181224955	0	0	0.345264466516662
ENSG00000049249.9	TNFRSF9	protein_coding	1	NA	NA	0.057072106822016	4.13263370492722	NA	0.673312345155647	1.48519480920676	NA	NA	Satellite_cells	0	0.0128827568402507	0.0671149635283626	0.0156755045161129	0	0	0	0
ENSG00000049283.19	EPN3	protein_coding	17	NA	NA	0.741182062773631	25.475301426202	0.407537489936107	0.770261550695696	1.29826031053582	NA	NA	NA	NA	NA	NA	NA	NA	NA	NA	NA
ENSG00000049323.16	LTBP1	protein_coding	2	NA	NA	13.9514075017196	821.222936795778	0.817925719732805	0.973402808663498	1.02732393116167	NA	NA	Smooth_muscle	1.37287774189757	0.726990023761539	4.07590539722642	2.70912053381591	2.03320331752868	4.21309482264449	0.135509288888284	0.109341422750593
ENSG00000049449.10	RCN1	protein_coding	11	NA	NA	3.38674743540232	119.482056167285	0.0524303504425289	0.827050479295116	1.20911603950981	NA	NA	Endothelial	0.0460553755151241	0.0226954933619283	0.205406143904295	0.209343412844666	0.267297464626962	0.110202057328432	0.0480772730900376	0
ENSG00000049540.19	ELN	protein_coding	7	NA	NA	6.44386668571611	459.879565508777	0.195377133857251	0.646523179997252	1.54673495234038	NA	NA	Endothelial	0.0124808375124135	0.0132928781719791	0.14976806714387	1.49976048875485	1.78067542827639	1.51260740691838	0.0170786025604241	0.0627405228589965
ENSG00000049541.11	RFC2	protein_coding	7	NA	NA	8.03126144056582	143.563026786699	0.832129680612023	1.03991904608106	0.961613313813714	NA	NA	Immune	0.0390550100895587	0.037858204568643	0	0.102309623492595	0.142899170113718	0	0.051531458234983	0.508800100139583
ENSG00000049618.24	ARID1B	protein_coding	6	ARID	NA	11.4190625066862	4290.49558313228	0.00532343933671902	1.12748577545465	0.88692914959105	NA	NA	Immune	5.8647402910443	6.20350500603031	6.06056036147679	5.61364360295084	6.06592986470883	5.8604864210641	5.60475012708789	6.64969797104734
ENSG00000049656.14	CLPTM1L	protein_coding	5	NA	NA	6.49773569484474	328.560836388006	0.283222848817721	0.911731658596964	1.09681394801939	NA	NA	Satellite_cells	0.0526693008351921	0.0463400805807999	0.264563217501919	0.153273300662913	0.170523270478532	0.149091106856128	0.0417208225130598	0.11430828171963
ENSG00000049759.20	NEDD4L	protein_coding	18	NA	NA	5.34349976339484	1490.69158268399	0.00116756299271869	1.22709095179936	0.814935517643283	NA	NA	Fast_fibers	0.982892976878099	1.86276751849296	1.25277066283473	0.222245473593004	0.636408438709553	0	0.0384187514241951	0.156185775928586
ENSG00000049768.17	FOXP3	protein_coding	X	Fork_head	NA	0.508223853406335	14.1446474290169	0.858938194265285	0.916295391142335	1.09135111850046	NA	NA	NA	NA	NA	NA	NA	NA	NA	NA	NA
ENSG00000049769.14	PPP1R3F	protein_coding	X	NA	NA	13.6130698314875	422.597890450247	0.158666871365409	0.873321364381797	1.14505386079485	NA	NA	Pericytes	0.039743930641864	0.0365336780024554	0	0.0652393089655893	0.0425554389245129	0.0911618578786636	0.132733271623686	0.0600117623054119
ENSG00000049860.14	HEXB	protein_coding	5	NA	NA	6.44420372738112	279.257760475073	0.649545963179292	0.95555333188605	1.04651406324566	NA	NA	Immune	0.148415027558854	0.129295407983928	0.288995080892218	0.349105654855568	0.375949695381803	0.157113590700463	0.15621477054184	0.43621712938739
ENSG00000049883.15	PTCD2	protein_coding	5	NA	NA	4.0219178423219	402.762196884822	0.535320751494896	1.05734132177369	0.94576839040254	NA	NA	Smooth_muscle	0.246435923820249	0.144739595566221	0.108103305717318	0.146083913718129	0.17583810740739	0.343126398821299	0.157518437850537	0.190626904344662
ENSG00000050030.16	NEXMIF	protein_coding	X	NA	NA	0.121364389915618	11.4413177673884	0.195412429875332	0.613660727047628	1.62956493046424	NA	NA	Smooth_muscle	0.015196336135518	0.0104699165801673	0	0.0647512040024437	0.0505361619319398	0.315956319684835	0.28179494635409	0.108348492071067
ENSG00000050130.18	JKAMP	protein_coding	14	NA	NA	6.32043304464068	226.522823810179	0.181159815673028	1.11600526006967	0.896053124281488	NA	NA	Satellite_cells	0.263469507732279	0.219717112024925	0.506460574416055	0.371891347119428	0.166149482220376	0.462905324939601	0.148499959699988	0.292435685972669
ENSG00000050165.19	DKK3	protein_coding	11	NA	NA	1.86402560438088	193.778546567078	0.00793165731468801	0.677643759671086	1.47570162895823	NA	NA	Pericytes	0.0354316483358205	0.0149438136051607	0.201521968894006	0.26669611976594	0.0590948117062458	0.669266469832187	0.824790929490389	0
ENSG00000050327.15	ARHGEF5	protein_coding	7	NA	NA	0.477863632129199	23.7301658607068	0.584796123060057	0.832082311905129	1.20180417933703	NA	NA	Fibroblasts	0	0.0021205907881112	0	0.0566987531464761	0	0	0.0154848619989099	0
ENSG00000050344.9	NFE2L3	protein_coding	7	TF_bZIP	NA	4.6336448301025	181.023690287741	0.39377112367258	1.11430997839675	0.897416355760161	NA	NA	Immune	0.374221276940468	0.427279273558925	0.0104009568880337	0.0833636664191609	0.0877336247452312	0.211545907498445	0.0705685288493001	0.548504843825638
ENSG00000050393.12	MCUR1	protein_coding	6	NA	NA	6.4652085172038	322.908405461085	0.270999072872159	0.915224551043652	1.09262803195093	NA	NA	Endothelial	0.0359212183568862	0.0780962851768255	0.178170989423508	0.0742571274189875	0.288621326367885	0.223978756522782	0.283872329462553	0.0512444720025827
ENSG00000050405.14	LIMA1	protein_coding	12	NA	NA	11.5287288744902	656.410562929809	0.402980838472396	1.09819052278712	0.910588808818058	NA	NA	Fibroblasts	0.798113808864881	1.66171431284723	0.992400789326774	6.45800578180082	3.2970955007425	3.49333651363846	4.62176101382851	0.508946608683432
ENSG00000050426.16	LETMD1	protein_coding	12	NA	NA	8.71529709487676	438.321898701415	0.991049222532583	1.00151732688225	0.998484971910597	NA	NA	Satellite_cells	0.251328826718243	0.229888357813303	0.720259946424822	0.517448116762197	0.41021490337845	0.295113601008653	0.439416195719918	0.358242502911478
ENSG00000050438.17	SLC4A8	protein_coding	12	NA	NA	0.0886739925720189	11.8089705712711	0.374758921284131	0.691444226606167	1.44624824609257	NA	NA	Immune	0.0263101798955761	0.00809440254757159	0.0419723653946242	0.0421011254300261	0.0410729488453115	0.0255829719738542	0.032782585890375	0.870907199050915
ENSG00000050555.19	LAMC3	protein_coding	9	NA	NA	0.208546652684233	16.5012043119262	0.220629825130405	0.573535743271263	1.74357049535627	NA	NA	Fibroblasts	0.0276769830462154	0.0275514665782448	0	0.182535070062365	0.0762499607766489	0.0797104914948906	0.0606252392386123	0
ENSG00000050628.21	PTGER3	protein_coding	1	NA	NA	0.311965866964243	30.9386358433698	0.738261182785229	0.852833712846217	1.17256152628235	NA	NA	Immune	0.00892009658952581	0.00124096253521697	0.0597253826903896	0.00980005919235752	0.00903415815197261	0.0815175303449007	0.464412729739825	0.518273319038435
ENSG00000050730.16	TNIP3	protein_coding	4	NA	NA	0	0.392310421990191	NA	0.564939679467678	1.77010048389992	NA	NA	Immune	0	0.00831250040966718	0	0.0151458366018355	0	0	0	0.0613128303228734
ENSG00000050748.18	MAPK9	protein_coding	5	NA	NA	12.5003527989505	949.085461296822	0.770181553666665	0.97547061303721	1.02514620803021	NA	NA	Immune	0.210745121893228	0.122004422092787	0.415048210469253	0.212354338336634	0.388910090918373	0.076870450230227	0.180508256637508	0.50942938885415
ENSG00000050767.18	COL23A1	protein_coding	5	NA	NA	0.639127663032039	23.9002617434313	0.718643739930708	0.868542186788113	1.1513545515826	NA	NA	Pericytes	0.049863640816746	0.0670451437968296	0.0487916741887164	0.243270195296202	0.0486150882438454	0.381800931678065	1.45207934459573	0.15336157308807
ENSG00000050820.17	BCAR1	protein_coding	16	NA	NA	20.0081160823539	1392.82053393734	0.185815369325139	1.0992555424823	0.909706579911195	NA	NA	Endothelial	0.182345670885014	0.161637989157145	0	0.162585550868875	0.239239925755156	0	0.0801208287183042	0
ENSG00000051009.11	FHIP1B	protein_coding	11	NA	NA	11.664259653892	396.414588195784	0.867440952557474	0.979889204662723	1.02052354005084	NA	NA	Smooth_muscle	0.0528723344148867	0.0763504759044024	0.334519015517762	0.241108672285419	0.196694450156562	0.367001102569727	0.263034518321773	0.277300289278442
ENSG00000051108.15	HERPUD1	protein_coding	16	NA	NA	34.758547297542	1491.25196104254	0.437208648177161	1.06437965920885	0.939514384128025	NA	NA	Immune	0.420844751555775	0.447259880097193	0.749510819409167	0.62392942967824	0.893473799292335	0.366042984997149	0.24342335417972	1.13266323601388
ENSG00000051128.19	HOMER3	protein_coding	19	NA	NA	10.1247855944635	283.246161370472	0.787634793317586	0.964469668086837	1.03683924242391	NA	NA	Pericytes	0.0725794941818279	0.065647823842497	0.0995450845109006	0.0531786157541876	0.0859888412703145	0.0515325788963783	0.346253877023855	0.092214750229855
ENSG00000051180.17	RAD51	protein_coding	15	NA	NA	0.639669268039863	17.5433801801389	0.992239168288798	0.994862201791622	1.00516433150151	NA	NA	Pericytes	0.0274356973527293	0.0172132422421121	0.0555259417199716	0.0116813969081679	0.0434312196452053	0.0765069965648359	0.0903745934973513	0
ENSG00000051341.15	POLQ	protein_coding	3	NA	NA	0.209988001745404	14.8917257660506	0.731541164776179	0.872905186662528	1.14559979168346	NA	NA	Immune	0.0278739532106956	0.0219815047843238	0.0580979880666732	0.0463195062274586	0.0355233477202892	0	0	0.0839730762687413
ENSG00000051382.9	PIK3CB	protein_coding	3	NA	NA	10.8375335515499	776.778687698515	0.426314403073553	1.06937166549547	0.935128573410135	NA	NA	Endothelial	0.841934651156309	1.21416054222533	1.2517772646954	0.812554331796798	2.51883086818104	0.924600943781442	0.634279982589197	1.40524544239467
ENSG00000051523.11	CYBA	protein_coding	16	NA	NA	7.41138870285711	193.364374598551	0.00247793648725837	0.669869673263929	1.49282769456858	DB00514	Dextromethorphan	Immune	0.094330613796572	0.050717799961354	0.149634731480935	0.52965324805198	0.28644425631838	0.105660611360958	1.30451739709757	4.47558424471556
ENSG00000051596.10	THOC3	protein_coding	5	NA	NA	3.00671427147961	82.0971715331046	0.863756064893801	1.03803296202195	0.963360544979352	NA	NA	Immune	0.0279719759997503	0.0196469881935981	0.104388770433547	0.0334401983999973	0.0651427399867074	0	0	0.191864141532303
ENSG00000051620.11	HEBP2	protein_coding	6	NA	NA	11.9493168671918	1065.88966239055	0.47742333236803	1.05003512858181	0.952349090787674	NA	NA	Smooth_muscle	0.0897965416600143	0.0538073076533091	0.0346135740592031	0.113653122354961	0.280410048681409	0.336862121629799	0.229676661456751	0.306620293868214
ENSG00000051825.15	MPHOSPH9	protein_coding	12	NA	NA	4.77461567889704	446.021312656534	0.737242789282018	1.04471455854162	0.957199257753197	NA	NA	Immune	0.866280082118033	0.691350949185519	0.430905159706805	0.500814655549723	0.404347214548939	0.189107577552409	0.362485324563899	0.941718945284419
ENSG00000052126.15	PLEKHA5	protein_coding	12	NA	NA	1.0975180396001	119.732014326997	0.839675866534837	1.04335895879121	0.958442913221883	NA	NA	Fibroblasts	0.0716952406246922	0.0674544805134415	2.13194246642287	4.68677484356653	1.1015891419007	2.04611729192169	3.16642330359514	1.36677770286271
ENSG00000052344.16	PRSS8	protein_coding	16	NA	NA	0.542999172178488	16.8506171583384	0.318135987873847	1.51134967227288	0.661660248680986	NA	NA	NA	NA	NA	NA	NA	NA	NA	NA	NA
ENSG00000052723.12	SIKE1	protein_coding	1	NA	NA	7.36292677606348	387.664794001001	0.914791026575458	1.01503434197792	0.985188341560326	NA	NA	Slow_fibers	0.225987008826809	0.174001444698456	0.0829051149185973	0.101319703164886	0.154191914928998	0	0.185570772441301	0
ENSG00000052749.14	RRP12	protein_coding	10	NA	NA	10.8978087269264	851.659298895628	0.74445380209108	0.923563761918759	1.08276227504037	NA	NA	Satellite_cells	0.400495050450496	0.324003023918576	0.550960655526071	0.203844710438849	0.213686976355056	0.0886007319864848	0.266772890001726	0.135664932511506
ENSG00000052795.13	FNIP2	protein_coding	4	NA	NA	9.40282522885118	1003.79794901554	0.110551979049058	0.757474671280253	1.32017615626651	NA	NA	Endothelial	1.32601225176007	0.871917776420838	0.851465028028196	0.554388674012208	1.91543723319576	0.4884708562747	0.935207744487951	1.3871658161724
ENSG00000052802.13	MSMO1	protein_coding	4	NA	NA	3.08005095063825	74.5178225855548	0.236091474904486	0.846265261484221	1.1816625891581	NA	NA	Immune	0.0296780064410295	0.00710407298823361	0.134690187394562	0.0578344336013997	0.0856496302310237	0.0982500036843751	0.0147258337369609	0.147555421293319
ENSG00000052841.15	TTC17	protein_coding	11	NA	NA	9.83654294707275	963.758485277716	0.522259507622344	1.05525270169425	0.947640312499988	NA	NA	Immune	3.56235155294459	3.47529414022874	4.47675238253876	4.81234873812694	5.63364331831305	5.37130954984515	4.78394167515048	7.04293999217317
ENSG00000052850.8	ALX4	protein_coding	11	Homeobox	NA	0.581600742019733	32.9151790395627	0.432315297645824	1.30402044374514	0.766859143042272	NA	NA	Satellite_cells	0.0164859272251272	0.00475795855120652	1.29577131417476	0.0385295506286753	0.0180443530197225	0.0672816206796789	0.148219420931561	0
ENSG00000053108.17	FSTL4	protein_coding	5	NA	NA	0.0423355542723077	2.64269912755116	NA	0.307367575953908	3.25343360273615	NA	NA	Smooth_muscle	0.017931699327202	0.0157569533346359	0.0319191042222591	0.00924508346461352	0.0196610436081947	0.957553611862207	0	0
ENSG00000053254.16	FOXN3	protein_coding	14	Fork_head	NA	55.2835980397163	4923.86189054187	0.783847568176129	1.0252720010865	0.97535093023147	NA	NA	Endothelial	2.46803260464456	1.96478766734311	2.39263322862024	2.65406424818444	10.0039165172841	1.28028887756533	1.79198101252963	3.49127865127329
ENSG00000053328.9	METTL24	protein_coding	6	NA	NA	0.244431270403889	8.65885365036132	0.621059468928574	1.3075198932709	0.764806719306114	NA	NA	Smooth_muscle	0.0308273289968169	0.0436851472194285	0	0.158118682968446	0.0206769637946364	0.238152755651062	0.0214026436545442	0.156570480201663
ENSG00000053371.13	AKR7A2	protein_coding	1	NA	NA	40.3325937953964	514.462005972621	0.374929114813396	1.08781709044526	0.919272190870509	NA	NA	Satellite_cells	0.0521603013618019	0.0378346634998095	0.219262614207216	0.0905606469718982	0.158453160555348	0.184976989326905	0.0828287342644419	0.0326000495520753
ENSG00000053372.5	MRTO4	protein_coding	1	NA	NA	11.9066782019094	232.827932659801	0.837777372233805	1.02831556165994	0.9724641319108	NA	NA	Satellite_cells	0.0897842106057497	0.0610217841580595	0.209846090960926	0.0665227924181237	0.171116794318035	0.0729908587568931	0.113241172211684	0.0329802250570558
ENSG00000053438.11	NNAT	protein_coding	20	NA	NA	24.1311004379008	242.913737434514	0.295548859006477	1.11965973538399	0.893128482160737	NA	NA	Fast_fibers	0.208706520714991	0.300050104156313	0	0.055015806238682	0	0	0	0.203951308572309
ENSG00000053501.14	USE1	protein_coding	19	NA	NA	9.35800153830418	188.021873345922	0.328897330737092	1.12547372658703	0.888514743949175	NA	NA	Fibroblasts	0.0610426519953503	0.064004616190572	0.269564236458063	0.288221132979041	0.011433144686446	0.153427032840351	0.178287486138517	0.226112640622176
ENSG00000053524.13	MCF2L2	protein_coding	3	NA	NA	1.02914585900669	182.921771885677	0.0175027173521244	0.758494488147843	1.31840114282424	NA	NA	Immune	0.417093751408694	0.642266939751254	0.520933448232506	0.509534422049673	0.296619822629949	0.0571774903655929	0.467704921850215	0.684923656673287
ENSG00000053702.15	NRIP2	protein_coding	12	NA	NA	7.31963204027275	164.681091939708	0.855701183600747	0.971798240012026	1.02902018014318	NA	NA	Smooth_muscle	0.0307381554014528	0.0324019832151527	0	0.0262487859936478	0.0416524322345498	0.18039156910512	0.0324658459300816	0
ENSG00000053747.17	LAMA3	protein_coding	18	NA	NA	2.24976019852854	243.267304727023	0.596764707048389	0.902917472431722	1.10752093135026	NA	NA	Smooth_muscle	0.0348286625932525	0.0374051275328603	0.111926307718998	0.104588468003831	2.78439457760625	4.83439289661828	0.464596589953231	0
ENSG00000053770.12	AP5M1	protein_coding	14	NA	NA	6.35049898409584	823.726816840136	0.745144647563911	1.03223451670258	0.968772099575247	NA	NA	Immune	0.257589166494558	0.288237677347998	0.168853366244183	0.212321245970275	0.323527678816471	0.373054904470932	0.285135309852255	0.423727191637817
ENSG00000053900.11	ANAPC4	protein_coding	4	NA	NA	4.11302102023712	272.774818292903	0.383163506907115	1.1010396732704	0.908232486327866	NA	NA	Immune	0.193067026462711	0.195577782463084	0.611019130298123	0.546475490107117	0.319250253736937	0.621770519907337	0.461554454281889	0.775924797772611
ENSG00000053918.18	KCNQ1	protein_coding	11	NA	NA	1.34986244324674	42.9349533111319	0.146655026076	0.761960428123719	1.31240411324567	NA	NA	Immune	0.0184846290825045	0.00849362823210275	0	0.0448217503256188	0.406195925499437	0.158387980575128	0.0282965478211658	3.31950426367933
ENSG00000054116.12	TRAPPC3	protein_coding	1	NA	NA	11.5813293848011	351.476996909991	0.300616242270331	0.917868738105095	1.08948040006729	NA	NA	Satellite_cells	0.117426498908552	0.111181299010181	0.399834507237217	0.0954201366776282	0.151943732761238	0.135257569881477	0.227159992638987	0.158340880313987
ENSG00000054118.15	THRAP3	protein_coding	1	NA	NA	94.2230777913181	3682.52007973133	0.421983614117395	1.06217272997053	0.941466460005755	NA	NA	Slow_fibers	3.14138865025749	3.0525877834462	1.59741997871615	1.5928491877696	1.3013939047718	2.00233480359605	1.45389408720225	2.09828336290398
ENSG00000054148.18	PHPT1	protein_coding	9	NA	NA	22.9327638504208	292.00845171232	0.650503144110731	0.941053074439296	1.06263932094991	NA	NA	Pericytes	0.238486127957917	0.153061247579829	0.216652720919048	0.0893731012138366	0.123407522511757	0.243462281267272	0.265441671503974	0
ENSG00000054179.12	ENTPD2	protein_coding	9	NA	NA	1.51917130969394	32.8522950188581	0.640104487377248	0.863596006724101	1.15794884669896	NA	NA	Pericytes	0.00262772967562839	0	0	0.0570489149056251	0.0427161417873492	0	0.630144219559487	0
ENSG00000054219.11	LY75	protein_coding	2	NA	NA	0.101257604680087	7.44946835775715	0.711510002519046	0.816514603578791	1.2247178380117	NA	NA	NA	NA	NA	NA	NA	NA	NA	NA	NA
ENSG00000054267.22	ARID4B	protein_coding	1	ARID	NA	5.69351354032966	584.206484236966	0.879349777901142	1.01532040848797	0.984910764759688	NA	NA	Immune	0.817214624807414	0.891233920571643	2.31521633047622	2.70238940094818	2.86876378755844	3.01759917733851	2.16482607640324	3.64958258906756
ENSG00000054277.14	OPN3	protein_coding	1	NA	NA	0.381802190850186	11.7913947515299	0.594676887748888	1.25408092297578	0.797396708361631	NA	NA	Satellite_cells	0.0251874466553979	0.0244272050595399	0.130777054282197	0.0267430165210882	0.0366408150107436	0	0	0.0838458178569506
ENSG00000054282.16	SDCCAG8	protein_coding	1	NA	NA	8.60214544935934	389.172478788777	0.184155859989521	1.10943083001846	0.901363089020484	NA	NA	Fibroblasts	1.71288566223316	2.06595509789299	2.41338880940032	3.45880089674456	2.59902555603754	2.72004633001915	2.11844803234542	3.25077025892945
ENSG00000054356.14	PTPRN	protein_coding	2	NA	NA	0	0.744169341387479	NA	0.573493551619687	1.74369876901973	NA	NA	NA	NA	NA	NA	NA	NA	NA	NA	NA
ENSG00000054392.13	HHAT	protein_coding	1	NA	NA	0.413867283234605	22.7691477863722	0.660603309783861	0.857839412105461	1.16571934780383	NA	NA	Fibroblasts	0.0491524951027545	0.0460273710855056	0.158956542760631	0.398002408749408	0.345599449987687	0	0.0513940957612662	0.316135968326823
ENSG00000054523.19	KIF1B	protein_coding	1	NA	NA	128.92790286004	19261.5708808178	2.43800038812681e-06	1.28137856348658	0.780409496846144	NA	NA	Fast_fibers	6.83765510621098	8.38652761058579	2.10756825085754	1.96474627778538	2.96657574388434	1.80857611875394	1.46185353705801	1.72620736639619
ENSG00000054598.9	FOXC1	protein_coding	6	Fork_head	NA	1.95463373012562	71.0463582979568	0.000561442366120828	0.587801669963535	1.7012540982778	NA	NA	Smooth_muscle	0	0	0	0.137053187449751	0.125338747448802	0.499701620250331	0	0
ENSG00000054611.14	TBC1D22A	protein_coding	22	NA	NA	11.7279504338304	457.518139834235	0.299413244417065	0.922000244275952	1.08459841112656	NA	NA	Immune	0.576867469668493	0.694387840851069	1.21888339873878	1.76845321096724	2.3561013997918	1.27928107211866	1.60711488522288	6.46534462059187
ENSG00000054654.20	SYNE2	protein_coding	14	NA	NA	24.0709201312944	6638.43162324008	0.00153600298416113	1.1761795324845	0.850210339817472	NA	NA	Endothelial	1.42423043346837	1.85080666514951	1.27136977304674	1.52281411793913	12.1682105767869	7.39859066156942	4.81224009943472	2.90678532802826
ENSG00000054690.14	PLEKHH1	protein_coding	14	NA	NA	1.08501198407154	95.2855988632452	0.0139807905040113	0.712792691158571	1.40293245484126	NA	NA	Satellite_cells	0.052505834196796	0.0468660683435456	0.202171657493902	0.0171626677650774	0.0121477162293489	0.164310678385451	0.0228197966299724	0.151144740386237
ENSG00000054793.14	ATP9A	protein_coding	20	NA	NA	20.3066701582491	1299.96951700431	0.000721696842561967	0.818512470975418	1.22172848363361	NA	NA	Fibroblasts	0.134633386324041	0.147376446209465	0.447224293915599	0.727877751914696	0.444442547572536	0.218375408374334	0	0.0339196917378415
ENSG00000054796.13	SPO11	protein_coding	20	NA	NA	0	0.0765856423901715	NA	1.11668130190602	0.895510651331887	NA	NA	NA	NA	NA	NA	NA	NA	NA	NA	NA
ENSG00000054803.4	CBLN4	protein_coding	20	NA	NA	0.269809558599804	9.84818646971296	0.144807833231307	1.7562719206508	0.569387910973058	NA	NA	NA	NA	NA	NA	NA	NA	NA	NA	NA
ENSG00000054938.17	CHRDL2	protein_coding	11	NA	NA	4.00554784825413	97.7179537356462	0.513555829205538	0.860596390889173	1.1619848869768	NA	NA	Satellite_cells	0.0065269294582518	0.00806552841408558	3.38490707528893	0	0.0214278812925675	0	0	0.0396224770387746
ENSG00000054965.11	FAM168A	protein_coding	11	NA	NA	24.2066330612793	1504.71361026294	0.689995754396204	1.03456810625941	0.966586920619088	NA	NA	Smooth_muscle	1.09613003451618	1.40794767819966	0.959760377038554	1.02238631377811	1.43758169754777	2.11081448133897	1.81296474351638	1.63608919266951
ENSG00000054967.13	RELT	protein_coding	11	NA	NA	7.10988664537606	395.300678479558	0.869065365857326	0.967766962153653	1.03330661110255	NA	NA	Immune	0.049677024684221	0.063501590923606	0	0.00811326112530932	0	0	0	0.113597896745008
ENSG00000054983.17	GALC	protein_coding	14	NA	NA	4.7202072310174	273.601401155998	0.276627971567632	1.09972856652209	0.909315289646893	NA	NA	Fibroblasts	0.14430656986519	0.175470834913186	0.201536835092512	0.448480614784343	0.122082056760445	0.0999842568581395	0.270983563951015	0.315932813492126
ENSG00000055044.11	NOP58	protein_coding	2	NA	NA	11.3246379249084	315.90134508889	0.290050719938814	1.09122449171231	0.916401718981618	NA	NA	Satellite_cells	0.621998394798126	0.648300949977545	1.110170200416	0.611287977409712	0.437372487718264	0.66610870821248	0.49575689717962	0.695189717894308
ENSG00000055070.17	SZRD1	protein_coding	1	NA	NA	35.0510514203037	1276.34161509497	0.493330374553086	1.06556985426671	0.93846498753305	NA	NA	Smooth_muscle	0.177837464136845	0.164809447452919	0.176919966994447	0.288114932297198	0.272845514545811	0.373754110930351	0.138946658364705	0.359181843096836
ENSG00000055118.17	KCNH2	protein_coding	7	NA	NA	0.120411612713258	9.97020515097395	0.94548866064123	0.94773946361476	1.05514230270196	NA	NA	Smooth_muscle	0.00166221304385117	0	0.0903603850186498	0	0	0.104059355456352	0	0
ENSG00000055130.18	CUL1	protein_coding	7	NA	NA	41.2937367529344	1428.72409470572	0.174596960275163	1.09779390081035	0.910917795464009	NA	NA	Smooth_muscle	0.903507216900047	0.731609797557833	1.14548976334118	1.01139593248268	1.16289953394989	1.51438862910139	1.29765689087427	1.37080333540576
ENSG00000055147.19	FAM114A2	protein_coding	5	NA	NA	6.19304617723913	332.409034046572	0.365759794889171	1.07771223091923	0.92789148281917	NA	NA	Endothelial	0.12753368072809	0.135770177274208	0.0800369487871626	0.194502645073959	0.201959660759457	0.111980828882095	0.100311719304086	0.132404089810335
ENSG00000055163.20	CYFIP2	protein_coding	5	NA	NA	1.82900316170647	174.418980733249	0.904333003019673	1.03771189525761	0.963658607528784	NA	NA	Immune	0.0468553891313102	0.0810520922447428	0.347612709370171	0.059806311561121	0.0215275983811246	0.0869958589971117	0.0698273370235367	2.26050779108999
ENSG00000055208.19	TAB2	protein_coding	6	NA	NA	36.9283805368181	1936.78803727093	0.663969018570584	1.03733325113011	0.964010359169116	NA	NA	Immune	0.818060111755788	0.791597497821358	1.63676553274592	1.25461431682502	1.08536888035066	0.114762682803534	0.974844107085636	2.0140611248738
ENSG00000055211.14	GINM1	protein_coding	6	NA	NA	20.8254579852208	388.441263822549	0.561603561262285	1.05921394169324	0.944096334685151	NA	NA	Satellite_cells	0.290788462430789	0.329368397638081	0.96455052733889	0.376278370446284	0.669380721008181	0.441530460668824	0.505607195964112	0.31501687960693
ENSG00000055332.19	EIF2AK2	protein_coding	2	NA	NA	8.76283849940836	777.445072330073	0.997297616017224	0.999701347796005	1.00029874142378	NA	NA	Endothelial	0.210623319017009	0.292291153418349	0.765098572249847	1.19991473241453	1.86377694049931	1.01628984726566	1.05868567987333	1.12872439545265
ENSG00000055483.20	USP36	protein_coding	17	NA	NA	10.8859463756876	772.410260839387	0.662195453578801	0.962415263519606	1.03905251496422	NA	NA	Immune	0.305808205775104	0.298600939331721	0.273290016788913	0.258879426754348	0.25076015895841	0.27123535507295	0.144921879378795	0.71793567816774
ENSG00000055609.21	KMT2C	protein_coding	7	HMG	NA	13.9155302729534	6419.15304847563	0.0284655507521458	1.09964756482228	0.909382271183966	NA	NA	Immune	3.31580116130371	3.50871201925454	3.65793510479233	3.75906690743114	4.09970257124771	3.89170618431161	3.93297817552068	5.33664108366704
ENSG00000055732.13	MCOLN3	protein_coding	1	NA	NA	0.539845825030678	31.9210264016047	0.313545212242875	0.778154456237371	1.28509191457352	NA	NA	Fibroblasts	0	0	0.174330463137236	0.414208648210565	0	0	0	0
ENSG00000055813.6	CCDC85A	protein_coding	2	NA	NA	3.86534353823251	108.566794766229	0.476626021857403	0.896409118864103	1.11556205638243	NA	NA	NA	NA	NA	NA	NA	NA	NA	NA	NA
ENSG00000055917.16	PUM2	protein_coding	2	NA	NA	23.8494237712803	1417.88621993324	0.923080009677625	1.00976698947514	0.990327481907268	NA	NA	Satellite_cells	1.75156936438134	1.65838095458983	3.88480328714476	2.02441688923098	2.38310085698938	2.05494593882764	2.45922079686871	2.63078392101103
ENSG00000055950.17	MRPL43	protein_coding	10	NA	NA	14.8128225108685	425.101415629027	0.676452107760018	1.04926785798684	0.953045490136939	NA	NA	Satellite_cells	0.139732322342326	0.138399868149084	0.456213694100436	0.169888488032645	0.107065522832557	0.272787704916724	0.0630232154608225	0.0546483922443002
ENSG00000055955.17	ITIH4	protein_coding	3	NA	NA	3.31428963264476	135.677632009797	0.316141782767882	1.25378890413769	0.797582429306759	NA	NA	Fast_fibers	0.531841767131891	0.704474185894469	0.179294903919088	0.018696760973129	0.0347098916646248	0.292770279527513	0.0788229667450143	0
ENSG00000055957.11	ITIH1	protein_coding	3	NA	NA	0.0919030538486695	4.05525122883543	NA	0.608718025357119	1.64279676031168	NA	NA	NA	NA	NA	NA	NA	NA	NA	NA	NA
ENSG00000056050.7	HPF1	protein_coding	4	NA	NA	7.09915797957472	101.870680450778	0.0502998604829588	1.28548319105957	0.777917600910631	NA	NA	Satellite_cells	0.0442961759158981	0.113975599721463	0.573733031725582	0.309313378294478	0.298562210279273	0.134605751346162	0.436598527618115	0.370298706876386
ENSG00000056097.16	ZFR	protein_coding	5	NA	NA	22.0501930189227	1291.7024038035	0.914133731340182	1.00921872312047	0.990865485440102	NA	NA	Immune	1.17571178130598	1.20111737422045	1.48274301947545	1.8741514097685	2.14190707990428	1.94513874970301	1.97796045128508	2.69421188744685
ENSG00000056277.16	ZNF280C	protein_coding	X	Others	NA	1.61588632588181	68.9326678369608	0.503200769608255	1.13526818466219	0.880849136362929	NA	NA	Satellite_cells	0.0966770369160375	0.0654429147565161	0.288277498980433	0.210289997159176	0.166682021027446	0.0829632193974811	0.259667738611747	0.261662952037312
ENSG00000056291.19	NPFFR2	protein_coding	4	NA	NA	0	0.285857977680641	NA	1.33688794639429	0.748005846486305	NA	NA	Fibroblasts	0	0.0033117868480996	0	0.0636966806924627	0	0	0.030228911533999	0
ENSG00000056487.16	PHF21B	protein_coding	22	NA	NA	0.0623187049600008	3.65351244736434	NA	1.36254169552769	0.733922494469218	NA	NA	Pericytes	0.0227502001226792	0.0148499278424872	0.265593477911026	0.0552731531358713	0.010307153164296	0	0.324626596685697	0
ENSG00000056558.11	TRAF1	protein_coding	9	NA	NA	2.46574569297051	84.5287675309748	0.154232567921469	0.810684284580953	1.23352582382537	NA	NA	Immune	0.0235536945297563	0.0437161912573326	0.0924248712966482	0.0528203983961909	0.0512302733191089	0.0674217907227616	0.268628469816959	0.417622630993003
ENSG00000056586.16	RC3H2	protein_coding	9	NA	NA	12.6648754829182	1288.20671696104	0.961380224464743	1.00509843291348	0.9949274292482	NA	NA	Endothelial	0.445067941127716	0.358152578574202	1.13408912361803	0.798229536801536	1.43870103532706	1.05323549623208	1.22263500557956	1.23122530352944
ENSG00000056736.10	IL17RB	protein_coding	3	NA	NA	3.18509614113047	79.8128098337376	0.192203580879543	1.2130459996771	0.82437104632981	NA	NA	Endothelial	0.0433727355656187	0.0767561095480669	0	0.01451939355397	0.0880196305883587	0	0.0343756015730275	0
ENSG00000056972.20	TRAF3IP2	protein_coding	6	NA	NA	3.2038762765631	203.129822507151	0.175964118220714	1.13466508031645	0.881317330856	NA	NA	Satellite_cells	0.118738885452156	0.132625467417679	0.841428276856958	0.393469937179854	0.396619007577774	0.521727816309569	0.403222559220168	0.185092244889024
ENSG00000056998.20	GYG2	protein_coding	X	NA	NA	0.409009405131594	32.4306729582014	0.43505574128976	0.531404461142928	1.88180580541088	NA	NA	Fibroblasts	0.00341807189298974	0.00494376517942377	0	0.054469674455734	0	0	0.0272634081441253	0
ENSG00000057019.16	DCBLD2	protein_coding	3	NA	NA	4.82775760437347	452.482011623305	0.202929712408163	0.90330959346563	1.10704016345427	NA	NA	Fibroblasts	0.266448546410184	0.232293860827142	0.61011436062982	2.02963940597356	0.202898751201629	0.414307420104891	0.901409903944711	0.377691707395659
ENSG00000057149.16	SERPINB3	protein_coding	18	NA	NA	0	0.115792990313047	NA	1.45331609831301	0.688081554426312	NA	NA	NA	NA	NA	NA	NA	NA	NA	NA	NA
ENSG00000057252.13	SOAT1	protein_coding	1	NA	NA	2.52202136302106	142.98078547871	0.236919302989117	0.868854202489577	1.1509410867032	NA	NA	Immune	0.0543949957689417	0.0797857926020323	0.202643707298092	0.229232007444306	0.36092323133458	0.102356647922287	0.167192260589676	0.471569408452581
ENSG00000057294.16	PKP2	protein_coding	12	NA	NA	2.82864929649768	171.211693969039	0.5087592216862	1.1134030374407	0.898147361173565	NA	NA	Satellite_cells	0.0829250174774633	0.10675367745653	0.380509398866813	0.0742079659766858	0.0227497352663208	0	0	0.115907642287641
ENSG00000057468.7	MSH4	protein_coding	1	NA	NA	1.38517504903284	36.1881149763121	0.841423686922674	1.06644980050714	0.937690643783199	NA	NA	Slow_fibers	0.299152035981355	0.135720569712196	0	0.0623615555182303	0.0770841894234333	0.0520296777281761	0.0655746919160457	0.135672900033372
ENSG00000057593.14	F7	protein_coding	13	NA	NA	0.117256356402762	4.6750913920536	NA	1.14119980892011	0.876270739079671	NA	NA	NA	NA	NA	NA	NA	NA	NA	NA	NA
ENSG00000057608.17	GDI2	protein_coding	10	NA	NA	42.7995036039205	1463.65685048959	0.675754533070727	1.02975814365716	0.97110181275044	NA	NA	Immune	0.373102795666762	0.308485385297511	0.371305481803025	0.846545529471808	0.884118691167543	1.01084409792846	0.684124762003778	1.11499156496632
ENSG00000057657.17	PRDM1	protein_coding	6	zf-C2H2	NA	0.95093415457629	50.5559424648439	0.94973678329216	0.978533329363581	1.02193759782345	NA	NA	Immune	0.0059969957535386	0.00344189860774685	0.128425809981418	0.0860077371795592	0.0285963131408941	0.0437330534417913	0.41657539036852	0.702505413542806
ENSG00000057663.16	ATG5	protein_coding	6	NA	NA	6.02592293184239	302.164483242247	0.815874393954809	1.026868471386	0.9738345541472	NA	NA	Immune	0.558978104178374	0.506519001235749	0.653742425243461	0.601130323042633	0.931719085950181	0.789459132070162	0.666743560414726	1.01642765540865
ENSG00000057704.13	TMCC3	protein_coding	12	NA	NA	8.33546173229962	458.037023037998	0.612291296624199	0.945788463680563	1.05731888091389	NA	NA	Immune	0.254158584979373	0.238150866286594	0.513822489932866	0.219274531784109	0.315629647732148	0.0853890753217034	0.155793099512741	0.529664970664472
ENSG00000057757.10	PITHD1	protein_coding	1	NA	NA	36.1516312266372	615.022408198818	0.865059805870138	0.982116246267139	1.01820940627022	NA	NA	Satellite_cells	0.113413387606242	0.120833879875587	0.365715421288424	0.186192584284799	0.171831471574306	0.266713175495979	0.147577250663111	0.0639108316077409
ENSG00000057935.14	MTA3	protein_coding	2	zf-GATA	NA	3.7331779926281	315.899581418346	0.868910747523618	0.978297780878407	1.02218365363367	NA	NA	Fibroblasts	0.586091311787281	0.492998766344424	1.02275741634804	1.35431133454123	0.743584565925803	0.672885985090451	0.992786772257861	0.614121825286539
ENSG00000058056.10	USP13	protein_coding	3	NA	NA	71.8349624244037	9401.51509293805	0.861271782179749	1.02066288375478	0.979755427493584	NA	NA	Slow_fibers	1.05778902779417	0.680418790110992	0.121473459586938	0.0663444833678624	0.104892819090947	0.197883553819715	0.131492032174194	0.0330283713710077
ENSG00000058063.16	ATP11B	protein_coding	3	NA	NA	7.06292222928258	624.136398987059	0.908134294874519	1.01706319626186	0.983223071757415	NA	NA	Immune	0.952956170412491	0.918205211405471	1.18133785041537	1.13270097964069	1.10196313715217	1.42186707798983	1.36398269556661	2.18917520731189
ENSG00000058085.15	LAMC2	protein_coding	1	NA	NA	0.323250659978792	20.085431753866	0.828171250505601	0.922044631683697	1.08454619834829	NA	NA	Fibroblasts	0.00588023645559039	0.00418036222238648	0	0.325804578455815	0	0	0	0
ENSG00000058091.17	CDK14	protein_coding	7	NA	NA	4.42127435064474	268.159949561347	0.219009039153581	1.12951565245776	0.885335230037808	NA	NA	Pericytes	1.25257059070869	1.27915275237347	1.36268126687619	3.03382661292012	0.931917750155291	2.23898907007868	3.50833189572942	1.53497809639136
ENSG00000058262.10	SEC61A1	protein_coding	3	NA	NA	31.6623452908756	1207.74352947766	0.0134971453461595	0.816196151772946	1.22519568099873	NA	NA	Immune	0.514118489679568	0.230920486178544	0.541013251477526	0.569588070849592	0.343031006085196	0.766357364807493	0.717931193454491	0.903831095244586
ENSG00000058272.19	PPP1R12A	protein_coding	12	NA	NA	9.87959177674206	1109.45478901029	0.26482080883931	0.922581786065658	1.08391474349878	NA	NA	Smooth_muscle	1.31399187090994	1.3215545883916	3.06261492679111	1.97387369392271	2.73055466697046	10.7990466256596	4.4445974562829	3.13136092476501
ENSG00000058335.16	RASGRF1	protein_coding	15	NA	NA	0.0123703105140281	1.94309686348609	NA	1.26687616529651	0.789343131864787	NA	NA	Slow_fibers	0.0211676206919901	0.0179699196534187	0	0.0110089480729937	0	0	0	0
ENSG00000058404.20	CAMK2B	protein_coding	7	NA	NA	54.9807321581177	3492.63134241658	0.044322929012589	1.14534525644069	0.873099176319663	DB07168; DB12010	[4-({4-[(5-cyclopropyl-1H-pyrazol-3-yl)amino]-6-(methylamino)pyrimidin-2-yl}amino)phenyl]acetonitrile; Fostamatinib	Fast_fibers	1.23603560296466	1.52306911346414	0.0570105925680991	0.0698833154792101	0.0963801783010376	0	0.0248444735952935	0.156076739425734
ENSG00000058453.17	CROCC	protein_coding	1	NA	NA	6.00363540719803	390.696638862801	0.314216203252796	1.10044356759047	0.908724472068654	NA	NA	Pericytes	0.269301656410906	0.266927752789683	0.729069957462418	0.559512539052803	0.314316167912344	0.467843341811113	1.51271304094362	0.433653516356249
ENSG00000058600.16	POLR3E	protein_coding	16	NA	NA	12.2916237660467	866.253964354572	0.627205836108904	1.04676854100003	0.955321029274198	NA	NA	Satellite_cells	0.207891221081779	0.213047225181491	0.423894066528739	0.250046715454421	0.262968307579287	0.0563805915451665	0.0774601780801881	0.108454634417053
ENSG00000058668.15	ATP2B4	protein_coding	1	NA	NA	30.1561034794992	2386.97769231883	0.0223115217349147	0.854439765542712	1.17035751415997	DB01159; DB01189	Halothane; Desflurane	Endothelial	0.422567939977059	0.269701311473249	2.11512574368742	2.44113237111924	6.67618666661786	5.76296578922424	2.05132395699465	2.46995805350146
ENSG00000058673.17	ZC3H11A	protein_coding	1	NA	NA	0.170670655794521	16.8248663515325	0.97866244825036	0.982819667206003	1.01748065628646	NA	NA	Endothelial	0.0405988655579935	0.0481334205615021	0	0.0377998589181741	0.05115757578965	0	0	0.0333693722553691
ENSG00000058729.11	RIOK2	protein_coding	5	NA	NA	3.68032136193344	211.161104317954	0.166638841418729	1.1495646478017	0.869894530866349	NA	NA	Immune	0.154160528974116	0.0978042601117281	0.164765986279264	0.207755772003135	0.137235378502653	0.181460935584816	0.148187549673342	0.768005939180115
ENSG00000058799.15	YIPF1	protein_coding	1	NA	NA	10.5129413645927	183.533753126952	0.797811597939536	1.03957533642329	0.961931247273088	NA	NA	Satellite_cells	0.074700383925166	0.0538941972945382	0.418002993334555	0.14188720464106	0.233960723624224	0.250661959399823	0.113215665202808	0.338842282418406
ENSG00000058804.12	NDC1	protein_coding	1	NA	NA	4.24902681071097	166.452842520022	0.868377736052947	1.02754174983043	0.973196466386909	NA	NA	Smooth_muscle	0.206304916759913	0.170227870559043	0.370898059209225	0.344687478399452	0.274748279421171	0.567145231891152	0.293349280211137	0.425343974180699
ENSG00000058866.15	DGKG	protein_coding	3	NA	NA	1.42159226469277	135.786496350397	1.09923872248609e-07	0.475958576386303	2.10102317641267	DB00144; DB14001	Phosphatidyl serine; alpha-Tocopherol succinate	Smooth_muscle	0.364764405833918	0.181727330688646	0.718617951322429	0.159043525128788	0.078482486433209	9.6841182158503	0.0994036790764318	1.31278950783487
ENSG00000059122.17	FLYWCH1	protein_coding	16	NA	NA	17.2679922060854	1081.87302731713	0.913025044348001	0.98624668348911	1.01394510799492	NA	NA	Satellite_cells	0.434706739633004	0.392572013531819	0.618475538168069	0.536523514335754	0.474372856364685	0.137637611075599	0.485676242148646	0.45379500517007
ENSG00000059145.19	UNKL	protein_coding	16	NA	NA	5.49847728553574	326.838464052212	0.112486571749393	0.858163530677208	1.16527906890994	NA	NA	Smooth_muscle	0.322044784365888	0.270911291665462	0.560893518366589	0.469462046117322	0.212856051266261	1.02393815688758	0.313414502295757	0.87894380516935
ENSG00000059377.18	TBXAS1	protein_coding	7	NA	NA	1.56881080299249	87.7550256584447	0.0671489195251277	0.723519974436249	1.38213184892259	NA	NA	Immune	0.0183540785494483	0.00999139371388743	0	0.0289200162000138	0.17048568164175	0.115168895184788	0.0601380770248491	6.9390946222014
ENSG00000059378.13	PARP12	protein_coding	7	Others	NA	4.24375722000264	190.939501663325	0.064071021081618	0.858327084252784	1.16505702586625	NA	NA	Immune	0.00602318786234655	0.0298231105374611	0.317046478589661	0.194549720553064	0.59910587989638	0.113033106394308	0.0887629995734228	0.691685578014686
ENSG00000059573.9	ALDH18A1	protein_coding	10	NA	NA	4.01321069343446	122.202001459927	0.0865085279048569	0.817918884867234	1.22261512541347	NA	NA	Satellite_cells	0.0453816538594587	0.0623613894512583	0.333644972957275	0.286081791280514	0.0708203157804548	0.271704366868762	0.0577482553740514	0.0598530010294716
ENSG00000059588.10	TARBP1	protein_coding	1	NA	NA	12.3725264813475	794.273248843237	0.00979326550612023	1.19249724309089	0.838576362162527	NA	NA	Immune	0.877980867191895	0.829751080612604	0.974962846099908	0.781285480190999	0.754025479484716	0.682463886788926	0.363100226309555	1.27278772316618
ENSG00000059691.12	GATB	protein_coding	4	NA	NA	4.65606227844344	445.41866269444	0.895616452657438	1.01735759701008	0.982938548784524	NA	NA	Slow_fibers	0.233500913578504	0.174037245218389	0.137940757070222	0.0549855629482276	0.0792545214501142	0	0.0599061568052327	0.161816296730592
ENSG00000059728.11	MXD1	protein_coding	2	bHLH	NA	5.18748514076797	301.97136851771	0.948097630029843	0.985342214786239	1.01487583196356	NA	NA	Smooth_muscle	0.230699203961607	0.277921121927093	0.175093002484504	0.171127870782772	0.416135124618545	0.463890880688284	0.100164480011975	0.105118907474502
ENSG00000059758.8	CDK17	protein_coding	12	NA	NA	7.35875661679974	395.201794124265	0.0284310982575536	0.8644131431295	1.15685422873098	DB12010	Fostamatinib	Endothelial	0.247807166562753	0.256606987862323	0.445247140794929	0.658994682794782	3.98309642613058	0.869296399380846	0.664815012095599	0.803044418384811
ENSG00000059769.20	DNAJC25	protein_coding	9	NA	NA	3.1113492584982	76.0639675853342	0.74855381929288	1.07227304765678	0.932598280060554	NA	NA	Immune	0.0729958542730022	0.0661834459735667	0.0209449524759028	0.0657997646728298	0.0107808575094063	0	0.17638691029308	0.260526597558519
ENSG00000059804.16	SLC2A3	protein_coding	12	NA	NA	2.84804580476718	156.625095167807	1.69583802858101e-06	0.591067283015465	1.69185476634449	NA	NA	Immune	0.0194228639329843	0.0111588487927957	0	0.267915487011383	0.475886603688374	0.16509338020085	0.513882425204487	0.737790069980533
ENSG00000059915.17	PSD	protein_coding	10	NA	NA	0.229572005778111	11.022112005801	0.955341471921459	1.03492157194744	0.966256793853733	NA	NA	NA	NA	NA	NA	NA	NA	NA	NA	NA
ENSG00000060069.18	CTDP1	protein_coding	18	NA	NA	5.64979215790596	264.004031201726	0.0715459737818105	0.860360573464573	1.16230337702844	NA	NA	Pericytes	0.0452850052378959	0.0279324950482374	0	0.0332796836273554	0.138101105054398	0.0827684387389401	0.175151770864198	0.0164781022499201
ENSG00000060138.13	YBX3	protein_coding	12	CSD	NA	494.810111667473	36211.7894576969	0.000260117767602541	1.23044037436675	0.812717154632261	NA	NA	Fast_fibers	4.43249444218867	5.26477699119226	1.87995434525035	1.39524463974429	1.26192360788358	0.731161338188213	0.926406780277081	1.34312608159043
ENSG00000060140.9	STYK1	protein_coding	12	NA	NA	0	1.02015182256249	NA	0.706181704238493	1.41606613991557	NA	NA	NA	NA	NA	NA	NA	NA	NA	NA	NA
ENSG00000060237.19	WNK1	protein_coding	12	NA	NA	76.5487164874219	10367.9260998603	0.764068627768977	0.969428980487986	1.0315350790283	NA	NA	Endothelial	1.98959315122008	1.60257074461864	1.17807139472682	1.54037776988915	6.17760742717474	0.92662502343407	1.16682466642916	2.71763849007303
ENSG00000060303.5	RPS17P5	processed_pseudogene	6	NA	NA	0	0.151511956880783	NA	1.31385179002709	0.761120856698287	NA	NA	NA	NA	NA	NA	NA	NA	NA	NA	NA
ENSG00000060339.14	CCAR1	protein_coding	10	NA	NA	14.9427680141276	845.901388054828	0.409799713226086	1.06639169112421	0.937741740040927	NA	NA	Pericytes	1.10774691970428	0.998744833202133	1.18860644841575	1.14888779503149	1.3660310888394	1.15704669336226	1.55417202150913	1.12086718626915
ENSG00000060491.17	OGFR	protein_coding	20	NA	NA	9.87737089438351	351.443240430957	0.0141496004875048	0.835042581368498	1.19754372089764	NA	NA	Endothelial	0.0345169643433338	0.0423749935669484	0.256005458735873	0.329615236354834	0.391883088268326	0.121361448075454	0.324740501112098	0.334219603035163
ENSG00000060558.4	GNA15	protein_coding	19	NA	NA	0.589239616059017	14.2193543514917	0.00971649201576101	0.399717072382172	2.50176954924731	NA	NA	Immune	0.00204403839848774	0.00819469122835048	0	0.0118050095738628	0.0187637504780062	0	0.0197659709044908	0.216972188959375
ENSG00000060566.14	CREB3L3	protein_coding	19	TF_bZIP	NA	0	0.112291892058422	NA	1.15383677270275	0.866673713005001	NA	NA	Smooth_muscle	0	0.00607891119451187	0	0	0.0155668674792571	0.0563805915451665	0	0
ENSG00000060642.12	PIGV	protein_coding	1	NA	NA	2.06394092557534	139.258611096838	0.692587495150491	1.05715830472353	0.945932123440607	NA	NA	Fibroblasts	0.0100382355072071	0.0378639633890984	0.0280183464132314	0.074027765370682	0.0458117395721961	0	0.0224014336917563	0
ENSG00000060656.20	PTPRU	protein_coding	1	NA	NA	8.42071120513393	494.140539220492	0.000462552728160169	0.699014378942379	1.4305857363235	NA	NA	Satellite_cells	0.036751363812065	0.0260893014611979	0.10057529066259	0.0777856369918585	0	0	0.0951110821945969	0
ENSG00000060688.13	SNRNP40	protein_coding	1	NA	NA	8.37176294816804	263.310426551428	0.530417164128928	1.06678350779477	0.937397318849796	NA	NA	Immune	0.316022199176985	0.330379567695689	0.27746739756884	0.243841985547434	0.34476617347904	0.0951837045497811	0.368938960750983	0.46673042782832
ENSG00000060709.16	RIMBP2	protein_coding	12	NA	NA	0.0619837984194006	8.1806207299856	0.0104321297026138	0.302266846244665	3.30833504376648	NA	NA	Smooth_muscle	0.0114441709714534	0.0243096353911531	0.0686502552174194	0.0223071260749267	0.0442662610107683	0.104059355456352	0	0
ENSG00000060718.22	COL11A1	protein_coding	1	NA	NA	0.0942930026537373	13.389148125776	0.614284188767641	0.74414542842261	1.34382334662693	NA	NA	Satellite_cells	0.0220101410000885	0.0224899107510163	0.512053575011193	0.350508877628542	0.0126210038746482	0	0.0222162978761219	0
ENSG00000060749.16	QSER1	protein_coding	11	NA	NA	10.3424594633096	983.705918288303	0.00785330824558256	1.14109999499815	0.876347387944403	NA	NA	Satellite_cells	0.224211259158484	0.243519402381566	1.07302350290456	0.630499741648014	0.696166907983001	0.39958992271463	0.766056798538131	0.585194926947864
ENSG00000060762.19	MPC1	protein_coding	6	NA	NA	67.7892021588181	977.93863821572	0.211756029139989	0.897801521644072	1.11383192820701	NA	NA	Smooth_muscle	0.652704342641734	0.49158617706889	0.344148230158451	0.280546101212925	0.29520458997903	0.657198443902911	0.355270306557304	0.502126402982839
ENSG00000060971.19	ACAA1	protein_coding	3	NA	NA	9.67409984733203	479.57320084047	0.0500081239936565	0.860649052703455	1.16191378687842	NA	NA	Immune	0.137260744772512	0.110280275137745	0.137712389654044	0.143098765798181	0.133512714698393	0.13667403730225	0.0769708369014303	0.27441994170386
ENSG00000060982.15	BCAT1	protein_coding	12	NA	NA	0.883771395451971	84.0669915730498	0.415311686714691	0.844936188906705	1.18352132756195	NA	NA	Immune	0.0146393997266914	0.0121487421026389	0.647213136389517	0.230152460050035	0	0	0.0172318720705818	1.71934916380999
ENSG00000061273.18	HDAC7	protein_coding	12	NA	NA	14.3417013962999	1008.46025353569	0.0473243609671926	0.862508168420102	1.15940930951616	DB04297; DB05015; DB06603	Trichostatin A; Belinostat; Panobinostat	Endothelial	0.228660518413942	0.164495407849432	0.828603561946818	1.43191735011002	2.52080460707242	0.533681976404303	0.883089154880008	0.993795243587501
ENSG00000061337.15	LZTS1	protein_coding	8	NA	NA	1.71077712240617	69.5612538729704	0.280402879416204	0.834720720279454	1.19800548339714	NA	NA	Pericytes	0	0.0100113850077319	0	0.118095166291022	0.0246475401754905	0	0.966846300578456	0
ENSG00000061455.11	PRDM6	protein_coding	5	zf-C2H2	NA	0.139026980247292	13.4587815237248	0.171459980370621	0.561896957591717	1.77968573506073	NA	NA	Fibroblasts	0.0159294117307471	0.017563618970963	0.0775344058926148	0.170206183028802	0.0323717617773213	0	0	0
ENSG00000061492.12	WNT8A	protein_coding	5	NA	NA	0	0.163089047920406	NA	1.35762861742545	0.73657846274363	NA	NA	NA	NA	NA	NA	NA	NA	NA	NA	NA
ENSG00000061656.11	SPAG4	protein_coding	20	NA	NA	1.31725349367581	26.3985128888508	0.151606359413316	0.726619515271459	1.37623608915377	NA	NA	NA	NA	NA	NA	NA	NA	NA	NA	NA
ENSG00000061676.15	NCKAP1	protein_coding	2	NA	NA	13.0876158768479	2690.05032179922	0.0141539629078295	1.13771965732605	0.878951148959027	NA	NA	Endothelial	0.887421106044803	0.967780307796669	1.57635517341664	1.47794673389487	2.71032420599022	2.40084875607993	2.45571286642094	0.223253751131656
ENSG00000061794.13	MRPS35	protein_coding	12	NA	NA	39.5834745963968	672.672198156141	0.339468216176968	1.08156947127152	0.924582309839401	NA	NA	Satellite_cells	0.330038959006502	0.310750613290757	0.998683142697255	0.260602399412449	0.343828696830211	0.259842407564527	0.214427537596008	0.412024660083801
ENSG00000061918.14	GUCY1B1	protein_coding	4	NA	NA	4.26312139920734	142.697134119189	0.111244081426106	0.819401505801749	1.22040293179782	NA	NA	Pericytes	0.00877795954019653	0.000942898891726072	0.0610944459039229	0.202252814613419	0.166133201747924	1.92391850571103	2.73058873463058	0
ENSG00000061936.10	SFSWAP	protein_coding	12	NA	NA	12.1466141477631	973.731477528936	0.876654405486534	1.01449639169221	0.985710750860308	NA	NA	Immune	0.585584320611373	0.647378996527197	0.925649087900552	0.839132350222784	0.817386092810722	0.385672439187287	0.738695693835063	1.3273263619166
ENSG00000061938.21	TNK2	protein_coding	3	NA	NA	28.8081960065286	2734.71778166971	3.33582267160635e-07	1.35372594106035	0.738701955594292	DB00171; DB04367; DB11986; DB12010	ATP; Debromohymenialdisine; Entrectinib; Fostamatinib	Fast_fibers	1.00806363498395	1.29579547569104	0.130873521262683	0.440115738236844	0.208634049612111	0.304601805510582	0.393657465706191	0.560214477100309
ENSG00000061987.16	MON2	protein_coding	12	NA	NA	8.1911070340404	1118.34822476035	0.718973575069229	1.02995366350181	0.97091746496637	NA	NA	Satellite_cells	1.56252986716182	1.62247576361465	4.16202546299167	3.47341100642889	2.71095533332548	3.55867899849112	2.76758251165787	2.75014837952528
ENSG00000062038.15	CDH3	protein_coding	16	NA	NA	0.0169705587614294	1.20391174634407	NA	0.668832161413456	1.4951434121928	NA	NA	Satellite_cells	0.0464932812231129	0.0362026131482171	0.112813370154882	0.0663155879098994	0.0330993263927549	0	0.0332694559778559	0
ENSG00000062096.15	ARSF	protein_coding	X	NA	NA	0	0.130010692241491	NA	0.788493673542801	1.2682409936238	NA	NA	Fibroblasts	0.00293353203123625	0.00982254684968549	0	0.0123952600525559	0	0	0	0
ENSG00000062194.16	GPBP1	protein_coding	5	Others	NA	19.8527277203197	1190.3821870551	0.0119524809047056	1.14038421910469	0.876897437939902	NA	NA	Immune	1.40741238008821	1.34887038684797	2.67644743966379	1.71756405385524	2.41329835237547	2.1598186494827	2.31266287548228	3.49155809849997
ENSG00000062282.15	DGAT2	protein_coding	11	NA	NA	0.857871080755583	97.8452380034995	0.0340622944321091	0.541615993797458	1.84632656984269	DB09568; DB13961	Omega-3-carboxylic acids; Fish oil	Slow_fibers	0.0138612823446417	0.00195331117497136	0	0	0	0	0	0
ENSG00000062370.17	ZNF112	protein_coding	19	zf-C2H2	NA	2.0837380882364	77.185982278084	0.53432385470253	0.888176607502978	1.12590220408011	NA	NA	Endothelial	0.00348956097833332	0.0219158225218725	0	0.009714717602874	0.042336780569646	0	0.0346413923068396	0.0379604603844635
ENSG00000062485.19	CS	protein_coding	12	NA	NA	171.282499369169	8715.33219942932	0.560165084579623	1.04408841075801	0.957773297449015	NA	NA	Fast_fibers	1.2541938817593	1.50750552561121	0.428924277371675	0.395202560878738	0.410684934282188	0.299336690408841	0.505995270786465	0.181526756547804
ENSG00000062524.16	LTK	protein_coding	15	NA	NA	0.102433077771504	4.14985459224077	NA	0.227866872804067	4.38852733481737	NA	NA	Endothelial	0.0023792461215909	0	0	0.00968659975163558	0.0514002340678431	0	0	0
ENSG00000062582.14	MRPS24	protein_coding	7	NA	NA	0.335051684549683	8.26248847553883	0.801155492712169	1.17181624338607	0.853376120739209	NA	NA	Satellite_cells	0.0543830878851736	0.022789845542596	0.086642459555124	0.0311137624255513	0.0269949249541086	0	0.0178734843285289	0.0549136757017968
ENSG00000062598.18	ELMO2	protein_coding	20	NA	NA	8.62352234256849	466.599000973356	0.534183499033872	1.05276199277179	0.949882316103689	NA	NA	Pericytes	0.0521965470609332	0.0829534383439132	0	0.226087609357987	0.278671716991217	0.298048455915412	0.408962803064915	0.0462667369921069
ENSG00000062650.20	WAPL	protein_coding	10	NA	NA	16.9142100529475	1101.62643056029	0.511096219792592	1.05070256101886	0.951744134924645	NA	NA	Immune	0.819890648845844	0.708862900932313	1.32094404932874	0.738527012933862	1.06605759991106	1.15719273835949	0.746411639374178	1.66391582028475
ENSG00000062716.13	VMP1	protein_coding	17	NA	NA	8.40629372063599	490.775512247214	0.98657910723351	1.00269315921137	0.997314074413862	NA	NA	Immune	1.27205842201403	1.7425259732357	0.821719750387232	1.4250315448167	1.28124589934326	1.38947446314359	1.36023098009366	2.61434888213898
ENSG00000062725.10	APPBP2	protein_coding	17	NA	NA	7.02087031211526	590.71118776023	0.365395040180665	1.07389076211295	0.931193409311427	NA	NA	Fibroblasts	0.671881782600337	0.685924458516393	1.40788449935742	1.48308295416384	1.42284546163786	1.21834943932111	1.29717515982553	1.18178545709639
ENSG00000062822.16	POLD1	protein_coding	19	NA	NA	3.43949403151483	113.10943966133	0.873497577825568	0.968534445256288	1.03248780143837	NA	NA	Pericytes	0.0395577029318097	0.035536803171117	0	0.0399667593766984	0.089299260162036	0	0.128627897806085	0.0164781022499201
ENSG00000063015.21	SEZ6	protein_coding	17	NA	NA	1.49929446397548	55.7338554912554	0.777481621490032	0.937166575199958	1.06704616496447	NA	NA	Fibroblasts	0.0434772552018673	0.0801298213640422	0.133588915339541	0.138287908925138	0.0221654531479727	0.0546663168022391	0.0292192613370734	0.108938300396928
ENSG00000063046.18	EIF4B	protein_coding	12	NA	NA	181.338136247176	9298.73910641391	1.40401825658155e-07	1.25073445683724	0.799530223648527	NA	NA	Immune	0.331710873844769	0.315613193511496	0.582008198303261	0.738546154312812	0.439328332159679	0.373438890436189	0.592141331688848	0.896939228992781
ENSG00000063127.16	SLC6A16	protein_coding	19	NA	NA	1.4254933489815	42.2841797598869	0.0308430079537558	0.669125272483626	1.49448846295739	NA	NA	Pericytes	0.00520210895932241	0.0166141862930366	0	0.210001570078677	0.129168262912551	0.370517703220861	0.769348262739308	0.10122626851361
ENSG00000063169.12	BICRA	protein_coding	19	NA	NA	7.65592810472241	410.465411177148	0.943068328851171	0.987889288337212	1.01225917904543	NA	NA	Pericytes	0.0501142717116514	0.0256611390519208	0	0.030101443999462	0.0709578069580285	0	0.200723217083653	0.0828733860408068
ENSG00000063176.16	SPHK2	protein_coding	19	NA	NA	6.4776685815226	272.170773800024	0.704548224051451	1.04992062216043	0.952452955864693	NA	NA	Satellite_cells	0.24612517789835	0.262782182675998	1.12619328555061	0.295836687869432	0.124737395095454	0.0732182342690624	0.258258527604282	0.0956692887197754
ENSG00000063177.13	RPL18	protein_coding	19	NA	NA	84.7630254100924	2624.5266460045	0.0445387184592986	1.14421762605532	0.8739596185452	DB11638	Artenimol	Satellite_cells	0.288762067385423	0.213450077460778	1.44512998815624	0.47682434999398	0.749590744397552	1.01701208947555	0.897141460628348	1.01040374505266
ENSG00000063180.9	CA11	protein_coding	19	NA	NA	5.18350685633188	70.5665542125449	0.473001205794581	1.12762754628857	0.886817640533311	NA	NA	Pericytes	0.0131982218820555	0.0415193608348618	0	0.0554727668504301	0	0	0.0733620288128588	0.0301257448590416
ENSG00000063241.8	ISOC2	protein_coding	19	NA	NA	20.2403487367138	640.069955579181	0.958633414285	1.0077787105581	0.992281330735997	NA	NA	Pericytes	0.0529839910992414	0.0631672487060199	0.0973119830054668	0.0510901260765332	0.0582536555963481	0.0356807712755519	0.121508220383872	0
ENSG00000063244.13	U2AF2	protein_coding	19	NA	NA	28.6491168899024	860.614567740601	0.59031693999676	0.958529382276601	1.04326483724985	NA	NA	Satellite_cells	0.0756943041888134	0.0771169790289376	0.297028703053394	0.0892589026047654	0.0331100197276176	0.103394439447047	0.173512801463611	0.115835113248968
ENSG00000063245.15	EPN1	protein_coding	19	NA	NA	22.9985836005585	2738.74656861944	0.653035882655965	1.046786611901	0.955304537363123	NA	NA	Pericytes	0.0971941083406344	0.109073689658962	0.208063288700913	0.248340232955905	0.270555326831792	0.243977563415569	0.320558541819691	0.3153314962332
ENSG00000063322.15	MED29	protein_coding	19	NA	NA	15.43320161434	429.360352096255	0.794022285496843	1.0279468865514	0.972812908023727	NA	NA	Pericytes	0.103994868901067	0.0846855029811787	0.0960448721642751	0.0509387344808809	0.0849077796167569	0	0.12982056550397	0.0942370343316027
ENSG00000063438.20	AHRR	protein_coding	5	bHLH	NA	0.0125736242791956	1.2785444313732	NA	2.13894781906468	0.467519586540115	NA	NA	NA	NA	NA	NA	NA	NA	NA	NA	NA
ENSG00000063515.3	GSC2	protein_coding	22	Homeobox	NA	0	0.601791611675308	NA	1.02592135743825	0.974733582403456	NA	NA	NA	NA	NA	NA	NA	NA	NA	NA	NA
ENSG00000063587.15	ZNF275	protein_coding	X	zf-C2H2	NA	4.44175989531812	301.514693949325	0.188814994713703	0.894803079181151	1.11756432590187	NA	NA	Endothelial	0.0367634062831967	0.0228349450205236	0.0919117146450356	0.115671710988769	0.149176223942797	0.0712829505438889	0	0.0409121779188793
ENSG00000063601.17	MTMR1	protein_coding	X	NA	NA	10.0716200550302	508.076792628987	0.449273202589031	1.06253428286052	0.941146103359446	NA	NA	Immune	0.415489706564387	0.474682169047671	0.867622389541112	0.601802153377324	0.197171864057564	0.348172692895918	0.43937350363943	0.880173511797935
ENSG00000063660.9	GPC1	protein_coding	2	NA	NA	63.3105438714868	2925.19977459195	0.702329485132388	0.963924678968714	1.03742545638512	NA	NA	Slow_fibers	0.646672842563999	0.51536575087187	0.385021998001209	0.267690845755547	0.049889455710679	0.123994097880941	0.0685185361297085	0.0640918821222104
ENSG00000063761.16	ADCK1	protein_coding	14	NA	NA	5.68942669027468	248.112279343498	0.778721666344475	0.959218913100903	1.04251489033641	NA	NA	Fast_fibers	0.212713843303291	0.22864749727406	0.0388378171593244	0.160098957995268	0.0326312654127595	0	0.0884827103435754	0.121340134809213
ENSG00000063854.13	HAGH	protein_coding	16	NA	NA	34.8114840793657	1541.95148660602	0.748693329136654	0.96755329256	1.03353480132774	NA	NA	Immune	0.564089878825906	0.57683722951732	0.456765260079414	0.574901034935617	0.559418887707969	0.540758079478216	0.470165099187916	0.588935927438092
ENSG00000063978.16	RNF4	protein_coding	4	NA	NA	9.00132443985667	518.25221373769	0.949018391342291	0.99182560322503	1.00824176825885	NA	NA	Endothelial	0.237043854284413	0.201709523988264	0.245100450923739	0.370996568373887	0.441792480682451	0.0996028762820598	0.316611436726756	0.421612775721244
ENSG00000064012.23	CASP8	protein_coding	2	NA	NA	1.35770132681587	78.6334710896269	0.355806790398835	0.840722104281633	1.18945367905423	NA	NA	Immune	0.0117828098480312	0.00817583355249792	0.0899062120615711	0.229716945333994	0.203501119219247	0.098906819596317	0.029868578255675	0.92476126826122
ENSG00000064042.18	LIMCH1	protein_coding	4	NA	NA	93.7513137152717	8816.16030323844	0.00793481966752533	1.17700507432799	0.849614009158751	NA	NA	Fast_fibers	8.03351038611453	9.70118367237761	3.23552406582601	3.31143328511793	6.08795404599376	0.436327267366546	0.360986501867713	2.09126691743223
ENSG00000064102.15	INTS13	protein_coding	12	NA	NA	10.6110129596583	299.771664847521	0.848089222674827	1.02656428420913	0.974123116673993	NA	NA	Pericytes	0.126247424946886	0.117461419793244	0.199689232017338	0.205665472874559	0.122370508828042	0.127914859869271	0.270274051835143	0.100130372539382
ENSG00000064115.11	TM7SF3	protein_coding	12	NA	NA	7.33705463274793	317.113163133102	0.623686647654199	0.948801985238121	1.05396069523298	NA	NA	Endothelial	0.312507646547361	0.343992991526273	0.714920694728015	0.543760878529651	1.01710993564974	0.517396797036944	0.878760991713884	0.820010107353131
ENSG00000064195.7	DLX3	protein_coding	17	Homeobox	NA	0	0.135733772887985	NA	1.35669960236493	0.737082842994022	NA	NA	NA	NA	NA	NA	NA	NA	NA	NA	NA
ENSG00000064199.7	SPA17	protein_coding	11	NA	NA	0.0840531908930844	4.87270111444339	NA	0.64859395246095	1.54179667603393	NA	NA	Smooth_muscle	0.00427230089977603	0.00557682721591229	0	0.00993092051688455	0	0.125211410140608	0.108922785377698	0
ENSG00000064201.16	TSPAN32	protein_coding	11	NA	NA	0.674579184448521	20.1418911466144	0.68288422487965	0.812272411255276	1.23111407717838	NA	NA	Immune	0	0	0	0.0189615876158079	0.02597224612718	0	0	0.730418241933221
ENSG00000064205.11	CCN5	protein_coding	20	NA	NA	5.76448073772048	220.732618541021	0.946003546555805	0.981405497580767	1.01894680890322	NA	NA	Fibroblasts	0.0249790147975995	0.0297978894771692	0.113683930905467	1.9845438324857	0.0123685837971552	0	0.0263546278726544	0
ENSG00000064218.5	DMRT3	protein_coding	9	DM	NA	0.583354992194996	13.2216237103119	0.0308430079537558	0.498635133992088	2.00547440769761	NA	NA	Fibroblasts	0	0.000962061212299106	0	0.0427843565940886	0	0	0.0359375636834768	0
ENSG00000064225.13	ST3GAL6	protein_coding	3	NA	NA	3.43784003468241	204.187683720892	0.0159820232194009	0.731331585119904	1.36736881101074	NA	NA	Immune	0.392831642362592	0.105596638064772	0.0618027873057075	0.472938859000299	0.459931846759273	0.0687101051951711	0.101488982397779	1.63043267556347
ENSG00000064270.13	ATP2C2	protein_coding	16	NA	NA	0.223513595005738	14.3239488255675	0.657564127934121	1.21452223681915	0.823369033257898	NA	NA	Smooth_muscle	0.0451874716873895	0.0125215058828329	0	0.00584069845408393	0	0.340021157863317	0	0
ENSG00000064300.9	NGFR	protein_coding	17	NA	NA	0.579487482076587	36.986048427439	0.25956471240799	0.521951129940024	1.91588817925331	NA	NA	Fibroblasts	0.00128465550934792	0.00157180508610977	0.0378720455070499	0.380076273263823	0	0	0.0210013440860215	0
ENSG00000064309.16	CDON	protein_coding	11	NA	NA	0.955412146975385	189.746726728213	0.213017014153248	0.805195428989698	1.24193452172813	NA	NA	Fibroblasts	0.0455780084613032	0.0682791159391747	0.189873772778919	0.895084950894731	0.0793047691913316	0.063705629029381	0.571269785423349	0
ENSG00000064313.13	TAF2	protein_coding	8	NA	NA	2.81952115067509	424.779504774936	0.913963144949088	0.986102636338891	1.01409322229652	NA	NA	Immune	0.48182291117605	0.504155347712557	0.86293601576429	0.849490511431743	0.908038267821298	1.23125690309008	0.795382230467305	1.29460759435956
ENSG00000064393.16	HIPK2	protein_coding	7	NA	NA	49.0964619389904	6003.46017561599	0.0104919279105605	0.864146959369662	1.15721057530473	DB12010	Fostamatinib	Endothelial	1.05376277352455	0.620089634544326	1.19086492636313	0.235968877527775	4.72007024595423	1.64745464879477	3.46245796962588	1.79017683088325
ENSG00000064419.14	TNPO3	protein_coding	7	NA	NA	27.006033805465	1035.65197304517	0.0963971653208589	1.09169153565611	0.916009666960546	NA	NA	Immune	0.479695471224882	0.416509133243143	0.871519685025871	0.708142626916183	0.834852540110879	0.961415123324608	0.880532523600053	1.237846650028
ENSG00000064489.23	BORCS8-MEF2B	protein_coding	19	SRF	NA	0	0.616049630694772	NA	0.465017148311535	2.15045832961424	NA	NA	NA	NA	NA	NA	NA	NA	NA	NA	NA
ENSG00000064490.14	RFXANK	protein_coding	19	Others	NA	8.88794696622777	166.274233343848	0.332137794851612	1.11611489192393	0.895965108283988	NA	NA	Satellite_cells	0.0542431035155657	0.0554148194716677	0.112251138665696	0.0948441062236959	0.0768253592507501	0	0	0.099633281704876
ENSG00000064545.15	TMEM161A	protein_coding	19	NA	NA	19.6532407633254	444.901753697031	0.7240010889107	0.962990351978605	1.03843200292231	NA	NA	Slow_fibers	0.60372574331391	0.468421080805707	0.126377212080253	0.138217194040883	0.0803265303027808	0.472921478152448	0.311224694993602	0.130025484995059
ENSG00000064547.14	LPAR2	protein_coding	19	NA	NA	0.411766880480254	15.8114880173096	0.116453703020241	0.544723766799196	1.83579285676484	NA	NA	Immune	0.0184666548123478	0	0	0.0321677111347269	0.02341728429754	0	0	0.14326838714947
ENSG00000064601.21	CTSA	protein_coding	20	NA	NA	7.60866747160992	484.766956670976	0.00599172418113483	0.817544871218204	1.22317445219848	NA	NA	Immune	0.15079140280952	0.119727004751119	0.317283886502433	0.2191390529683	0.191311716513228	0.338263196932388	0.43418821888152	0.596048958595295
ENSG00000064607.17	SUGP2	protein_coding	19	NA	NA	25.4133086597152	1638.89276757738	0.931892591251369	1.00877355554019	0.991302750263423	NA	NA	Smooth_muscle	0.523563728539203	0.556063262830553	0.898895934169804	0.877728862612429	0.543889951677706	0.9640903985571	0.65805563431018	0.180632149427602
ENSG00000064651.14	SLC12A2	protein_coding	5	NA	NA	17.1685148123983	1520.38712849382	0.0302635022467784	1.19734770273262	0.835179286449349	DB00214; DB00761; DB00887; DB01325	Torasemide; Potassium chloride; Bumetanide; Quinethazone	Pericytes	2.29470943798226	3.26842396216551	0.352231886349608	0.609552171572659	1.3351797552607	0.527052877075417	4.81171756513112	0.331046608961546
ENSG00000064652.11	SNX24	protein_coding	5	NA	NA	5.8474796164606	175.426989455248	0.696590314047621	1.0562482285802	0.946747149904522	NA	NA	Smooth_muscle	0.53977761420612	0.511657157835609	0.690996020101887	0.765236963936393	0.551285499597567	1.05233924913031	0.238936536158325	0.687206581505475
ENSG00000064655.19	EYA2	protein_coding	20	NA	NA	0.800295698405639	27.9998815705273	0.307489131384749	0.711667121401249	1.40515132697297	NA	NA	Fibroblasts	0.00948542552659465	0.0510288656315643	0.0378720455070499	2.04216859672605	0.173662443649081	0.372289560877624	0.0369254401512466	0.696427367200176
ENSG00000064666.15	CNN2	protein_coding	19	NA	NA	3.63791551760394	121.256319949998	0.00157096459802401	0.622566930720741	1.60625299972536	NA	NA	Smooth_muscle	0.00437738975231789	0.008156168598807	0	0.0419419786068074	0.0343615049687936	0.210991003966225	0.0943492752038927	0.189936916488791
ENSG00000064687.13	ABCA7	protein_coding	19	NA	NA	4.76279004359017	303.598906700386	0.81676249059066	1.03470419617698	0.966459789855682	NA	NA	Immune	0.142333936742794	0.196898702664674	0.192656202166674	0.0204692367840373	0.0709786938756705	0.170778150643407	0.0279435763306731	0.580145507991668
ENSG00000064692.20	SNCAIP	protein_coding	5	NA	NA	0.466484609656926	30.9959942163407	0.137998814395143	0.707097920221381	1.41423128452551	NA	NA	Endothelial	0.00775373235117197	0.017142611759494	0	0.613848230108008	1.05316423597163	0	0	0.0919692454843101
ENSG00000064703.13	DDX20	protein_coding	1	NA	NA	2.80043467596495	208.115758871486	0.530272582897053	1.07089503629468	0.933798333270848	NA	NA	Pericytes	0.133971772383875	0.0515274350806729	0.0398541338700357	0.0685625045100491	0.149660097241035	0.127688615899434	0.157941404794512	0.0718236012353659
ENSG00000064726.10	BTBD1	protein_coding	15	NA	NA	111.20078014631	4057.04938030275	0.674522018566632	0.964562259298074	1.03673971312926	NA	NA	Immune	0.829755925240146	0.721710906216308	0.317765302010072	0.266328735819533	0.715306171597636	0.251783286170514	0.301234643436574	0.94480657068991
ENSG00000064763.12	FAR2	protein_coding	12	NA	NA	1.64782091599721	215.730669415956	0.76889923976503	0.954559635278682	1.04760348441515	NA	NA	Endothelial	0.157667012751984	0.122418999593261	1.0189270579216	0.527859009295882	2.55729822639748	0.194527118226503	1.08209967347887	2.1395596187242
ENSG00000064787.14	BCAS1	protein_coding	20	NA	NA	0.0445443675629229	6.56593730983944	NA	0.434062336141744	2.30381656443338	NA	NA	Smooth_muscle	0.0261816964537228	0.0214676297936828	0	0.0490932925751501	0.0183627298130074	0.0884220206200152	0.00686108229456548	0
ENSG00000064835.12	POU1F1	protein_coding	3	Pou	NA	0.155259870064547	2.60782629271607	NA	1.67356982383495	0.597525114135077	NA	NA	NA	NA	NA	NA	NA	NA	NA	NA	NA
ENSG00000064886.14	CHI3L2	protein_coding	1	NA	NA	0.073370999847666	2.74000921128798	NA	0.83579772491195	1.1964617397174	NA	NA	Immune	0.00975302885745728	0.0113399879707868	0	0.0085923497155073	0	0	0	0.0718236012353659
ENSG00000064932.16	SBNO2	protein_coding	19	NA	NA	9.40176737534359	446.533362777392	0.461431216815147	0.929031396251288	1.07638988739786	NA	NA	Immune	0.0696236912837847	0.0751043581966877	0.13413967038879	0.240065791203113	0.271832247573575	0.248191408542176	0.0372322997646919	0.350702904250734
ENSG00000064933.19	PMS1	protein_coding	2	HMG	NA	3.73551687197049	179.221103910549	0.684982794598581	1.05539795552908	0.947509889289764	NA	NA	Satellite_cells	0.460173524357486	0.571630238919372	1.31672449135084	0.913545893663308	0.911681328766879	0.660703194133466	0.561151899480003	1.00277593629756
ENSG00000064961.19	HMG20B	protein_coding	19	HMG	NA	6.96846048007368	196.559761693281	0.581643999709381	0.935094791377955	1.06941029852856	NA	NA	Endothelial	0.0445682264414543	0.0558205619460455	0.251505036705076	0.14611649273002	0.257910941151847	0.201246361238322	0.155872584632115	0.0979412744118627
ENSG00000064989.13	CALCRL	protein_coding	2	NA	NA	4.60144969175592	289.608890734054	0.348110380293423	0.878691446603135	1.1380559169727	NA	NA	Endothelial	0.102982766602944	0.0388978165192993	0.189350928228791	3.20947840505408	11.0325954743564	1.65947759871695	1.76479534824226	0.596272972927223
ENSG00000064995.19	TAF11	protein_coding	6	NA	NA	7.62047154509048	429.884929908853	0.00796165551952414	1.18132516558169	0.846506981426741	NA	NA	Smooth_muscle	0.199199645489474	0.245835810840407	0.417393338915603	0.446610753627612	0.483862662431599	0.734738264231413	0.32658975266217	0.399302341604839
ENSG00000064999.15	ANKS1A	protein_coding	6	NA	NA	14.7596606987749	1069.74439672908	0.579272303457824	1.04437643386258	0.957509158169671	NA	NA	Immune	1.07084320727196	1.24795474258899	1.22196220703793	1.70309267074924	3.50103982631588	2.08039941573482	2.83834742166002	4.94599760388753
ENSG00000065000.19	AP3D1	protein_coding	19	NA	NA	28.617349502668	1822.46931832883	0.97817622674955	1.00282214711884	0.997185794981743	NA	NA	Smooth_muscle	0.179432861069773	0.276275923253915	0.347323273175853	0.35355445962953	0.265116077019772	0.416577112011431	0.358769841992088	0.408400072221262
ENSG00000065029.15	ZNF76	protein_coding	6	zf-C2H2	NA	21.7499370046673	1111.63377291849	0.623354970323035	1.0444515650175	0.957440281094554	NA	NA	Pericytes	0.558027869053022	0.668720004537185	0.412442671761433	0.597412193682081	0.487615653902907	0.658463982199167	0.695041930905495	0.672159440988226
ENSG00000065054.14	SLC9A3R2	protein_coding	16	NA	NA	51.6223556516188	1503.12867783107	4.18035183966032e-05	0.738719181765655	1.35369437356404	NA	NA	Endothelial	0.0231267151763689	0.0442218201803711	0.0483491193207916	0.0336657328121861	3.77159924836285	0	0.212652674597752	0.145352999143072
ENSG00000065057.9	NTHL1	protein_coding	16	NA	NA	7.33778958495154	140.300384702821	0.675601329837697	0.931199020536052	1.07388429105557	NA	NA	Endothelial	0.0180068905397437	0.0213930273214322	0.149844893282231	0.0546016463183009	0.248018527216489	0.0484467957289305	0.0820111678293491	0
ENSG00000065060.18	UHRF1BP1	protein_coding	6	NA	NA	19.673207478346	1532.62606341226	0.0410481656564459	1.12605409666995	0.888056802028671	NA	NA	Smooth_muscle	0.388413947124712	0.436777584528872	0.17488767221961	0.436056509123726	0.345018747044954	0.752924729086567	0.54131192184044	0.568369829820021
ENSG00000065135.12	GNAI3	protein_coding	1	NA	NA	4.13556104826157	331.096890018364	0.652785041130921	0.951214314302555	1.05128779599287	NA	NA	Smooth_muscle	0.203102247013001	0.140709161462519	0.542812323756916	0.435289372140967	0.317681910099752	0.680353225641637	0.486675513258978	0.642238365568354
ENSG00000065150.21	IPO5	protein_coding	13	NA	NA	43.0365836983751	3569.91847642619	0.0728404133404103	1.10416482803486	0.905661885444906	NA	NA	Satellite_cells	0.209206871446415	0.184884164142342	0.868260447645632	0.210616900933504	0.32401509789124	0.651151407233429	0.281508217813128	0.294616279203577
ENSG00000065154.12	OAT	protein_coding	10	NA	NA	21.0644460211299	574.984235672227	0.215983226927941	1.13137434269816	0.883880747741852	NA	NA	Fast_fibers	0.135713185628159	0.41771508870819	0.0899062120615711	0.303649551133679	0.0298865310020175	0.389417493660672	0.302494475910977	0.125786704322582
ENSG00000065183.16	WDR3	protein_coding	1	NA	NA	3.91223409089978	320.964967412083	0.425656702600321	1.08695703216253	0.919999567977842	NA	NA	Satellite_cells	0.10386648005944	0.109813298891116	0.2822550119868	0.275518663624236	0.0639928570488678	0.0382083347661459	0.118927259908031	0.11255937507035
ENSG00000065243.20	PKN2	protein_coding	1	NA	NA	11.0409263150716	690.394407325321	0.115386695352617	1.10840126106191	0.902200344884076	NA	NA	Satellite_cells	1.82759304888844	1.85017901041209	3.57615943320397	2.68821801515685	3.47414932804941	2.45429665960156	2.68493804536846	3.40213065268223
ENSG00000065268.11	WDR18	protein_coding	19	NA	NA	14.489064798868	256.892236318812	0.979467418162932	1.00456997289165	0.995450816752471	NA	NA	Satellite_cells	0.0501618818025011	0.0916888725785639	0.0942269387105661	0.0557959837704129	0.0371583585797954	0	0.0753231568450262	0
ENSG00000065308.5	TRAM2	protein_coding	6	NA	NA	4.6225738486245	292.598709147175	3.08966589722196e-08	0.667904769287619	1.49721943304371	NA	NA	Endothelial	0.0316429956438896	0.0159825741788303	0.402360249907354	0.326636914453673	0.44113687313486	0.130493788495668	0.404147504944389	0.289457904798548
ENSG00000065320.9	NTN1	protein_coding	17	NA	NA	3.36318479005238	171.718322881818	0.0453409202515568	0.773851175880962	1.29223813462787	NA	NA	Pericytes	0.0449055690792117	0.0524080750355741	0.394800420726309	1.14706505367198	0.302301175266629	1.58384571879278	3.0675746592234	0
ENSG00000065325.13	GLP2R	protein_coding	17	NA	NA	0	1.14750387244482	NA	0.568817376958148	1.7580334928368	NA	NA	Smooth_muscle	0.00995035470395211	0.00264507544482564	0.0422217061791467	0.00758034023599115	0.00731475385853266	0.174508251264505	0	0
ENSG00000065328.17	MCM10	protein_coding	10	NA	NA	0.156220988666491	7.33906352012698	0.673631043900203	1.27252959925894	0.785836337781337	NA	NA	Endothelial	0.00771528820907873	0.019347458907304	0	0	0.0323748712801273	0	0	0
ENSG00000065357.20	DGKA	protein_coding	12	NA	NA	1.06649669058625	90.6245305595579	0.226044189036347	0.785212681848125	1.27354030712588	NA	NA	Immune	0.0413035457614064	0.0335656984799543	0	0.246498207067265	0.03585376345703	0.150406601944401	0.136652244640977	0.676593531496292
ENSG00000065361.17	ERBB3	protein_coding	12	NA	NA	0.48447166723261	58.4189843358711	0.837047713068425	1.07963498586223	0.926238972518443	NA	NA	Satellite_cells	0.0517787729710056	0.0514526858101943	0.141106915592943	0.111478044894333	0.0340217935994812	0.0414903327524687	0	0.0341243354285675
ENSG00000065371.18	ROPN1	protein_coding	3	NA	NA	0	0.549843378696828	NA	1.63462825311487	0.611759889806412	NA	NA	NA	NA	NA	NA	NA	NA	NA	NA	NA
ENSG00000065413.20	ANKRD44	protein_coding	2	NA	NA	2.29200078102882	244.742279234588	0.121584404766193	1.22590688737853	0.815722637906366	NA	NA	Immune	0.101456070885566	0.278328712187303	0.590817387166174	0.887865210953319	1.07049882179436	0.24506475644673	2.90110929643191	11.6590963649654
ENSG00000065427.15	KARS1	protein_coding	16	NA	NA	54.121549127515	1800.45329634766	0.0852560430061628	1.11678099525021	0.89543071045541	NA	NA	Pericytes	0.124323400575399	0.179669570713653	0.289901275913823	0.300172956051604	0.211039905871923	0.0860703711354403	0.460599885295307	0
ENSG00000065457.11	ADAT1	protein_coding	16	NA	NA	3.72281964238285	188.933859900128	0.50832741737639	0.931359730017735	1.07369898844666	NA	NA	Fibroblasts	0.0662253633255257	0.0298528366537116	0.0839447307892484	0.204230277892079	0.186303925387241	0.0725615684908645	0.0153084968280795	0.116295352432693
ENSG00000065485.20	PDIA5	protein_coding	3	NA	NA	2.13852309069292	74.5748857651373	0.443145835423704	0.85897939078485	1.16417228483945	NA	NA	Endothelial	0.045467688655722	0.0441891145999991	0.149070960894508	0.268753648796505	1.35616231805938	1.26738651365403	0.0961044328194108	0.0339196917378415
ENSG00000065491.8	TBC1D22B	protein_coding	6	NA	NA	8.59027463880037	240.382944803739	0.300131836040751	1.12041678924341	0.892525004623751	NA	NA	Satellite_cells	0.31016860350557	0.316216659967215	0.539381185068621	0.297685526008436	0.409977358923751	0.152119300771852	0.364040968827397	0.454272042785037
ENSG00000065518.8	NDUFB4	protein_coding	3	NA	NA	182.449013374052	2871.53833714042	0.507221581769824	1.04980687132668	0.952556158006723	NA	NA	Pericytes	0.301133978316567	0.20757913711544	0.294067884931749	0.178425162096129	0.251643089313299	0.0727246281953384	0.455322401435676	0.295914112206407
ENSG00000065526.12	SPEN	protein_coding	1	NA	NA	24.0066361140288	2784.51658583061	0.860601175137057	0.977037526594173	1.02350214068632	NA	NA	Smooth_muscle	0.768003221888669	0.692506635844496	0.985232754116976	0.833904566462153	1.29302016683068	1.74359513517513	1.18440107233911	1.17446133542702
ENSG00000065534.20	MYLK	protein_coding	3	NA	NA	1.81780649544206	588.659637033127	0.00122591573697363	0.55546032835609	1.80030858902119	DB12010	Fostamatinib	Smooth_muscle	0.0293753822427604	0.0557385136027363	0.0744218801765344	0.254488426474703	0.149465253601259	2.57041254379636	2.02515154881711	0.259402831913595
ENSG00000065548.18	ZC3H15	protein_coding	2	NA	NA	16.5837212122312	488.078479746732	0.037641558102286	1.16346528716604	0.8595013628948	NA	NA	Satellite_cells	0.52082439859168	0.394014400416731	1.43428044950485	0.784678035153134	0.709147577418378	0.533211698271948	0.542229682098262	1.13264541379538
ENSG00000065559.15	MAP2K4	protein_coding	17	NA	NA	12.5385848728509	655.363258712395	0.657562186162674	1.03542656820763	0.96578553294324	NA	NA	Satellite_cells	0.737753971335292	0.622752186025651	1.4069724593152	0.863595295359216	1.18877948374693	1.19314941924978	1.16998440174652	1.23222725923691
ENSG00000065600.13	PACC1	protein_coding	1	NA	NA	1.97988035786674	49.9475077113423	0.885487700161005	1.04481955882811	0.957103062964885	NA	NA	Immune	0.150020438574167	0.0918021264357222	0.103269604622684	0.123283508771153	0.174796135796259	0.12271727961319	0.193005297006537	0.203319021978232
ENSG00000065609.15	SNAP91	protein_coding	6	NA	NA	0.0178857499921978	1.51688707180146	NA	0.807667256113159	1.23813364034643	NA	NA	Fibroblasts	0.00207744291706225	0.00589776515676509	0	0.0374289681020148	0.0139686264649597	0	0	0
ENSG00000065613.15	SLK	protein_coding	10	NA	NA	16.6898388552722	1343.92261146058	0.664671639525014	1.03299307342133	0.968060702176781	NA	NA	Satellite_cells	0.242709955383531	0.256541854831992	0.868559192636019	0.6329933326398	0.783425662767166	0.431596975381096	0.710365956949951	0.566871261392364
ENSG00000065615.14	CYB5R4	protein_coding	6	NA	NA	3.12842296050856	268.445801438734	0.789126650981083	1.03800490978509	0.96338657994117	NA	NA	Smooth_muscle	0.142601410989323	0.152893082938836	0.435475405346614	0.604069329384107	0.492376953107251	1.04667001093814	0.557602745337377	0.870318810160102
ENSG00000065618.21	COL17A1	protein_coding	10	NA	NA	0.470245228353752	25.8620935135511	0.273853235128098	1.31217051692913	0.762096074479938	NA	NA	Pericytes	0.00171894021147778	0.00806398777351972	0	0.0145826588853599	0.00926801238206454	0	0.02185505726025	0
ENSG00000065621.15	GSTO2	protein_coding	10	NA	NA	0.514398081070139	42.7513358524514	0.560446340511344	0.886258498267842	1.12833896877092	NA	NA	Satellite_cells	0.0559487826382935	0.0212438207560124	0.071791116567236	0.0181394049549599	0.0189490838117977	0	0.0260481787113445	0
ENSG00000065665.21	SEC61A2	protein_coding	10	NA	NA	4.98459882317192	167.35622484029	0.694257817902546	0.950112103446698	1.05250737925801	NA	NA	Pericytes	0.0691028698321043	0.0817625171125533	0.166774825228588	0.286572374038965	0.207205934158912	0.236677023389709	0.375470647524286	0.347673388067628
ENSG00000065675.16	PRKCQ	protein_coding	10	NA	NA	93.9004966856783	2672.88081894875	0.97072042771928	1.00512524943477	0.994900884802517	NA	NA	Fast_fibers	3.32203235827325	3.69023680900874	0.294285148085135	0.11701685444727	0.0490075124534243	0.123285560178764	0.142161050487958	1.60006437762084
ENSG00000065717.15	TLE2	protein_coding	19	NA	NA	34.0130344686929	957.645681633067	0.0225705280444175	0.852902357413791	1.17246715442579	NA	NA	Fibroblasts	0.197604552862172	0.154101847913738	0.0297377428458425	0.803837732564457	0.416068855492523	0.241057796878429	0.315356601969277	0
ENSG00000065802.12	ASB1	protein_coding	2	NA	NA	22.4171808721268	1229.96032978274	0.817314775497477	0.978636917822749	1.02182942599874	NA	NA	Pericytes	0.0741998097253076	0.0661653528594148	0.048239732173007	0.0896277779779708	0	0	0.0999310878463515	0.0405455813425453
ENSG00000065809.14	FAM107B	protein_coding	10	NA	NA	1.68776633989087	109.954745283801	0.209322470575696	0.807601985274376	1.23823370699152	NA	NA	Immune	0.0418354897845648	0.0325498083094141	0.0654047902468377	0.538393292020482	0.0737012019266005	0.702942717907119	0.204169798323238	0.800846387963732
ENSG00000065833.9	ME1	protein_coding	6	NA	NA	24.7721354154654	756.614956020983	0.347014123027919	0.908114405001083	1.10118284050214	NA	NA	Immune	1.16079952697308	0.857096623586028	0.418208696580803	0.58037919076332	0.0411048710966954	0.268723112611566	0.102178621077655	3.35014896054542
ENSG00000065882.17	TBC1D1	protein_coding	4	NA	NA	27.7332298135894	2256.12180438133	0.769141501256477	0.96570435379149	1.03551360835629	NA	NA	Smooth_muscle	1.05666359120165	1.98453092840326	0.199739029439103	0.24961524552526	1.90940747555384	5.28961075352824	1.89862452313202	1.34979962557221
ENSG00000065883.17	CDK13	protein_coding	7	NA	NA	6.25669274336276	1290.89384188517	0.633247947480775	1.03490254216989	0.966274561373956	NA	NA	Endothelial	1.68809173259858	1.79725093902404	3.38765853636893	3.00309177347161	3.44363598683062	2.64674774130616	2.34392727188583	3.26191763993928
ENSG00000065911.13	MTHFD2	protein_coding	2	NA	NA	3.12340580342558	326.878877923863	0.000141637605491952	1.30580127294543	0.765813313801071	DB00116; DB00157	Tetrahydrofolic acid; NADH	Smooth_muscle	0.053390756418166	0.109023441880186	0.604463148174787	0.0217054777766701	0.0375346526921911	1.22564013730031	0.661779208313693	0.37629298406658
ENSG00000065923.10	SLC9A7	protein_coding	X	NA	NA	8.01519652313692	639.963878444633	0.00654049346094109	1.23012052977665	0.812928469848045	NA	NA	Satellite_cells	0.102402595605454	0.165276535560385	0.293998289411235	0.168330389620149	0.11851214826476	0	0.016471642420409	0.278945016063435
ENSG00000065970.9	FOXJ2	protein_coding	12	Fork_head	NA	25.3071583838181	1242.73858107115	0.947072644431831	0.99382023481305	1.00621819215435	NA	NA	Satellite_cells	0.0541572895717442	0.0948927453239636	0.360792205107164	0.179889721723488	0.196598336540039	0.239336442086444	0.129831791495908	0.335161381288201
ENSG00000065978.19	YBX1	protein_coding	1	CSD	YB-1	394.633405715412	10892.4475136747	0.0478132378809352	1.12073861645257	0.89226871040213	NA	NA	Immune	0.264633337822368	0.14552630746956	0.434053916008031	0.257895508624094	0.38562260624764	0.269778468668574	0.0775421172970988	0.578090377440408
ENSG00000065989.16	PDE4A	protein_coding	19	NA	NA	28.2565911436901	1458.80604875185	0.713643128028029	1.03729412094827	0.964046724843887	NA	NA	Slow_fibers	0.563699587826133	0.384685635864822	0.0376713102835143	0.234150640523818	0.241704738960853	0.121792291909921	0.0771529435933264	0.339038814493656
ENSG00000066027.12	PPP2R5A	protein_coding	1	NA	NA	27.7245210441973	906.083081219894	0.417214151940922	0.942071758260994	1.06149026465451	NA	NA	Smooth_muscle	0.76391345675134	0.682030107173607	0.721837006330816	0.474012798540593	1.77955307720606	3.4429479355137	1.02191923808644	0.812498672990664
ENSG00000066032.19	CTNNA2	protein_coding	2	NA	NA	0.0287744135247128	2.21716978082356	NA	2.11247811781726	0.473377684514554	NA	NA	Fibroblasts	0.0836319679564622	0.118738156331531	0.110928772153413	0.425560272170409	0.102725091082865	0.131536767032466	0.109742198446194	0.162573777080103
ENSG00000066044.15	ELAVL1	protein_coding	19	NA	HuR	11.5676831852633	630.732565631582	0.812224361214393	1.02117560052712	0.979263507161558	NA	NA	Satellite_cells	0.257141523977714	0.259235883274039	0.760077420685102	0.308144088812094	0.218620879328334	0.298819858019531	0.364092364835858	0.594639868360647
ENSG00000066056.14	TIE1	protein_coding	1	NA	NA	13.4575472531317	687.184327421803	0.00306655960034962	0.800946112109463	1.24852344606092	DB12010	Fostamatinib	Endothelial	0	0.00796275850538625	0.069003112040353	0.0445087065433576	5.0953016875613	0.105003243603846	0	0.0944431317280381
ENSG00000066084.13	DIP2B	protein_coding	12	NA	NA	9.05367219915887	794.290724201055	0.0759024484106638	0.875653608987386	1.1420040867032	NA	NA	Immune	1.41107335690352	0.992670947257115	1.2170391080147	1.20052854288136	1.95565104915151	0.621681805718447	0.600621773802236	4.32927195624781
ENSG00000066117.15	SMARCD1	protein_coding	12	NA	NA	10.5466911297629	395.082682129634	0.966365904845332	1.00534884594722	0.994679611988632	NA	NA	Pericytes	0.072392257057955	0.0895787624878045	0.296815643036633	0.252679346682953	0.343336216660731	0.2865192132118	0.419248883249673	0.0780854519755741
ENSG00000066135.13	KDM4A	protein_coding	1	NA	NA	5.89340830789492	248.980579068088	0.852083931366455	0.976159555089751	1.02442269277184	NA	NA	Smooth_muscle	0.0267208002884174	0.0302866143060757	0.0585768176386513	0.10340628168791	0.0985359941154584	0.138301109174896	0	0.0608183720138179
ENSG00000066136.21	NFYC	protein_coding	1	NF-YC	NA	22.3510047670909	999.833224713014	0.517757141792152	0.947994471966457	1.05485847182808	NA	NA	Immune	1.18576870284157	0.965109813045814	0.695244929132201	0.48509288075635	0.78437180226674	0.840597072787245	0.638389111625415	1.52861380298035
ENSG00000066185.13	ZMYND12	protein_coding	1	NA	NA	1.29234189675069	22.6355435593901	0.409554881252127	0.789651770178284	1.26638100206402	NA	NA	Pericytes	0.0546630814555133	0.0212821917058617	0	0.0285388733462213	0	0	0.0645407464315162	0
ENSG00000066230.12	SLC9A3	protein_coding	5	NA	NA	0.339127016541258	19.4326602681817	0.814871229139237	0.900854849536879	1.11005674278613	NA	NA	Pericytes	0.00221536443852696	0.00075281964835192	0	0.0472395535682568	0	0	0.126871964047011	0
ENSG00000066248.15	NGEF	protein_coding	2	NA	NA	0.27994216385889	13.1327431002818	0.000701112367881823	0.346595981297205	2.885203677946	NA	NA	Fibroblasts	0.00305786271297249	0.00791670159218849	0	0.0763673047455939	0.0282329159096716	0.042864184830365	0	0
ENSG00000066279.19	ASPM	protein_coding	1	NA	NA	0.0692598558072692	8.45490493276434	0.864065327715432	1.11827083935571	0.894237750647375	NA	NA	Fast_fibers	0.0117413068275883	0.0159251794699597	0	0	0.0157470395565634	0	0	0
ENSG00000066294.15	CD84	protein_coding	1	NA	NA	0.930418199396879	74.8454389655776	0.277058891065944	0.811314146579258	1.23256817869662	NA	NA	Immune	0.0100461995108973	0.00468025090090006	0	0	0	0	0.0149342891278375	1.41768447331349
ENSG00000066322.15	ELOVL1	protein_coding	1	NA	NA	9.72304732770721	184.376338220483	0.000578484343517328	0.75981150670653	1.31611589344651	NA	NA	Smooth_muscle	0.0298397836817916	0.00381995564943509	0.0473821369343757	0.0802587982778687	0.13695709581082	0.243111917024074	0.178405754992011	0.18673200321179
ENSG00000066336.12	SPI1	protein_coding	11	ETS	NA	6.19758272554158	101.003218779647	0.294775150784002	0.788484865224741	1.26825516139104	NA	NA	Immune	0.0717000639065828	0.0589963157982653	0	0.0180936527466165	0.0119345984007638	0.0750869131019155	0	1.06853654605251
ENSG00000066379.15	POLR1H	protein_coding	6	NA	NA	2.6140061691494	76.7859236521765	0.984313604406502	0.994947070024911	1.00507859174354	NA	NA	Satellite_cells	0.063135144373722	0.0485120774839537	0.213918041652289	0.0676431114092699	0.14576960917076	0.196555666371805	0	0.0765632297432835
ENSG00000066382.17	MPPED2	protein_coding	11	NA	NA	2.69617582740352	178.960821049561	0.0140217189740373	0.686304765390612	1.45707861933735	NA	NA	Pericytes	0.654608119439563	0.225390989277079	0.0788770442222305	0.15940417889873	1.48379357770184	2.8465241695765	4.47213499882715	1.35352568584198
ENSG00000066405.13	CLDN18	protein_coding	3	NA	NA	0.447215456555794	14.7821334647913	0.808446457082152	0.897269568878146	1.11449227153697	NA	NA	Satellite_cells	0.00730193501277838	0.00217008685067828	0.0857668133791324	0.0410348203689903	0.0516839864964436	0	0.0273744607231238	0
ENSG00000066422.6	ZBTB11	protein_coding	3	ZBTB	NA	5.06292653614041	381.532576959582	0.0415573599455104	1.18404984225836	0.844559041613212	NA	NA	Immune	0.222867950091054	0.277149274312357	0.403037275320125	0.180797659134434	0.376959400515534	0.0405037040637366	0.360883799000056	0.443797573643799
ENSG00000066427.25	ATXN3	protein_coding	14	NA	NA	4.33675469009007	357.580408948117	0.635147484662908	1.05685528192159	0.946203342222771	NA	NA	Fibroblasts	0.586503540210921	0.699470893247396	2.28988704378564	2.40316369520721	1.74679738488488	1.81637126031608	2.14178023015736	1.78269435712302
ENSG00000066455.13	GOLGA5	protein_coding	14	NA	NA	11.1896103235131	317.28452129758	0.56156076505368	1.05605623329513	0.946919272357092	NA	NA	Satellite_cells	0.161153502492179	0.191858706351246	0.801901362864302	0.290629239467418	0.22430003736084	0.145869597095863	0.175609891670795	0.20363994583672
ENSG00000066468.24	FGFR2	protein_coding	10	NA	NA	0.0252927493112438	5.16171277654191	NA	0.880831225044667	1.1352912698449	NA	NA	Satellite_cells	0.0211340818226841	0.0147425662494917	0.173737647377117	0.0263282618371274	0.0765422851966865	0	0.0768111679499165	0.123077798296822
ENSG00000066557.6	LRRC40	protein_coding	1	NA	NA	5.22400337838435	151.577306441179	0.618798341037061	1.07555832188994	0.92974967479479	NA	NA	Pericytes	0.289857442349037	0.289916146684278	0.311278150636413	0.492978626120005	0.525231556814866	0.401175814264399	0.543078125629785	0.287435224409799
ENSG00000066583.12	ISOC1	protein_coding	5	NA	NA	14.9490925807683	241.480163855348	0.163515039973642	1.14395863043439	0.874157485590434	NA	NA	Endothelial	0.0221159122874546	0.0308378096679647	0.0367620027939122	0.118090608149595	0.557225508667784	0.0583107379223884	0.183227347013927	0.22112651040522
ENSG00000066629.18	EML1	protein_coding	14	NA	NA	15.348045485566	1142.8854045704	5.07776628787967e-05	1.20560704896136	0.829457658580804	NA	NA	Endothelial	0.8767062232491	0.907461037462648	0.782622310128189	0.849053898342737	4.03500807686202	0.561007202972654	0.247808730444541	0.190210379366292
ENSG00000066651.20	TRMT11	protein_coding	6	NA	NA	5.04500571510756	279.283988309906	0.366475406766878	1.090167359873	0.917290350828791	NA	NA	Slow_fibers	2.37830969550112	1.97287667213748	2.31745436725081	1.55115685610371	0.995293716614822	1.66996535494565	1.24700146163804	1.09107453279351
ENSG00000066654.14	THUMPD1	protein_coding	16	NA	NA	9.20685474022639	530.369367680403	0.304186610014861	1.07729468340989	0.928251123299675	NA	NA	Satellite_cells	0.295362847131943	0.259513735230704	0.885864308679893	0.620914867134234	0.568608697094645	0.622813940736188	0.589671869534931	0.250669592736112
ENSG00000066697.15	MSANTD3	protein_coding	9	NA	NA	6.12479626943896	170.075419455241	0.971522681942413	1.00728089946457	0.992771728850973	NA	NA	Pericytes	0.0549477576761663	0.0336921809886794	0.0992024606081546	0.0646350178734242	0.0807354127246292	0.0531403276632604	0.165624305066534	0.113698510695021
ENSG00000066735.15	KIF26A	protein_coding	14	NA	NA	5.02878068874506	244.299045260086	0.271459568331208	0.87688561641404	1.14039959292459	NA	NA	Endothelial	0	0.0018564341501458	0	0.0179931194311295	0.314536164905108	0	0	0.12098628015583
ENSG00000066739.12	ATG2B	protein_coding	14	NA	NA	11.0309375886172	1322.13189517245	0.2494048492135	1.08576061684926	0.921013328796062	NA	NA	Satellite_cells	0.426051505316453	0.455982610778116	1.17594235665149	0.90713695484217	0.658549842600027	0.731396869706379	0.75372150558285	0.646698600997851
ENSG00000066777.9	ARFGEF1	protein_coding	8	NA	NA	12.0875499553183	1255.10904321179	0.784067999474529	0.977961248808693	1.02253540333848	NA	NA	Endothelial	1.28699051189445	1.11779728751564	1.22375871396409	2.0347107443851	3.04201182084799	2.08247973015828	1.98594111912192	2.28018024887245
ENSG00000066813.14	ACSM2B	protein_coding	16	NA	NA	0	0.431044006979739	NA	0.765135800981206	1.30695753448944	NA	NA	NA	NA	NA	NA	NA	NA	NA	NA	NA
ENSG00000066827.16	ZFAT	protein_coding	8	zf-C2H2	NA	3.57810991224032	268.563732306512	0.739044917966055	0.953790417531532	1.04844836100164	NA	NA	Smooth_muscle	0.129550439073862	0.214817164049611	0.0666311300639659	0.205862097902953	0.291544304981051	0.397656611158052	0.335019110126952	0.275290882630886
ENSG00000066855.16	MTFR1	protein_coding	8	NA	NA	7.80350945427042	320.216989678337	0.407448160155477	0.909272113769286	1.09978078603402	NA	NA	Slow_fibers	1.9804523969956	1.33837125102397	0.798753347134538	0.712621108531927	0.694547451715043	0.711378804352238	0.764883951017153	1.11104556741185
ENSG00000066923.18	STAG3	protein_coding	7	NA	NA	15.5958813385347	1141.15691883706	0.00325674969168198	1.23217500605336	0.811573027441116	NA	NA	Pericytes	0.492061801309329	0.724754415424031	0.110113416819324	0.114310750512625	0.0702330497731385	0.0995767986059248	0.976864893670673	0.0673650805345274
ENSG00000066926.13	FECH	protein_coding	18	NA	NA	10.2977200478145	966.635219979469	0.828443054563121	1.02052377346607	0.979888980541464	NA	NA	Immune	0.110367721558126	0.0908407770090564	0.0789076219166083	0.0747196184583414	0.101622602527482	0.0378951516942922	0.121448897996582	0.135105166925071
ENSG00000066933.16	MYO9A	protein_coding	15	NA	NA	9.68417851895638	1640.12817495368	0.158453062953509	1.11091343878477	0.900160143074603	NA	NA	Satellite_cells	2.85376157848972	2.60199891636886	6.5086341389492	6.0709551137117	3.50889773823693	4.28294309827657	4.32792505953372	1.75980436999711
ENSG00000067048.17	DDX3Y	protein_coding	Y	NA	NA	0.0229211598768926	367.757872565598	0.75705708707758	1.08278087028214	0.923547901007368	NA	NA	Satellite_cells	0.186729637215763	0.277918917954838	0.584969982322792	0.434379356148263	0.417886124645585	0.278345509641912	0.23605789771291	0.231665235619197
ENSG00000067057.18	PFKP	protein_coding	10	NA	NA	3.16212220803505	209.799214276376	0.00183260604627484	0.738063519988773	1.35489693355284	NA	NA	Endothelial	0.0171724953183383	0.0083621473521678	0.331917585502154	0.121835874633274	0.445904777208905	0.161429077415548	0.0249830115521445	0.402793445757024
ENSG00000067064.12	IDI1	protein_coding	10	NA	NA	27.8778587173786	1039.41921909892	0.239819003235365	0.912112284813859	1.09635624544195	NA	NA	Slow_fibers	0.408565114688938	0.206083349596679	0.108181210465243	0.0174849577832656	0.123642034034856	0	0	0.161579602751889
ENSG00000067066.17	SP100	protein_coding	2	SAND	NA	3.72595850780674	471.193590513071	0.819287405238136	0.970521718655633	1.03037364417275	NA	NA	Endothelial	0.208177026560907	0.24711565187835	1.18104792750281	1.49039142711547	4.35394564298951	1.75271663075309	1.17255982088232	3.92849578648723
ENSG00000067082.15	KLF6	protein_coding	10	zf-C2H2	NA	21.213054111043	1044.77395862373	6.19096868732901e-05	0.790659969842434	1.26476619298089	NA	NA	Endothelial	0.18778129224884	0.200526137919325	0.797748293931851	0.895483737992261	2.03913056263719	1.43972877798769	1.51850545323106	1.18999390261438
ENSG00000067113.17	PLPP1	protein_coding	5	NA	NA	33.3580989783947	526.577422665718	0.518360631135543	1.07337486847732	0.93164096660712	NA	NA	Endothelial	2.25468861757785	1.99916767180052	4.65114433160889	2.51880437483876	5.8727534739153	2.31982827872435	1.88128456144	0.252434001809572
ENSG00000067141.17	NEO1	protein_coding	15	NA	NA	24.5108072023484	1634.79126092772	0.0746773260819959	1.12788660322979	0.886613953154886	NA	NA	Slow_fibers	2.3009095312186	2.14254106448026	1.08815750094161	0.998514514924556	0.307679308301318	0.787887842450622	0.532371356243826	0.0506139471792847
ENSG00000067167.8	TRAM1	protein_coding	8	NA	NA	13.5642453503113	481.455167520273	0.521547949973601	0.930526186342681	1.0746607829817	NA	NA	Fibroblasts	0.165201457364487	0.180610566903601	0.554891418401081	0.790499252120713	0.424607011333145	0.298062030115683	0.562507360551118	0.72251948402423
ENSG00000067177.15	PHKA1	protein_coding	X	NA	NA	91.8798696254438	4555.37698915128	0.0509119492706068	1.14359405638786	0.874436164139033	NA	NA	Fast_fibers	2.19515367173583	4.38397514018879	0.524209641569579	0.390044001052522	0.280671375613227	0.299244045398611	0.126411548052502	0.103500047589042
ENSG00000067182.8	TNFRSF1A	protein_coding	12	NA	NA	24.6232906177647	821.799121673746	0.865059805870138	0.982021617784459	1.01830752184061	NA	NA	Immune	0.162698366336842	0.303627234216984	0.186139203780366	0.587796258334172	0.273257090493298	0.0687101051951711	0.21053989100392	0.627837484750128
ENSG00000067191.16	CACNB1	protein_coding	17	NA	NA	62.383633995433	3613.68594075321	0.000123172507306242	1.28367476357267	0.779013523033544	DB00308; DB00381; DB00393; DB00898; DB01388; DB04855; DB09230; DB00153; DB00228; DB00421; DB11148; DB13746; DB00252; DB00653; DB00825; DB06751; DB09089; DB09231; DB09232; DB09236; DB09238; DB13746; DB00243; DB00273; DB01110; DB01118; DB13961	Ibutilide; Amlodipine; Nimodipine; Ethanol; Mibefradil; Dronedarone; Azelnidipine; Ergocalciferol; Enflurane; Spironolactone; Butamben; Bioallethrin; Phenytoin; Magnesium sulfate; Levomenthol; Drotaverine; Trimebutine; Benidipine; Cilnidipine; Lacidipine; Manidipine; Bioallethrin; Ranolazine; Topiramate; Miconazole; Amiodarone; Fish oil	Fast_fibers	1.16385687057199	2.29602893214708	0.334322121668725	0.432935212903825	0.231355803469148	0.382626292006839	0.289579393380289	0.4302857517963
ENSG00000067208.16	EVI5	protein_coding	1	NA	NA	5.36916679078096	392.808178473166	0.63064598730482	0.952579832447544	1.04978078050489	NA	NA	Immune	1.01539136135289	1.09747279307137	1.80861325664869	2.32004958830764	1.21892806655904	1.88722621890211	1.91579422236988	3.77844201087129
ENSG00000067221.14	STOML1	protein_coding	15	NA	NA	2.34497431802757	183.511406454653	0.917460764000794	0.979710496584816	1.02070969279794	NA	NA	Pericytes	0.031351263943912	0.0270328605417613	0	0.0811466356473914	0.0746651157539852	0	0.103487960801306	0.0423678546613114
ENSG00000067225.20	PKM	protein_coding	15	NA	NA	511.109905511691	35176.6049827263	0.747802517038059	1.0399544690281	0.961580559324448	NA	NA	Fast_fibers	1.11783892222424	2.31982578699187	0.807101931428853	0.64238969557982	0.357185987377787	0.57905552878418	0.654839629664742	0.505783627150321
ENSG00000067248.11	DHX29	protein_coding	5	NA	NA	15.2769073435234	662.563080291515	0.142724459437046	1.11132131703649	0.899829765406333	NA	NA	Satellite_cells	0.664827468135933	0.684506982563852	1.75545204828248	0.878694893497103	1.03145150636381	1.2387081509862	1.21464170746818	1.55973152436387
ENSG00000067334.14	DNTTIP2	protein_coding	1	NA	NA	7.6323918248171	555.426523990163	0.30333494299757	1.09769237194154	0.911002048990514	NA	NA	Pericytes	0.0452409296164078	0.0883719113198006	0.215720756753946	0.068516303259012	0.12927850726567	0	0.265182249665958	0.168059064110405
ENSG00000067365.15	METTL22	protein_coding	16	NA	NA	9.30958503762188	594.866603958063	0.588244688960065	1.06154634007574	0.942021993998539	NA	NA	Immune	0.190064269105397	0.174331280937927	0.314702632712264	0.147449363135881	0.0788580237572885	0.163657605646559	0.242969832126365	0.338690568679394
ENSG00000067369.14	TP53BP1	protein_coding	15	NA	NA	7.37244900292647	774.406331188975	0.00709015237502389	0.826857532882673	1.20939818557823	NA	NA	Smooth_muscle	0.234212642965107	0.198386544032983	0.717406629418805	0.532479737936592	0.343523418152202	0.750465722959277	0.683139503436609	0.243200474648295
ENSG00000067445.22	TRO	protein_coding	X	NA	NA	12.3161109371908	652.732955370184	0.0580989482944112	1.19175057796553	0.839101753747104	NA	NA	Satellite_cells	0.0149887832894555	0.0322729675871643	0.116051389195999	0.0578659952531448	0.0106625722389269	0	0.101221095136898	0
ENSG00000067533.6	RRP15	protein_coding	1	NA	NA	8.57921917914988	630.050535714001	0.0461848431881587	1.15934913534825	0.862552935531037	NA	NA	Satellite_cells	0.341447489523791	0.37394331681874	0.935875179551816	0.472168802807452	0.254133324614928	0.219855812061099	0.232821026291479	0.250019015039181
ENSG00000067560.14	RHOA	protein_coding	3	NA	NA	81.6980002788074	3351.50592866057	0.893363768467102	0.986970558908322	1.01320144858839	NA	NA	Immune	0.262566577161574	0.410434849734883	0.629960574655366	0.873364491889704	1.23016481232868	1.25903413539618	0.642074122104602	1.77509156133595
ENSG00000067596.12	DHX8	protein_coding	17	NA	NA	6.44192232278395	540.626837695269	0.635334330995482	0.955212248940869	1.04688774783698	NA	NA	Immune	0.234081888197805	0.213010273431202	0.507592369257477	0.410317725932928	0.423782422105178	0.472447152831768	0.452223761853694	0.80065193233364
ENSG00000067601.9	PMS2P4	transcribed_unprocessed_pseudogene	7	NA	NA	2.57326316945323	175.909739588439	0.797481193152853	1.04955509728658	0.952784663316207	NA	NA	Satellite_cells	1.42624210166492	1.24258901297993	2.59311353254366	2.1515200386195	1.73140454266807	2.56959861739192	1.65439420665465	1.07593928399807
ENSG00000067606.17	PRKCZ	protein_coding	1	NA	NA	0.0874714390963289	5.44087180946359	NA	0.521936249605197	1.91594280097698	NA	NA	Immune	0.0214808252223876	0.011445953031791	0	0.0126053492059891	0.0179491321594601	0	0.071503566127222	0.114848238014109
ENSG00000067646.12	ZFY	protein_coding	Y	zf-C2H2	NA	0.0255863120159455	118.9639452449	0.706612916030765	1.13032323695497	0.884702682653806	NA	NA	Endothelial	0.351659625479091	0.454234628714664	0.602454182556493	0.519380625645866	0.697103543694953	0.501073409927202	0.30234590133139	0.328798466729645
ENSG00000067704.10	IARS2	protein_coding	1	NA	NA	49.0609861877542	1727.68426401876	0.0456999745419049	1.12014521228932	0.892741395516236	DB00167	Isoleucine	Immune	0.253311921724871	0.258999261178269	0.468043594397247	0.402586289061907	0.309660392754194	0.312475649951793	0.424315132274171	0.496225301341696
ENSG00000067715.14	SYT1	protein_coding	12	NA	NA	0.0976544218434614	6.67846953630687	NA	0.58296929998516	1.71535619461515	NA	NA	Smooth_muscle	0.0201979284584089	0.027196159624454	0.183810013969561	0.210752350531756	1.41973793076824	3.44015064464377	0.209884617098763	1.60039668500645
ENSG00000067798.16	NAV3	protein_coding	12	NA	NA	1.39699983311664	155.071278158291	0.5474103519517	1.13465692986395	0.881323661522875	NA	NA	Fibroblasts	0.306762093643751	1.59131789011182	3.26441241299669	7.92542471002791	3.04627317274147	0.0712439136348108	0	0.154844698565888
ENSG00000067829.20	IDH3G	protein_coding	X	NA	NA	33.6279521905229	670.594053613967	0.432788240415004	1.06803098945368	0.936302419943374	NA	NA	Smooth_muscle	0.134818268753225	0.146667917848051	0.289417734258049	0.146521519143193	0.0858903265455569	0.371439293214246	0.33512230208545	0.117172288756577
ENSG00000067836.13	ROGDI	protein_coding	16	NA	NA	7.53710651170653	203.644255987272	0.236211655652623	1.13962925247879	0.877478353442501	NA	NA	Pericytes	0.0878095053831115	0.0929859296971166	0.0991719145138097	0.0343252993464435	0.0319447990882425	0.106976090624532	0.231319176353644	0.0683375861489399
ENSG00000067840.13	PDZD4	protein_coding	X	NA	NA	2.1003538054689	84.6543729069138	0.436449916081763	1.19182005053887	0.839052841532459	NA	NA	Immune	0.0032515397666565	0.00644926912524658	0.0548122406695863	0.0282889256317621	0.0324886780331809	0	0	0.0589177978883861
ENSG00000067842.18	ATP2B3	protein_coding	X	NA	NA	0.0236238949852264	1.78941060426986	NA	0.744894033740759	1.34247282795129	NA	NA	NA	NA	NA	NA	NA	NA	NA	NA	NA
ENSG00000067900.8	ROCK1	protein_coding	18	NA	NA	10.0932402077059	951.003383230509	0.988078361395578	0.99818937472095	1.00181390958961	NA	NA	Smooth_muscle	0.94628016613578	1.16167320765671	1.62486592562029	2.49744048883385	2.17295573604747	7.64242892292826	3.96159792328253	4.73275984414313
ENSG00000067955.15	CBFB	protein_coding	16	CBF	NA	9.42924518602164	355.8125820677	0.559473867129486	0.943869987272561	1.05946794948914	NA	NA	Endothelial	0.214919187035516	0.150939525871683	0.521271143274167	0.809749981973849	1.6283257052375	0.433746647225229	0.835623619898483	1.40399411268089
ENSG00000067992.17	PDK3	protein_coding	X	NA	NA	1.98317268695528	315.727379337642	0.00202952176665805	0.670791899583722	1.49077530694777	DB03758; DB03760	Radicicol; Dihydrolipoic Acid	Immune	0.09862750785432	0.0823299375016037	0.300100664863423	1.23055114647673	0.338587051530958	0.821273345711175	0.212129110846847	1.53718913294637
ENSG00000068001.14	HYAL2	protein_coding	3	NA	NA	6.02044460764921	239.130795021604	0.000135490433132111	0.686159933948609	1.45738617270372	NA	NA	Endothelial	0.0239534445321844	0.0118676277726799	0.0807650061381405	0.0381556112553404	0.872451292563794	0	0.0408588346746276	0
ENSG00000068024.18	HDAC4	protein_coding	2	NA	NA	29.8206981924793	3494.48965240448	0.153684600092871	0.899968884958976	1.1111495260701	NA	NA	Slow_fibers	4.71844471524438	3.2752737315344	1.2807253198048	1.33645409080148	0.884084345702673	0.731391450027762	0.801214312786666	1.11120007435347
ENSG00000068028.18	RASSF1	protein_coding	3	NA	NA	6.36958191787567	178.351378141472	0.0139671213231735	0.808611483258975	1.23668785406023	NA	NA	Immune	0.0409674528616076	0.0901871118893527	0.140332458864025	0.488854675804878	0.721588734604464	0.438692069257442	0.108059007793559	1.19184512910221
ENSG00000068078.20	FGFR3	protein_coding	4	NA	NA	0.528336873628513	20.8082054197691	0.0715459737818105	0.606678092390063	1.64832060452424	NA	NA	NA	NA	NA	NA	NA	NA	NA	NA	NA
ENSG00000068079.8	IFI35	protein_coding	17	NA	NA	4.86098866607191	68.8407828090799	0.198091667493591	0.816613870570067	1.22456896219741	NA	NA	Endothelial	0.0271924503065615	0.0119009372504329	0.048239732173007	0.0488481684500199	0.307968790870856	0	0.110428488016311	0
ENSG00000068097.16	HEATR6	protein_coding	17	NA	NA	6.16250231759024	366.142932527588	0.00201429742548858	1.20720088038798	0.828362550297855	NA	NA	Pericytes	0.107462028723546	0.154087154572219	0.140173880845523	0.135120394102732	0.143807224902139	0.184557917057994	0.300071703197705	0.293495419302852
ENSG00000068120.15	COASY	protein_coding	17	NA	NA	15.6653998364019	471.440548302032	0.863756064893801	0.979802066665011	1.02061429958373	NA	NA	Satellite_cells	0.0949644223471749	0.0743187291094356	0.242274641036194	0.195654873554326	0.222039559190774	0.128454536567104	0.195090761174261	0.202613803680432
ENSG00000068137.15	PLEKHH3	protein_coding	17	NA	NA	22.1399415536794	840.366371577811	0.000987113768790157	1.32173297915468	0.756582468449532	NA	NA	Pericytes	0.442660215103914	0.338899998701428	0.0178725579383647	0.279474038732849	0.135347435627371	0.270363541069482	0.7281015537446	0.0348068221371389
ENSG00000068305.18	MEF2A	protein_coding	15	SRF	NA	41.1210211653975	2471.79750383059	0.599899343272675	1.03923459571486	0.962246642022277	NA	NA	Endothelial	5.23234136799865	5.18473060552924	9.4612066669152	3.61684491485529	15.7451799809004	3.23446318508915	9.62202122253966	9.33374179602694
ENSG00000068308.15	OTUD5	protein_coding	X	NA	NA	21.2206427280967	525.304337212374	0.398160227245779	0.936882793672789	1.06736937293915	NA	NA	Satellite_cells	0.174514144654299	0.230899159489098	0.572832211001988	0.290620899312877	0.293430941239621	0.181599798971824	0.24878024305291	0.339463106576811
ENSG00000068323.17	TFE3	protein_coding	X	bHLH	NA	15.3566183328718	467.536090995361	0.171493132275956	0.905260670830298	1.10465419764984	NA	NA	Satellite_cells	0.0269876396837044	0.0577167792908306	0.439209738459685	0.228061348801054	0.147319019130601	0.0893990595218939	0.132755473457608	0.396367847553099
ENSG00000068354.16	TBC1D25	protein_coding	X	NA	NA	6.88258507821259	203.640542568672	0.816979440289118	1.03409483483441	0.967029295877038	NA	NA	Immune	0.0576759825013355	0.0269325667335223	0	0.152249201121098	0.0295531459640794	0.0733842620111691	0.141037234949881	0.21318342442874
ENSG00000068366.21	ACSL4	protein_coding	X	NA	NA	4.66546502767362	418.108464700837	0.572440427572663	0.94137479449681	1.06227615806787	NA	NA	Immune	0.11454220217991	0.131268864384384	0.609772460757241	0.592729954173426	0.715247533181022	0.337247364849422	0.662032198805203	1.21744403287777
ENSG00000068383.19	INPP5A	protein_coding	10	NA	NA	40.1173218268006	1167.07051371636	0.375197210313065	1.07461858748372	0.930562723972193	NA	NA	Smooth_muscle	0.250298755410557	0.232274830335366	0.155974252107454	0.157504768193154	0.503075496855382	1.4901120112989	0.833656918188031	0.522381142402081
ENSG00000068394.11	GPKOW	protein_coding	X	NA	NA	30.0911776677312	402.408845536794	0.613829412377485	1.05304338244428	0.949628492682651	NA	NA	Fibroblasts	0.0505498299018324	0.0394464843835481	0	0.0864650657136452	0.0688328848895386	0	0.0510359372471155	0.0524928872137825
ENSG00000068400.13	GRIPAP1	protein_coding	X	NA	NA	8.17258008526556	399.398782995883	0.941173116635726	0.989656392867573	1.01045171557217	NA	NA	Endothelial	0.121536679569693	0.147003164679785	0.300365987671044	0.232047554572762	0.429223423124895	0.189107232390871	0.132747049867635	0.273665187413334
ENSG00000068438.15	FTSJ1	protein_coding	X	NA	NA	9.03535527074497	199.712763980237	0.924718218668987	1.01455106617618	0.985657630590228	NA	NA	Fibroblasts	0.0166601949994552	0.0344695725698788	0	0.130054687170776	0.0810359787652097	0	0.0796972978260554	0.0659604501141116
ENSG00000068489.13	PRR11	protein_coding	17	NA	NA	0.273875186221187	16.6486126769254	0.930255870369123	1.04839454939341	0.953839373333821	NA	NA	Endothelial	0.0282994276925437	0.0372019261728359	0.0500515530996927	0.0500154879262631	0.11508582459966	0	0.112935243792468	0
ENSG00000068615.20	REEP1	protein_coding	2	NA	NA	13.3537812360576	759.663108902758	0.0220153514150069	1.15475710650983	0.865982979764835	NA	NA	Smooth_muscle	1.12565440076524	1.22542018745533	0.171298813854206	0.0618627077447918	0.0827308608308982	1.71269422011346	0.152370638034474	0.101085990781675
ENSG00000068650.19	ATP11A	protein_coding	13	NA	NA	12.664323868709	1371.15006105789	0.746349207147701	1.03007000291192	0.97080780643363	NA	NA	Endothelial	0.309251394763404	0.409982067523664	0.403338129946153	1.00684878326269	1.32497200886004	0.64611044234832	1.13212929526928	1.32072265287129
ENSG00000068654.17	POLR1A	protein_coding	2	NA	NA	8.42021040612176	1298.64781937507	0.45454756034719	0.942377147794296	1.0611462749713	NA	NA	Immune	0.377466658644024	0.286470607504746	0.296423100913189	0.297295859107522	0.306738281604476	0	0.209606358680787	0.591771316980825
ENSG00000068697.7	LAPTM4A	protein_coding	2	NA	NA	108.141363812968	1367.10261621096	0.109884148657294	0.908605094763627	1.10058814964069	NA	NA	Fibroblasts	0.576557767384751	0.492821916736312	1.45726258209011	1.71158359794258	0.61586428950192	1.4671598836664	0.772158461690546	0.955155208558014
ENSG00000068724.17	TTC7A	protein_coding	2	NA	NA	3.99722126090003	218.451125910859	0.381016102301265	0.882147525877913	1.13359723931074	NA	NA	Immune	0.143614095147349	0.28200772269833	1.75454778654545	1.08655883564729	0.366071357334052	0.457131422196476	0.446395887829502	2.2517033144649
ENSG00000068745.15	IP6K2	protein_coding	3	NA	NA	12.2891908391068	545.532705213182	0.204074768012981	1.11237400286672	0.898978219036832	NA	NA	Endothelial	0.487970135931135	0.534757667581575	0.567166536421014	0.422740652418652	0.796483863999282	0.240941069686153	0.364716419328293	0.49730475286309
ENSG00000068781.21	STON1-GTF2A1L	protein_coding	2	NA	NA	0.0552733189535157	2.31101024521041	NA	0.90801892663502	1.10129863009117	NA	NA	Pericytes	0.00166844634276562	0.00211224200548085	0	0.134696224219928	0.168578921586442	0.0914193772512022	0.33547737233083	0
ENSG00000068784.13	SRBD1	protein_coding	2	NA	NA	3.25008673457743	145.381402068482	0.927302557539136	0.983644082996808	1.01662788124884	NA	NA	Endothelial	0.347442608957272	0.396411846149896	0.997641122268372	0.802899209785611	1.00395797311689	0.835705260953983	0.968978411781204	0.785421588179214
ENSG00000068796.19	KIF2A	protein_coding	5	NA	NA	1.74913633761531	227.858409426419	0.755193613272448	0.956633498873896	1.04533240909622	NA	NA	Pericytes	0.0848796398006042	0.100922027372946	0.465808016219352	0.30717934246165	0.16738801920751	0.0545741307705322	0.580068692993087	0.226867431286432
ENSG00000068831.19	RASGRP2	protein_coding	11	NA	NA	6.47115870669104	285.216574586618	0.0548085202368684	0.811668764569853	1.23202966980004	NA	NA	Pericytes	0.0079840733600201	0.0215562382992068	0.0466563711607638	0.0463860056233338	0.554354179042877	0.340313133392899	1.10585358321689	0.437026275328794
ENSG00000068878.15	PSME4	protein_coding	2	NA	NA	45.3756797935428	3837.44179054997	0.156820873616668	0.880611109940756	1.13557504409327	NA	NA	Slow_fibers	2.60219794013172	1.53835562144024	2.13472760866567	1.21116467298188	0.907757138393198	1.93719884210994	1.08197570561992	1.38564980030829
ENSG00000068885.15	IFT80	protein_coding	3	NA	NA	1.06458271923072	65.4660978233851	0.959534680661865	0.986043531511908	1.01415400846116	NA	NA	Endothelial	0.0387660579079064	0.0674733569096489	0.223898691327255	0.101167561250712	0.289434583640116	0.224071481909444	0.0301801221843666	0.20465564426238
ENSG00000068903.21	SIRT2	protein_coding	19	NA	NA	86.25816755502	4020.20931287186	0.279350668214427	0.914019084037724	1.09406905989583	NA	NA	Satellite_cells	0.994981631771214	0.722669579842123	2.99651350892961	0.454929491122588	0.544821197009767	0.340118840656018	0.453415998228793	0.388787899847704
ENSG00000068912.15	ERLEC1	protein_coding	2	NA	NA	3.40888234546117	557.455444386972	0.867525908374763	1.01797704269299	0.982340424254138	NA	NA	Fibroblasts	0.235205394383958	0.213605338630386	0.260013427105972	0.556412628441033	0.383808769078865	0.474947880417572	0.479444193880898	0.552059497472048
ENSG00000068971.14	PPP2R5B	protein_coding	11	NA	NA	16.4276498579591	384.248718714029	0.244189909795371	0.891019336480114	1.12231009929639	NA	NA	Pericytes	0.0701893206154862	0.139319624280516	0.142226567776721	0.204945545152514	0.262553365981206	0	0.615342639434089	0
ENSG00000068976.14	PYGM	protein_coding	11	NA	NA	3709.14820460596	128980.243614033	0.001045838153309	1.25558736792263	0.796439997365141	DB00114; DB01823; DB01843; DB02007; DB02320; DB02348; DB02379; DB02447; DB02471; DB02519; DB02604; DB02719; DB02720; DB02843; DB02964; DB03067; DB03133; DB03218; DB03250; DB03286; DB03354; DB03383; DB03392; DB03479; DB03496; DB03657; DB03835; DB04013; DB04044; DB04055; DB04083; DB04195; DB04295; DB04522; DB04544; DB04566; DB04642; DB04643; DB04644; DB04645; DB06986; DB07066; DB07792; DB07793; DB0…	Pyridoxal phosphate; Beta-D-Glucopyranose Spirohydantoin; (5S,7R,8S,9S,10R)-3-Amino-8,9,10-trihydroxy-7-(hydroxymethyl)-6-oxa-1,3-diazaspiro[4.5]decane-2,4-dione; alpha-D-glucose 6-phosphate; N-beta-D-glucopyranosylacetamide; Monofluorophosphate ion; Beta-D-Glucose; 3,8,9,10-tetrahydroxy-7-hydroxymethyl-6-oxa-1,3-diaza-spiro[4.5]decane-2,4-dione; Nojirimycine Tetrazole; Indirubin-5-sulphonate; 2-…	Fast_fibers	3.51190290716407	5.67225309547779	0.514479204289682	0.299985380764216	0.57962852495196	0.446396933190546	0.518238622231103	0.365893362437218
ENSG00000068985.5	PAGE1	protein_coding	X	NA	NA	0	0.0650053461207457	NA	0.848648797323557	1.17834374261034	NA	NA	NA	NA	NA	NA	NA	NA	NA	NA	NA
ENSG00000069011.16	PITX1	protein_coding	5	Homeobox	NA	8.55570760448917	371.496472578169	7.30054568589587e-13	0.192381738710854	5.19799855589713	NA	NA	Fast_fibers	0.0179226880029742	0.0252458310834381	0	0.00964472684204638	0	0	0	0
ENSG00000069018.19	TRPC7	protein_coding	5	NA	NA	0.0357267900130706	2.00133610273113	NA	0.244102995616011	4.09663141362289	NA	NA	Slow_fibers	0.0295519111502429	0.0101729099351438	0	0	0	0	0	0
ENSG00000069020.19	MAST4	protein_coding	5	NA	NA	7.78157722180884	949.963823275354	0.376207860785479	0.911729725429953	1.09681627362585	NA	NA	Endothelial	0.759156188600832	0.676612928006226	0.501670586761125	1.25551912629317	5.78108047196282	1.84227641304851	2.52516718094927	0.266493399270328
ENSG00000069122.19	ADGRF5	protein_coding	6	NA	NA	31.4216774083314	1634.89187827362	0.268018044743457	0.920295214278692	1.08660784548769	NA	NA	Endothelial	0.0474553987919157	0.0146499910064087	0.0835810802712695	0.0634838468741168	14.3196373231728	2.18380551084781	7.40880952418365	0.0906980696831588
ENSG00000069188.17	SDK2	protein_coding	17	NA	NA	0.268277419685279	30.769935690773	0.278272350891125	0.6816639070453	1.46699860395212	NA	NA	Satellite_cells	0.0605333827598882	0.055090510251543	0.165757145536903	0.0762667294182955	0.0452426257199356	0	0.0497682348985513	0.0707013574660634
ENSG00000069206.15	ADAM7	protein_coding	8	NA	NA	0	0.612438594282299	NA	0.892337587285806	1.12065210997294	NA	NA	Fast_fibers	0.00256040151200184	0.00897753126923363	0	0	0	0	0	0
ENSG00000069248.12	NUP133	protein_coding	1	NA	NA	13.992725437887	708.245568939074	0.683350228241982	1.04047787049662	0.961096846319955	NA	NA	Satellite_cells	0.765312144650454	0.599734972776742	1.26829213904014	0.754533196996311	0.679794803071427	0.619380370557743	0.680440241226074	0.892035707305162
ENSG00000069275.13	NUCKS1	protein_coding	1	NA	NA	103.499086895638	6105.05376944854	0.964973221402749	1.00443174107771	0.99558781259446	NA	NA	Satellite_cells	0.911240355698689	0.681420542608548	2.16041883956514	1.51281735889046	0.865366409865465	1.493975930706	1.20263342536831	1.31620358365865
ENSG00000069329.18	VPS35	protein_coding	16	NA	NA	11.034353262947	858.389251284774	0.942009563419948	0.992787792300143	1.00726460151484	NA	NA	Satellite_cells	0.948425472787959	1.01158941508045	1.2323354709766	0.863752761252427	0.623101773836747	0.959468311704041	0.470797879539462	1.11479838420367
ENSG00000069345.12	DNAJA2	protein_coding	16	NA	NA	33.4168382014707	1426.48735740963	0.585788215000656	1.04518593671755	0.956767561512105	NA	NA	Pericytes	0.104168958498094	0.0825934849868811	0.120588901631278	0.148998148705715	0.197477718879734	0.160878400724711	0.217901833016553	0.0515362970139869
ENSG00000069399.15	BCL3	protein_coding	19	NA	NA	7.54279513259757	180.977847961365	0.409313125465373	0.889746837021946	1.1239152064278	NA	NA	Satellite_cells	0.0204702120079993	0.0319555568461278	0.232121442548908	0.0952484786730569	0.194334806282341	0	0.0194232084032569	0
ENSG00000069424.16	KCNAB2	protein_coding	1	NA	NA	0.849178320573226	130.026827781356	1.4087883284003e-05	0.55446322634264	1.80354611900273	NA	NA	Immune	0.0277384134359779	0.0114403158431153	0.0321113879826342	0.0220178961459875	0.0459358296336796	0.140866092152074	0.0359363329088144	0.879299948972819
ENSG00000069431.14	ABCC9	protein_coding	12	NA	NA	26.4108910689543	3851.18349078224	0.459282364262109	1.05462281672437	0.948206301003397	NA	NA	Pericytes	4.10557051786783	3.8461828649271	0.392980272287096	0.406146519875982	0.0851899445194873	2.35887936368435	28.243996654908	0.154385260377735
ENSG00000069482.7	GAL	protein_coding	11	NA	NA	0	0.239791609671765	NA	0.731666573677161	1.36674277051399	NA	NA	NA	NA	NA	NA	NA	NA	NA	NA	NA
ENSG00000069493.15	CLEC2D	protein_coding	12	NA	NA	1.83241325282024	119.858021284685	0.900141760698276	0.975271743107539	1.02535524797803	NA	NA	Immune	0.111191617881677	0.153040066745646	1.50628266369614	0.495267277277431	1.33498598033762	0.347559772300043	0.547922590444509	4.32762657954558
ENSG00000069509.6	FUNDC1	protein_coding	X	NA	NA	7.38956212337172	81.8903445688	0.703422398078865	1.07530050464813	0.929972594337459	NA	NA	Pericytes	0.00689707306998309	0.0189550836648603	0	0.00741244787196034	0.0111886860007161	0	0.0710137045744245	0
ENSG00000069535.14	MAOB	protein_coding	X	NA	NA	76.7991361484999	1838.71365256038	0.873508472967536	0.981564882809125	1.01878135364635	NA	NA	Slow_fibers	2.96121637678354	1.87312344975955	0.0681193755853449	0.193534397606487	0.229836833903889	0.061642780089382	0.0237471028534519	0.255371746600772
ENSG00000069667.16	RORA	protein_coding	15	THR-like	NA	15.8714339042405	2451.1416064021	0.00775387434303943	1.2365471629839	0.808703484941821	DB01990; DB04540	Cholesterol sulfate; Cholesterol	Fast_fibers	23.144185085246	36.2233097047116	24.4549725525375	31.5842828301377	5.53497425360081	9.24283382892989	15.9672626910478	2.870775246629
ENSG00000069696.7	DRD4	protein_coding	11	NA	NA	2.52257403916042	36.642838411982	0.270454750658092	0.78946389267911	1.2666823768297	NA	NA	Satellite_cells	0.0211968052127343	0.0205638499389263	0.0612700046565203	0.0138868058680087	0	0	0	0
ENSG00000069702.11	TGFBR3	protein_coding	1	NA	NA	10.7987796361426	754.973178512279	0.529403006140964	0.928853853204631	1.07659563078724	NA	NA	Satellite_cells	0.410408688279395	0.0835831042683587	6.69011070315593	4.13562295298791	1.47643425025047	1.42975869362194	1.59902820256588	0.850753912298912
ENSG00000069764.10	PLA2G10	protein_coding	16	NA	NA	0.880450990076784	6.05009475219738	NA	0.890397171122864	1.12309431389918	NA	NA	Smooth_muscle	0.00198035174215503	0.0051163309172989	0	0.0206978168169954	0.0278946746176972	0.131463461053376	0	0.0462667369921069
ENSG00000069812.11	HES2	protein_coding	1	bHLH	NA	0	0.349896038347051	NA	1.13446040606668	0.881476334169414	NA	NA	Endothelial	0	0.00669884098794357	0	0.0346260404163687	0.0557480804385218	0	0.0370271631268699	0.0328843523097969
ENSG00000069849.11	ATP1B3	protein_coding	3	NA	NA	9.07764720713388	208.156785691205	0.0734475319784427	0.832395041234177	1.20135266365513	NA	NA	Endothelial	0.175284635254478	0.0841410603909123	0.884198816902985	0.450393118513739	0.968932080999119	0.193447272654814	0.531905664952518	0.664874840283663
ENSG00000069869.17	NEDD4	protein_coding	15	NA	NA	38.3755003001923	3045.2285776846	0.0378417071863632	1.17608321486919	0.850279969441812	NA	NA	Fast_fibers	5.60777474876251	9.28903287675602	0.99160964024608	1.00269622532709	2.80828445132547	0.861838903415371	0.697599022436834	0.592527154806227
ENSG00000069943.10	PIGB	protein_coding	15	NA	NA	2.45224566121323	127.063951688339	0.0293938285935888	1.2615475914399	0.792677190131707	NA	NA	Satellite_cells	0.187803642955493	0.249738379659105	0.467024527777105	0.372388815910269	0.168147747851081	0.0364032165882177	0.158044966475639	0.101911866617749
ENSG00000069956.14	MAPK6	protein_coding	15	NA	NA	18.3997737920349	1081.89242022799	0.0463440720436344	1.15907769366551	0.862754934777116	DB00945; DB01017	Acetylsalicylic acid; Minocycline	Satellite_cells	0.41190461953622	0.72668031662113	0.938199542961603	0.676380426317363	0.815232541778554	0.384736328184744	0.498453597543083	0.446673821703992
ENSG00000069966.19	GNB5	protein_coding	15	NA	NA	0.442457554564229	49.7706135134415	0.0196082291102709	0.665710020246067	1.50215554759168	NA	NA	Smooth_muscle	0.013461388587442	0.0406225922706578	0.468579845446428	0.561744163697729	0.223041202599343	0.615226134670536	0.288027969114619	0.147310522300287
ENSG00000069974.16	RAB27A	protein_coding	15	NA	NA	1.29780019457449	69.8191162489369	0.078504394410757	0.758816499221621	1.31784166662926	NA	NA	Endothelial	0.0430663532106895	0.0473861855902663	0.15986816082652	0.224565828275447	0.647257859140482	0.319968064624107	0.233046478811287	0.411988571286638
ENSG00000069998.12	HDHD5	protein_coding	22	NA	NA	18.8118333492538	669.343060937922	0.0140256058145649	0.848952786537811	1.17792180655674	NA	NA	Satellite_cells	0.173073033002767	0.260597535900355	0.656589864243149	0.216385954159776	0.192799355626088	0.126765394538649	0.114893392007508	0.141067982962686
ENSG00000070010.19	UFD1	protein_coding	22	NA	NA	6.44754135224002	451.340991044162	0.343752552260624	0.928706250761866	1.07676673779211	NA	NA	Smooth_muscle	0.179836386258875	0.267647992689064	0.328003055801154	0.255636834881609	0.184087103295069	0.328143233015201	0.152843080848544	0.202664242379009
ENSG00000070018.9	LRP6	protein_coding	12	NA	NA	21.9863627412057	1950.14855645308	0.895861510203231	1.01227293350267	0.98787586519754	NA	NA	Endothelial	0.541839477838073	0.512798815563586	0.935176541650352	1.06972043101138	1.25950254985477	1.18721967677792	0.729343510711137	0
ENSG00000070019.5	GUCY2C	protein_coding	12	NA	NA	1.7268918094563	68.8018166349721	0.825628143881967	1.05482340095244	0.948025990983006	NA	NA	Slow_fibers	0.214889395869447	0.176081018559135	0	0.0323324912002202	0.0250520849547599	0	0.0165731938533339	0
ENSG00000070031.4	SCT	protein_coding	11	NA	NA	11.8321900354653	59.4264689312886	0.429060434552743	0.803527870331537	1.24451190421982	NA	NA	Endothelial	0.0316784350595457	0.0264773856745207	0	0.0207335858370892	0.0589661117186759	0	0	0
ENSG00000070047.13	PHRF1	protein_coding	11	NA	NA	29.6423118100555	1205.87694269753	0.524617625669462	1.05305062428095	0.949621962080714	NA	NA	Pericytes	0.128921949728006	0.133961200022837	0.138078803816052	0.139957833155613	0.13983411111485	0.111434979634632	0.313429551068564	0.172956746337688
ENSG00000070061.16	ELP1	protein_coding	9	NA	NA	4.27809645179885	872.935677710348	0.537432236019663	1.0466119803015	0.955463933932732	NA	NA	Smooth_muscle	0.244874344987628	0.249205691058032	0.592152486755807	0.494280062363551	0.583261577552809	0.693020768749016	0.54936322057051	0.196611373054129
ENSG00000070081.18	NUCB2	protein_coding	11	NA	NA	3.60368807794927	291.948126491166	1.9363634327419e-07	1.38190280237839	0.723639895858741	DB11093; DB11348; DB14481	Calcium citrate; Calcium Phosphate; Calcium phosphate dihydrate	Endothelial	0.128838046800451	0.250828688534619	0.892522869838175	0.451488914101255	0.978573493795634	0.284577010510075	0.563093296496411	0.349858897232445
ENSG00000070087.15	PFN2	protein_coding	3	NA	NA	89.9667783104944	2706.52933802396	0.578369347635058	1.07982196771115	0.926078585083477	NA	NA	Slow_fibers	0.676680995287194	0.4344365053043	0.0370172944799811	0.041120283837047	0.0355695260153859	0	0.0971572627408859	0.0835965622077474
ENSG00000070159.14	PTPN3	protein_coding	9	NA	NA	31.7954174898723	2548.60478563164	0.216758686483709	0.902555771769372	1.1079647721266	NA	NA	Slow_fibers	2.48334338477183	1.56336528852485	0.196645108219552	0.188238396802735	0.0333179773942936	0.933144567982501	0.0562797112695177	0
ENSG00000070182.21	SPTB	protein_coding	14	NA	NA	76.1968998821063	9655.58117036855	0.00605899954784601	1.18204881687453	0.845988749131455	NA	NA	Fast_fibers	2.00902220616305	3.27278243320726	0.209333117427639	0.100752873016153	0.0687895709132263	0.631685143207358	0.256452753369958	0.296063767103073
ENSG00000070190.13	DAPP1	protein_coding	4	NA	NA	0.822373396404869	37.8808031322113	0.646006719087596	0.878171455380467	1.13872979345104	NA	NA	Immune	0.131760220265489	0.0926358194249148	0.142146410803127	0	0	0.0531403276632604	0	0.446889698635608
ENSG00000070193.5	FGF10	protein_coding	5	NA	NA	0.263776679596073	16.0112923909976	0.775019581278597	1.21277723407057	0.824553736586558	NA	NA	Fibroblasts	0	0.00923566651036694	0	0.996902083539886	0	0.0545741307705322	0	0
ENSG00000070214.16	SLC44A1	protein_coding	9	NA	NA	5.27796803343365	525.044512269814	0.752134918856348	1.0392748079794	0.962209410179241	NA	NA	Fibroblasts	0.42698626823	0.520749520387405	1.37783304510657	2.76270566744829	1.06244643521011	0.883588765910764	1.36847891495494	1.24422104885854
ENSG00000070269.14	TMEM260	protein_coding	14	NA	NA	2.04846123941241	144.725565196406	0.811764163788957	1.04354463316556	0.958272380709327	NA	NA	Smooth_muscle	0.438530191188742	0.451333488998419	0.616200589755809	0.810488593623573	0.62315670431464	0.983815042897232	0.716819772683176	0.933807766151372
ENSG00000070366.14	SMG6	protein_coding	17	NA	NA	8.55817024449806	699.040294703124	0.914961764967418	0.988183033832488	1.01195827671892	NA	NA	Fibroblasts	1.14334417160602	1.09216412802122	2.94637013193972	3.83840793374997	1.95205904396317	1.73589169292296	1.95265804778957	1.56904299882752
ENSG00000070367.16	EXOC5	protein_coding	14	NA	NA	5.94626046841139	687.584935367165	0.599764331140807	1.04185475333265	0.959826690621923	NA	NA	Endothelial	0.303299416300933	0.260652021811437	0.598111502449667	0.561035928417951	0.858719670472468	0.539156072986141	0.303110061108597	0.566241184971999
ENSG00000070371.16	CLTCL1	protein_coding	22	NA	NA	36.995421309092	3079.91688624067	0.000453731657250371	1.24060824725594	0.806056224607458	NA	NA	Fast_fibers	2.3871929353382	2.73244011661948	0.477146497512321	0.298972859003636	0.442525090859426	1.23695784855647	1.20620886085238	0.250189843954547
ENSG00000070388.12	FGF22	protein_coding	19	NA	NA	0.538748666711387	13.5571776312492	0.962973341088672	0.970085239367397	1.03083724957212	NA	NA	Smooth_muscle	0.01075145709466	0.0073024122592247	0	0.0282477873877957	0.0279320388102983	0.069003112040353	0	0
ENSG00000070404.10	FSTL3	protein_coding	19	NA	NA	5.66729021946855	145.266681564009	0.00151249631753197	0.698007439252473	1.43264948733346	NA	NA	Fibroblasts	0.0111779076944015	0.0154874701181738	0.21536531598524	0.3316350073083	0	0.208982982300721	0.0534752742950583	0
ENSG00000070413.20	DGCR2	protein_coding	22	NA	NA	23.2423308334995	911.235639614919	0.0140120704613239	0.881812493712432	1.1340279335236	NA	NA	Immune	0.309878968216013	0.379933896557719	0.49573505328126	0.529314150578325	0.476675867712005	0.521277884854836	0.613979787303702	0.766253253998192
ENSG00000070423.18	RNF126	protein_coding	19	NA	NA	18.6584474363534	504.533767826317	0.740915876784619	1.04379308521445	0.958044284988293	NA	NA	Immune	0.036533881253727	0.0422419161223337	0.268874985603819	0.0549513704464668	0.223989009520103	0	0	0.35895715342844
ENSG00000070444.15	MNT	protein_coding	17	bHLH	NA	5.37795168220212	341.023006184575	0.387443055856236	0.920142903310338	1.0867877113461	NA	NA	Immune	0.0887293849814421	0.0761159711008765	0.207525334224621	0.266680346698826	0.118690876840205	0	0.0630782896624188	0.361147093767531
ENSG00000070476.15	ZXDC	protein_coding	3	zf-C2H2	NA	22.5742619641808	1287.16706471107	0.452129418707395	1.06317702027699	0.940577139016298	NA	NA	Slow_fibers	1.33607893820093	1.21301992499105	1.14809015219164	0.582564255961498	0.600657012105575	1.3210002170389	0.989674605092823	0.999709936095385
ENSG00000070495.15	JMJD6	protein_coding	17	NA	NA	12.9030002428859	634.849224340703	0.436964257600666	1.07489084040193	0.930327027092417	NA	NA	Fibroblasts	0.0937517490254228	0.090277316843511	0.0463020512950758	0.179565661175956	0.138005905121805	0.0337108953613808	0.140481203156354	0.0856998447339556
ENSG00000070501.12	POLB	protein_coding	8	NA	NA	13.8683985478306	460.770412912438	7.49374227445263e-05	1.25144508976769	0.799076210515664	DB00987; DB01592; DB03222; DB07479; DB14488; DB14489; DB14490; DB14491; DB14501	Cytarabine; Iron; dATP; (1S)-1,2,3,4-TETRAHYDRO-BENZO[C]PHENANTHRENE-2,3,4-TRIOL; Ferrous gluconate; Ferrous succinate; Ferrous ascorbate; Ferrous fumarate; Ferrous glycine sulfate	Fast_fibers	0.542858440332027	0.602839583464129	0.220813201844821	0.2014725031645	0.431404675408442	0.103700825653621	0.087620531706374	0.283383247230115
ENSG00000070526.15	ST6GALNAC1	protein_coding	17	NA	NA	0.733531111725759	20.4593863567261	0.196883144859982	0.703091957890256	1.42228906016884	NA	NA	Endothelial	0	0	0	0.0141211823383548	0.166923733306282	0	0	0
ENSG00000070540.13	WIPI1	protein_coding	17	NA	NA	34.9528707057926	952.681944269274	0.198728767757427	0.875623375046811	1.14204351836375	NA	NA	Slow_fibers	1.06183952176858	0.774855684545033	0.153741596686559	0.536511548799853	0.132296145786017	0.299748020150169	0.60540410833161	0.167849880866841
ENSG00000070601.10	FRMPD1	protein_coding	9	NA	NA	1.67631578292245	102.400645641134	0.0666597565783859	1.47690962934433	0.677089498322216	NA	NA	Fast_fibers	0.0882373466059524	0.2018826369553	0.0332117782250297	0.0105408510683153	0.0321628443194603	0	0	0.0876916061594584
ENSG00000070610.14	GBA2	protein_coding	9	NA	NA	38.7647742362066	1484.19112928845	0.596764707048389	0.96209242002378	1.03940118349055	NA	NA	Satellite_cells	0.66076577717508	0.589178436441893	0.742526831196322	0.301684804973715	0.726143542734054	0.574440327428844	0.583006126298536	0.397540585072873
ENSG00000070614.15	NDST1	protein_coding	5	NA	NA	28.8061001751479	1921.0033295103	0.0247563148942817	0.88941176969481	1.12433861803193	DB01812	Adenosine 3',5'-diphosphate	Pericytes	0.0874875718562411	0.0783168295995418	0.250417086772914	0.158193133104661	0.262164343926679	0.213985674508294	0.487620831443911	0.128183764244421
ENSG00000070669.17	ASNS	protein_coding	7	NA	NA	0.168513976537619	7.72007549061082	0.723838540059243	0.824731879467836	1.21251527301849	NA	NA	Fibroblasts	0	0.000726977600802351	0.0652047755977648	0.0681781210926587	0.010815136865557	0	0.0396485552066483	0
ENSG00000070718.12	AP3M2	protein_coding	8	NA	NA	3.97475880920159	217.17672336165	0.883836981163738	1.0221133532791	0.97836506762371	NA	NA	Satellite_cells	0.180690313746983	0.149927255355698	0.615681722616374	0.31986483394251	0.309597417248307	0.0595993730145959	0.240099650354283	0.407722821707654
ENSG00000070729.14	CNGB1	protein_coding	16	NA	NA	0	0.109913108535478	NA	1.13363886951595	0.882115131097246	NA	NA	Slow_fibers	0.0305981380040922	0.0125038879917863	0	0.0146785974306583	0	0	0	0
ENSG00000070731.11	ST6GALNAC2	protein_coding	17	NA	NA	5.96916861584708	150.82782222619	0.979793494168532	0.994922854431612	1.00510305451902	NA	NA	Slow_fibers	0.135318613792347	0.0526312829044953	0.0612700046565203	0.0494293666557941	0.0599519443051819	0	0.0437212924344016	0.100278149350239
ENSG00000070748.19	CHAT	protein_coding	10	NA	NA	0	0	NA	NA	NA	NA	NA	NA	NA	NA	NA	NA	NA	NA	NA	NA
ENSG00000070756.17	PABPC1	protein_coding	8	NA	NA	20.7359592445009	1622.0335787587	0.187176008354855	0.920110163202676	1.08682638230975	NA	NA	Pericytes	1.90115050516925	1.78301250816632	3.85495829624632	3.77448573939442	4.12033161470233	3.67270299626526	9.92699308419862	7.73157502500013
ENSG00000070759.17	TESK2	protein_coding	1	NA	NA	4.31148044289693	130.926272245003	0.264741233894687	1.18942427510399	0.840742887909	NA	NA	Smooth_muscle	0.0258117624167479	0.0485915493276969	0	0.0129216996686876	0.04006958991739	0.128934555965805	0	0
ENSG00000070761.8	CFAP20	protein_coding	16	NA	NA	3.92737504911215	73.8882902743064	0.837777372233805	1.04296169633705	0.95880798260575	NA	NA	Pericytes	0.0484856062519323	0.0233714483706955	0.194685885847521	0.0496037538530164	0.113084185189921	0	0.233729410267954	0
ENSG00000070770.10	CSNK2A2	protein_coding	16	NA	NA	4.18704281011509	348.398127285992	0.269238294351317	1.10489762070729	0.905061230342642	NA	NA	Satellite_cells	0.136592866085383	0.13669460190947	0.511953705031272	0.263115004495157	0.476980686290935	0.325678185946908	0.381888887889173	0.369369317811841
ENSG00000070778.13	PTPN21	protein_coding	14	NA	NA	11.4434371032899	708.257284241535	0.993638343859224	0.998816568229967	1.00118483394016	NA	NA	Fibroblasts	0.305413330480572	0.226618798868467	0.512223893858395	0.712267302960587	0.700298101719468	0.553239476390922	0.587755411637826	0.303728090804642
ENSG00000070785.17	EIF2B3	protein_coding	1	NA	NA	25.9956048845643	727.730516395908	0.135702766265059	1.09694059593397	0.911626394087976	NA	NA	Slow_fibers	2.68370767751017	2.47166859244616	0.871524208091257	1.53727008416148	0.978555490046396	1.99623194751706	1.26258965399406	1.22688415011107
ENSG00000070808.17	CAMK2A	protein_coding	5	NA	NA	58.9389638051321	4693.45368707473	0.00797903042938074	1.20992452766438	0.826497832827959	DB04119; DB04447; DB07766; DB12010	Hexatantalum Dodecabromide; 1,4-Dithiothreitol; (2Z,3E)-2,3'-biindole-2',3(1H,1'H)-dione 3-{O-[(3R)-3,4-dihydroxybutyl]oxime}; Fostamatinib	Slow_fibers	0.983434031597247	0.709839189572241	0.128495654418172	0.0557143717185336	0.0327814497171193	0.170370931592263	0	0
ENSG00000070814.22	TCOF1	protein_coding	5	NA	NA	6.53781997427102	561.125693168358	0.794356499457772	1.02727070715077	0.973453241720082	NA	NA	Immune	0.0712895940058407	0.0963138480520537	0.0942269387105661	0.158143219829182	0.133968770058467	0.39982986955598	0.0455640079284855	0.464618977054716
ENSG00000070831.17	CDC42	protein_coding	1	NA	NA	15.1858193192499	2070.70271404359	0.519827900647283	0.959321904670066	1.04240296727502	NA	NA	Immune	0.338538909188997	0.356345973191945	0.261385949490692	0.370757562357738	0.632051854414989	0.564958097152108	0.561992453222989	0.735440703323117
ENSG00000070882.13	OSBPL3	protein_coding	7	NA	NA	2.82927530819886	247.003550687699	0.930255870369123	1.01663557340654	0.983636640462224	NA	NA	Immune	0.282428525380447	0.258767579620636	0.490380849104859	0.392124972385971	0.0453858487385322	1.2406630300483	0.512737141281099	2.56789045937466
ENSG00000070886.12	EPHA8	protein_coding	1	NA	NA	0	1.03163664968394	NA	0.457505199227737	2.18576750972008	NA	NA	NA	NA	NA	NA	NA	NA	NA	NA	NA
ENSG00000070915.10	SLC12A3	protein_coding	16	NA	NA	0.0175416833259475	0.842009659045596	NA	0.680960344437861	1.46851429480157	NA	NA	Fast_fibers	0.00831411316173339	0.018098505924047	0	0.0178627709926302	0	0	0	0
ENSG00000070950.10	RAD18	protein_coding	3	NA	NA	1.17618565301331	68.8552849478543	0.864247619253174	0.956564842987435	1.04540743613043	NA	NA	Satellite_cells	0.0664094111966645	0.129302509171782	0.447001106544358	0.239372435479725	0.29481757600785	0.114874594763638	0.117120230451631	0.0865981017792132
ENSG00000070961.16	ATP2B1	protein_coding	12	NA	NA	13.3484914918562	1098.79694459669	0.917526638804064	0.986201501668227	1.01399156086097	NA	NA	Immune	1.01821181988678	0.887184628596569	1.78409706658607	1.94122963169927	0.955153639606977	1.31371460399529	0.886702716407628	5.60461222429248
ENSG00000070985.13	TRPM5	protein_coding	11	NA	NA	0.0409147450419058	1.42170873496012	NA	0.573679459898071	1.74313370079116	NA	NA	NA	NA	NA	NA	NA	NA	NA	NA	NA
ENSG00000071051.14	NCK2	protein_coding	2	NA	NA	28.5499495675458	610.422364490198	0.713643128028029	1.03598121110301	0.965268471360888	NA	NA	Pericytes	0.210725952693935	0.396124485223914	1.07296898092902	0.430292567834114	0.632469078481679	1.90759349454248	2.44042696997277	1.61965977267541
ENSG00000071054.17	MAP4K4	protein_coding	2	NA	NA	19.0938763661243	1849.59481219342	0.215983226927941	0.923300021460577	1.08307156585797	NA	NA	Pericytes	0.712662587709585	0.633927317777899	2.28455787580572	1.89055079643065	3.36790297964174	3.81495830215275	4.26243432195106	2.73028727491979
ENSG00000071073.13	MGAT4A	protein_coding	2	NA	NA	3.71448385402245	302.310845147894	0.486674588499612	0.930794962350303	1.07435046433314	NA	NA	Endothelial	0.13130380377403	0.123266961186094	0.323536648669285	0.0928948969588389	1.77685750851414	0.0891690567658804	0.0627267046470492	1.26972732035835
ENSG00000071082.11	RPL31	protein_coding	2	NA	NA	57.824987310858	2576.26651830105	0.000370739839243387	1.19173421724877	0.839113273350995	NA	NA	Satellite_cells	0.946235907381945	0.617161310454436	1.32280664717104	0.557973309816618	0.478183118036007	0.371754479785554	0.31327126456216	0.600961509233663
ENSG00000071127.17	WDR1	protein_coding	4	NA	NA	29.5097738914841	1910.25471264101	0.999678834562496	1.00005281821322	0.999947184576395	NA	NA	Endothelial	0.0909039639833238	0.0723189990202975	0.238142390599861	0.220517959174561	0.384844546645326	0.265992419718669	0.162654252572564	0.214934606392032
ENSG00000071189.21	SNX13	protein_coding	7	NA	NA	9.14100395944242	1400.81010185343	0.00243300909021727	1.17753826872143	0.849229300280664	NA	NA	Immune	0.877060066527784	0.906930729571574	0.701835779984019	0.985671734351169	1.0773804285662	1.36880188090589	0.653754529575602	2.13129486162647
ENSG00000071203.9	MS4A12	protein_coding	11	NA	NA	0	0.0360264364237239	NA	1.29097799164337	0.774606543622819	NA	NA	NA	NA	NA	NA	NA	NA	NA	NA	NA
ENSG00000071205.12	ARHGAP10	protein_coding	4	NA	NA	13.8623574432485	1195.09301816486	0.0443835495797434	1.16660641887506	0.85718712311242	NA	NA	Pericytes	1.98206425903276	2.29911992075127	0.753495022836452	5.83287185748998	0.248339724864283	8.48838514886167	13.2815632411619	2.1336220617299
ENSG00000071242.12	RPS6KA2	protein_coding	6	NA	NA	20.5570235266888	1282.15582970547	0.0981290137136989	0.903046927719808	1.10736216391877	NA	NA	Endothelial	1.75350128405763	2.54978546329743	0.679674171951741	0.402200122754671	3.4063566460702	0.260606062936187	0.937928064968841	1.98470628717569
ENSG00000071243.16	ING3	protein_coding	7	NA	NA	3.41723998260404	160.965562610173	0.897571961393616	1.02485048464454	0.975752087727064	NA	NA	Endothelial	0.230442398960206	0.263742144814475	0.275539712119675	0.242309166444466	0.318989622333462	0.224139229535067	0.089470449151522	0.107675767122927
ENSG00000071246.11	VASH1	protein_coding	14	NA	NA	5.81368094821154	327.386963257397	3.83753369632479e-07	0.710880262741581	1.40670665991401	NA	NA	Endothelial	0.0165069495804078	0.00463257920108999	0.314596035167669	0.338349863622771	0.884770223856209	0.433349064128998	0.725830355734182	0.478679159409823
ENSG00000071282.12	LMCD1	protein_coding	3	NA	NA	97.9389016772184	7172.38684515757	6.26594768128652e-06	0.755390639745155	1.32381836282399	NA	NA	Slow_fibers	5.45016245955186	2.81495606146268	0.243430165205327	0.405837606936576	2.16942402607512	0.949129397314385	0.297107571979634	0.178931035571031
ENSG00000071462.12	BUD23	protein_coding	7	NA	NA	10.5412655640673	642.739803995172	0.886338992622096	1.01791865758963	0.982396768684782	NA	NA	Satellite_cells	0.161243671001358	0.102447303812949	0.428615065660944	0.238241521691745	0.272678950626122	0.0390379487900188	0.228378207565768	0.359516117999092
ENSG00000071537.14	SEL1L	protein_coding	14	NA	NA	16.4773579743593	1401.69971850898	0.593865989352921	0.957465930494877	1.04442358537305	NA	NA	Pericytes	0.475431290645045	0.290270391212181	0.553337781246809	0.627119292320779	0.59748668216743	0.553990988289996	0.979892937463164	0.856405692202737
ENSG00000071539.14	TRIP13	protein_coding	5	NA	NA	0.161422432796988	5.2546777469866	NA	0.726369923685407	1.3767089844886	NA	NA	Pericytes	0	0.00212619340578125	0	0.0103293833771299	0.0307169001151075	0	0.0361203315732017	0
ENSG00000071553.18	ATP6AP1	protein_coding	X	NA	NA	15.7410713786691	658.262891796857	0.0281053054999612	0.865838866780846	1.15494930796761	DB01133	Tiludronic acid	Smooth_muscle	0.205372697733747	0.223146040397014	0.521940849262376	0.17288361022743	0.14566062116667	0.552893315915555	0.291145134830999	0.243988692308629
ENSG00000071564.17	TCF3	protein_coding	19	bHLH	NA	8.26721440783244	340.152650237584	0.634284216017231	0.95384998387309	1.04838288714911	NA	NA	Smooth_muscle	0.0361726309136976	0.0320539750581312	0.338638085688271	0.193805900257861	0.200615310791368	0.568031810501851	0.21826054887201	0.525538264114485
ENSG00000071575.12	TRIB2	protein_coding	2	NA	NA	10.7367591200873	406.281463744478	2.87487902446773e-06	0.735637252630531	1.35936563357028	NA	NA	Pericytes	0.019920998394788	0.0103034477220514	0	0.12009763648703	0.268737194220742	0.203052655749181	0.600833857835009	0.0727473774570427
ENSG00000071626.17	DAZAP1	protein_coding	19	NA	DAZAP1	20.8190668862456	1331.65908556585	0.9318478469605	0.991154231695957	1.00892471425855	NA	NA	Satellite_cells	0.264049816393752	0.248173067105917	0.506774281573715	0.32937230653477	0.376393042279999	0.342498986682378	0.33140537961841	0.259605657728713
ENSG00000071655.18	MBD3	protein_coding	19	MBD	NA	10.6212945350908	582.222687580815	0.718075227085677	1.0400903823595	0.961454905227992	NA	NA	Pericytes	0.0481173696220895	0.0358697001288626	0.157211860537003	0.181037788290208	0.0706229548906366	0.0583107379223884	0.26422841945516	0.137588417046512
ENSG00000071677.1	PRLH	protein_coding	2	NA	NA	0	0.0343013008401402	NA	0.938810946587745	1.06517718357957	NA	NA	NA	NA	NA	NA	NA	NA	NA	NA	NA
ENSG00000071794.16	HLTF	protein_coding	3	NA	NA	5.42714125177168	344.147027487976	0.870129651426877	0.978555551794455	1.02191439021139	NA	NA	Satellite_cells	0.327585599922429	0.219665404556058	1.12025854573176	0.413871949293327	0.236120968428785	0.208726660728496	0.639981186009298	0.618962243913492
ENSG00000071859.15	FAM50A	protein_coding	X	NA	NA	20.8589730830345	421.657341880811	0.39793488164522	1.08373635443217	0.922733648188779	NA	NA	Pericytes	0.0522940646891639	0.116781873120189	0.0934986428955172	0.180828273294032	0.110304201731168	0.159774980085523	0.254946753834679	0.235067166568012
ENSG00000071889.17	FAM3A	protein_coding	X	NA	NA	12.7817163876864	455.516904512872	0.931425463999178	0.987759907660699	1.01239176873284	NA	NA	Pericytes	0.0842892752769089	0.0753652953014955	0.131887814329401	0.0822383195650022	0.0988053296704167	0.185038994816541	0.186032016853403	0.0959135047553023
ENSG00000071894.17	CPSF1	protein_coding	8	NA	NA	16.8987062447459	724.772552273798	0.726837809511378	1.03236424957403	0.968650358061713	NA	NA	Satellite_cells	0.122133527598087	0.15245222898102	0.626370723495377	0.147092443630452	0.234207660293129	0.061642780089382	0.119750362939091	0.519553713109962
ENSG00000071909.19	MYO3B	protein_coding	2	NA	NA	0.0380037427932378	3.94645514549947	NA	1.04236771759219	0.959354345997921	NA	NA	Fibroblasts	0.050995050079586	0.0689450232854441	0.0597253826903896	0.25195328960212	0.0681772429632797	0	0.0359048142544567	0.147126662912887
ENSG00000071967.12	CYBRD1	protein_coding	2	NA	NA	18.3826570653015	911.37775266326	0.372751309016137	0.820696881104278	1.21847666662808	NA	NA	Satellite_cells	0.0116198783092955	0.0172031941075286	1.57960103403537	1.35626525811835	0.595067737814422	0.107046621225767	0.37295183915845	0.715450404220104
ENSG00000071991.9	CDH19	protein_coding	18	NA	NA	0.097346350081751	13.0570623503696	0.358692605124251	0.612688937752546	1.63214959236604	NA	NA	Fibroblasts	0	0.0074267924418054	0	0.634379303628545	0	0	0.0186938250557076	0
ENSG00000071994.11	PDCD2	protein_coding	6	NA	NA	7.17743125084923	393.490933622152	0.13841458471043	1.1279878509811	0.88653437103088	NA	NA	Endothelial	0.150452884854802	0.11744309061636	0.262931954642233	0.180624366120392	0.366804532006951	0.342462958581442	0.326660684904205	0.187288110373634
ENSG00000072041.18	SLC6A15	protein_coding	12	NA	NA	0	0.337304049298584	NA	0.902499950053986	1.10803330231784	NA	NA	Endothelial	0.00752625115482373	0.000887770771194928	0	0	0.0146610368285245	0	0	0
ENSG00000072042.13	RDH11	protein_coding	14	NA	NA	2.1524428943383	99.6843465470219	0.755949233969942	0.944139820491072	1.0591651557286	NA	NA	Pericytes	0.0810749941113205	0.0715329463394817	0.259288909804115	0.366196033840876	0.21896945395568	0.245319554477945	0.387588578185551	0.122937271638219
ENSG00000072062.15	PRKACA	protein_coding	19	NA	NA	91.7424468247464	5469.67730778991	0.420137142905304	0.939259818879734	1.0646681353757	NA	NA	Smooth_muscle	0.237936490056895	0.224666692799773	0.388425588115193	0.407629878640114	0.314014542739134	0.507681408062925	0.23396386763328	0.327179740872614
ENSG00000072071.17	ADGRL1	protein_coding	19	NA	NA	3.29742189408077	232.003777338458	0.00101516674164862	0.723563882839479	1.38204797629714	NA	NA	Endothelial	0.0239540724124323	0.0187017563438345	0.0745523133582835	0.20318782247453	0.370260919728838	0.268897770912535	0.321124559424658	0.171104958865256
ENSG00000072080.11	SPP2	protein_coding	2	NA	NA	0	0.0354667073858435	NA	1.3739056091903	0.727852039696777	NA	NA	NA	NA	NA	NA	NA	NA	NA	NA	NA
ENSG00000072110.16	ACTN1	protein_coding	14	NA	NA	4.16452621038951	579.82657464115	2.11533368466789e-06	0.486412739804841	2.05586720528994	DB06773; DB09130	Human calcitonin; Copper	Smooth_muscle	0.0299558715349862	0.0483018233288566	0.720626917530249	0.480285158729281	0.974171223898018	4.72485266854887	1.58087171266696	0.368641257932154
ENSG00000072121.17	ZFYVE26	protein_coding	14	NA	NA	10.2240302787597	1230.89635033303	0.611396839694714	1.03870903322938	0.962733516325518	NA	NA	Immune	0.183272273744018	0.27385832114097	0.349204121369826	0.383436195881799	0.452178424535832	0.377424936831068	0.298768587232463	0.562307735852749
ENSG00000072133.11	RPS6KA6	protein_coding	X	NA	NA	0.321926360828265	25.7150164664476	0.110340944378952	0.671559275348294	1.48907183134559	NA	NA	Satellite_cells	0.0195032462461782	0.0175668764184008	0.395922059733639	0.121012698970899	0.020556718159072	0	0.0583595765791115	0.0426876120549817
ENSG00000072134.16	EPN2	protein_coding	17	NA	NA	8.99743773900792	575.058655919764	0.658374916104881	0.963994290449036	1.03735054232966	NA	NA	Pericytes	0.568135849189475	0.558922970451334	1.59044049292365	2.65711291047506	3.08532013235446	3.3890768940525	3.68198374920538	1.19901608916161
ENSG00000072135.13	PTPN18	protein_coding	2	NA	NA	8.67471926331996	373.334111004809	0.173380177397805	0.891527492117953	1.12167040146385	NA	NA	Immune	0.0509986163374037	0.108920119469877	0.291461713356095	0.304439592348965	0.420667179810879	0.231731579420653	0.139458557472265	1.01559996380791
ENSG00000072163.20	LIMS2	protein_coding	2	NA	NA	17.3264534846605	1197.65940835202	0.00276548653666713	0.801985119378592	1.24690592859733	NA	NA	Endothelial	0.0280620694470638	0.0336141981233614	0.140776390072212	0.197429560945693	3.38318823862667	1.3633780296518	0.700189156194153	0.0502765208647562
ENSG00000072182.14	ASIC4	protein_coding	2	NA	NA	0.0308769942582916	2.51785150393597	NA	1.38014624852105	0.724560894232471	NA	NA	NA	NA	NA	NA	NA	NA	NA	NA	NA
ENSG00000072195.15	SPEG	protein_coding	2	NA	NA	220.854111690956	26228.1868285822	0.133223464284468	1.12052209035513	0.89244112954798	NA	NA	Smooth_muscle	1.19387956744441	1.29241397675582	0.298456543269272	0.100309603883574	0.0602946709825057	2.2865636136371	0.0288430476717892	0
ENSG00000072201.14	LNX1	protein_coding	4	NA	NA	2.81054954876856	132.644068190128	0.345386531143085	1.13087048423005	0.884274560124227	NA	NA	Endothelial	0.0227120607270324	0.0495957327853802	0.449716016930503	0.266458243815084	10.4538502607412	0	0.0681376672049683	0.0898860720085908
ENSG00000072210.19	ALDH3A2	protein_coding	17	NA	NA	10.6718014658499	1324.8908914181	0.749899259942013	1.03348274272435	0.967602030164444	NA	NA	Satellite_cells	0.272912591418904	0.214014408130973	1.27666721196172	0.868302658286977	0.129147730282404	0.330402134060192	0.15572573126126	0.238037997965709
ENSG00000072274.13	TFRC	protein_coding	3	NA	NA	64.9772947351804	4772.55098576237	0.199154151888657	0.808158494058507	1.23738104264435	NA	NA	Fast_fibers	0.818904721257971	0.886639923712869	0.560791248496558	0.222054589632824	0.248611408393383	0.230479936027407	0.464116181654262	0.738819830668877
ENSG00000072310.18	SREBF1	protein_coding	17	bHLH	NA	14.8159614568142	1044.52225185866	0.18290407865541	1.16083619217784	0.861447986148589	NA	NA	Fibroblasts	0.139137335855317	0.254987055283572	0.712743666926991	1.4880393183193	0.170953444351437	0.212793721643758	0.47752462132601	0.129413583098522
ENSG00000072315.4	TRPC5	protein_coding	X	NA	NA	0.234469309558137	24.1741621924975	0.958929359786405	1.02611358237634	0.974550982635013	NA	NA	Satellite_cells	0.0249527479256329	0.0159164873086138	0.068572703936368	0.0292906546342716	0.0364079218996406	0.0609462515008014	0.0525577160819766	0.0657687046195938
ENSG00000072364.13	AFF4	protein_coding	5	AF-4	NA	20.4672622176246	2012.60539449326	0.828550792199374	0.983238377770077	1.01704736370028	NA	NA	Endothelial	1.50190236967887	1.24955984703206	1.81265179930123	1.86170069750038	2.08456671628512	1.77977390375175	1.62952387574744	1.84071381673208
ENSG00000072401.15	UBE2D1	protein_coding	10	NA	NA	60.8679836011117	1772.02047807028	0.931705055931924	0.989401549696532	1.01071198069855	NA	NA	Slow_fibers	2.0454194282696	1.90654806417923	0.206887980137904	0.083405419902317	0.288999744675843	0.524416844338384	0.242544338255623	0.127310620524472
ENSG00000072415.10	PALS1	protein_coding	14	NA	NA	6.30000129227779	862.487034551924	0.00462455896315131	1.17907631083476	0.848121525986747	NA	NA	Immune	0.673175335362472	0.719013662908215	0.717997463290219	0.809037308694465	0.780719276769975	0.696212736830605	0.341577963954508	0.895694417704356
ENSG00000072422.17	RHOBTB1	protein_coding	10	NA	NA	107.955928083321	4347.18634098032	7.11711204765056e-11	1.66103577717715	0.602033992127161	NA	NA	Fast_fibers	3.84193882547733	9.8895465057156	1.14904731275909	0.420145996187436	1.0137795440951	0.421490196239732	0.259318465951405	1.00130290441806
ENSG00000072501.19	SMC1A	protein_coding	X	NA	NA	15.8499253281516	1412.93355687994	0.00389999408573386	1.17320528582653	0.852365747138186	NA	NA	Pericytes	0.246856389262662	0.220312905963262	0.397620198641031	0.572800467217683	0.47251290977998	0.739273826364652	0.769527434416549	0.378996772616282
ENSG00000072506.14	HSD17B10	protein_coding	X	NA	NA	18.0263307527924	378.637894420049	0.0122319348573542	0.840037654948805	1.19042282701118	DB00157; DB02820; DB09568	NADH; 1-Azepan-1-Yl-2-Phenyl-2-(4-Thioxo-1,4-Dihydro-Pyrazolo[3,4-D]Pyrimidin-5-Yl)Ethanone Adduct; Omega-3-carboxylic acids	Smooth_muscle	0.0398252656107566	0.0298697702248624	0.0266524520255864	0.0460484368287389	0.0190877993985317	0.109332633604478	0.0279435763306731	0
ENSG00000072518.22	MARK2	protein_coding	11	NA	NA	8.64203980158966	788.119507687256	0.628664992630784	0.954994472296818	1.04712647979516	NA	NA	Immune	0.422083174705109	0.489089258812699	0.798227908695917	0.425692096200712	0.457782480595008	0.386413787496687	0.374499973305908	1.64641302051395
ENSG00000072571.20	HMMR	protein_coding	5	NA	NA	0.222146424623862	9.47031217072388	0.57386860820463	1.34758083394511	0.74207051244002	NA	NA	Pericytes	0.0142621597417389	0.0350642792603127	0	0.0181148590754538	0	0	0.0379685316809428	0
ENSG00000072609.18	CHFR	protein_coding	12	NA	NA	2.37161890913237	327.437331152725	1.49257786297782e-08	0.666123617836591	1.50122285597343	NA	NA	Immune	0.27686744595673	0.187648776327403	0.525605267360756	0.65094577266295	0.566006242952968	0.317383764709605	0.281706487023515	0.947948718725689
ENSG00000072657.10	TRHDE	protein_coding	12	NA	NA	0.28129367031516	35.5615143970875	0.223108346045724	1.39291595502477	0.717918404475609	NA	NA	Satellite_cells	0.0268207446723816	0.0385930255551081	6.84681935538517	1.03728113089074	0	0	0.0177086432345899	0
ENSG00000072682.20	P4HA2	protein_coding	5	NA	NA	3.88356144833605	320.582007234523	0.0450952777264364	0.847063503450068	1.18054903313273	DB00172	Proline	Satellite_cells	0.0527260998327101	0.0499932608040223	1.8106108071239	0.658947972486166	0.197203590342342	0.076870450230227	0.0923244951723854	0.054780712806635
ENSG00000072694.22	FCGR2B	protein_coding	1	NA	NA	0.840124987274388	49.9155801708137	0.23193713481793	0.804929650296622	1.24234459450151	NA	NA	Immune	0.00474158818547955	0	0	0	0	0	0.031403879007135	1.38209245692203
ENSG00000072736.19	NFATC3	protein_coding	16	RHD	NA	15.717507581682	1150.31344799594	5.48277868186346e-06	1.26276763202723	0.791911333991525	NA	NA	Immune	1.99202289939633	2.05884296685092	1.03917987346789	1.25510608576686	1.77716526435742	0.829753964371078	1.64874420848961	3.74356617327409
ENSG00000072756.17	TRNT1	protein_coding	3	NA	NA	3.62687075304139	197.052862151289	0.106051214614593	1.15543648892551	0.865473792445266	NA	NA	Immune	0.23081962675323	0.234896919682119	0.47320729870479	0.309906047113989	0.523050596152338	0.386858418341527	0.28919857649928	0.773518423417918
ENSG00000072778.20	ACADVL	protein_coding	17	NA	NA	319.460419833689	13619.8295753531	0.0903559757405753	0.87520581441722	1.14258838724224	NA	NA	Slow_fibers	1.40567155902664	1.0982351618005	0.777634842371311	0.514949040581916	0.716607585319756	0.842678084246818	0.951637225929291	0.574327727125993
ENSG00000072786.13	STK10	protein_coding	5	NA	NA	4.65364000077519	334.068878236091	0.097784681261989	0.819829480409335	1.21976584630832	NA	NA	Immune	0.0324922526169856	0.0552353672137599	0.0972646962604456	0.110168391774081	1.43281018388943	0.311407974785439	0.597014736713351	2.84818110793263
ENSG00000072803.18	FBXW11	protein_coding	5	NA	NA	29.031197894165	1315.79322945525	0.913277283990144	1.0116835742848	0.988451355165016	NA	NA	Immune	0.762953027585835	0.863649807485177	1.41496639297646	1.10346122524442	1.51789502062693	1.58156782438122	1.60106525432343	2.27665996388829
ENSG00000072818.12	ACAP1	protein_coding	17	NA	NA	11.4931597967632	599.058225618784	0.553707402335194	1.07490639536355	0.930313564337647	NA	NA	Immune	0.0486739811589377	0.0670708814802566	0.0621089928356035	0.0678362970976352	0	0	0.0230942615378931	0.544855049387559
ENSG00000072832.15	CRMP1	protein_coding	4	NA	NA	1.33534991964451	67.0995040388687	0.216702855666811	0.794484296552905	1.25867811905003	NA	NA	Satellite_cells	0.0207292600435273	0.0183183970308621	0.593340539178213	0.48054044161903	0.0527159360953445	0.171699802404696	0.348607137336193	0
ENSG00000072840.13	EVC	protein_coding	4	NA	NA	3.86314173879633	222.375122839818	0.117033648502907	0.834453820089687	1.19838866564542	NA	NA	Fibroblasts	0.0112025557133137	0.0548232696170842	0.442795584282982	0.561864792182241	0.0350109252040957	0.329555345194027	0.114911461836806	0
ENSG00000072849.11	DERL2	protein_coding	17	NA	NA	5.01935000098725	260.11304199353	0.873677111288409	1.02039820381751	0.980009565147024	NA	NA	Satellite_cells	0.0568558829445276	0.0902398756466975	0.263547953905225	0.13640609284681	0.132990810402852	0.0653787061554052	0.184786156066671	0.0657687046195938
ENSG00000072858.11	SIDT1	protein_coding	3	NA	NA	0.864291590223065	55.1621908977712	0.667672954641351	0.908817235245344	1.10033124507156	NA	NA	Immune	0.0628064576342133	0.0751977884836052	0	0.0456734832237137	0.551916513519423	0.052197515398267	0.0279435763306731	0.947261654495004
ENSG00000072864.16	NDE1	protein_coding	16	NA	NA	2.89977880298859	199.831366127286	0.0134139061821798	0.783311521384848	1.27663129253105	NA	NA	Smooth_muscle	0.126055868727774	0.0713760867884341	0.164041345476605	0.312961650009596	0.612457167197508	1.32319729518722	0.177482998469864	0.746012217068692
ENSG00000072952.20	IRAG1	protein_coding	11	NA	NA	5.9528824212437	408.874529418611	1.77976070178202e-06	0.641162442835522	1.55966715014924	NA	NA	Pericytes	0.0407259196175237	0.0105214500804277	0	0.0907616700507445	0.0630645075585199	5.62996673868554	5.73932062986223	0.0596950775439057
ENSG00000072954.7	TMEM38A	protein_coding	19	NA	NA	430.243811705722	9835.49942995521	0.826012936981279	1.02113613989568	0.979301349673276	NA	NA	Slow_fibers	4.69277229399044	4.46799173616823	1.11813380757408	0.210958779134798	0.16419577635226	0.155065603348089	0.481184358815428	0.15925079626961
ENSG00000072958.9	AP1M1	protein_coding	19	NA	NA	5.24027132380632	580.200059484194	0.493516586102493	0.940934466080694	1.06277327066712	NA	NA	Pericytes	0.147126861972442	0.201804217990305	0.259033198628096	0.26549053998173	0.404511964316464	0.19622378071571	0.52862164195187	0.36904591692776
ENSG00000073008.15	PVR	protein_coding	19	NA	NA	11.1383516103111	572.256074441826	0.00136841309326216	1.23152333828523	0.812002476049212	DB03203; DB08231	Sphingosine; Myristic acid	Endothelial	0.123050435807701	0.155043369721593	0.0609198903441974	0.0856541067572422	0.172177672358001	0.160644913291413	0.0863879675627665	0.163887472530383
ENSG00000073050.12	XRCC1	protein_coding	19	NA	NA	8.31681822264927	160.1654087292	0.959107253003953	0.988399610560678	1.01173653784904	NA	NA	Fibroblasts	0.0542441197123246	0.0425112381652391	0.0631040195497713	0.102296455058951	0.0830643047901398	0	0.0810714226497083	0.0670407102419703
ENSG00000073060.17	SCARB1	protein_coding	12	NA	NA	2.70799014352491	304.902004364244	0.409592385770064	0.919665943197191	1.08735134468884	NA	NA	Immune	0.0919968495096112	0.117015665518307	0.135795269298686	0.253767119157999	0.415528344432267	0.311643944025515	0.089685547113508	0.6715485334099
ENSG00000073067.14	CYP2W1	protein_coding	7	NA	NA	0.129930550608058	3.70271760685118	NA	0.639550957866867	1.56359706400153	NA	NA	NA	NA	NA	NA	NA	NA	NA	NA	NA
ENSG00000073111.14	MCM2	protein_coding	3	NA	NA	4.16145763529587	147.810516927382	0.433117272042521	1.11470113145562	0.897101448792967	NA	NA	Satellite_cells	0.0148386232686433	0.00529265977700113	0.048569388657105	0.0341502062672458	0.0207400033184005	0	0.0260481787113445	0
ENSG00000073146.16	MOV10L1	protein_coding	22	NA	NA	0.0337728552803352	2.33759985970616	NA	1.34138489214047	0.745498183153298	NA	NA	Fibroblasts	0.0138561097571907	0.00376641967577639	0	0.0586667212164441	0	0	0	0.0543856595892795
ENSG00000073150.14	PANX2	protein_coding	22	NA	NA	0.287326203418682	9.03433217539536	0.102413961808416	0.4638429847457	2.15590196011749	NA	NA	NA	NA	NA	NA	NA	NA	NA	NA	NA
ENSG00000073169.15	SELENOO	protein_coding	22	NA	NA	19.6873504479656	304.096090452184	0.753585848005835	1.03680790421559	0.964498819823874	NA	NA	Pericytes	0.374086522301473	0.337653472156628	0.52135163605508	0.382984099656666	0.48586280689225	0.391549366645748	0.605970764884178	0.331362664716229
ENSG00000073282.14	TP63	protein_coding	3	P53	NA	10.0077653870015	622.807037809015	0.000630989661451107	1.42410231079968	0.702196739950847	NA	NA	Fast_fibers	8.29416763527083	10.3912936209094	0.590543710580972	0.30084137104463	0.169390936009073	0.312649655671635	0.401074852261005	0.192465488324794
ENSG00000073331.18	ALPK1	protein_coding	4	NA	NA	1.03473807592445	110.62970885035	0.688264958030447	0.925341866350739	1.08068167707973	NA	NA	Fibroblasts	0.0238907903707577	0.0434494092480151	0.563874201077389	1.0886198135007	0.902356565175956	0.481643400937091	0.587040966877903	0.715338681483366
ENSG00000073350.14	LLGL2	protein_coding	17	NA	NA	0.585554902192237	43.7658052859824	0.191845214898783	0.764880930400921	1.3073930336789	NA	NA	Immune	0.0120625912040136	0.0287262058404229	0	0.0333149847463645	0.360089233794418	0	0.065997422331539	0.537048857091836
ENSG00000073417.15	PDE8A	protein_coding	15	NA	NA	7.95826579026545	532.566725815216	0.123643839455887	0.903416312670693	1.10690939047114	NA	NA	Pericytes	2.10735560405975	1.48212305511795	1.78631451886352	1.97937940360855	2.54834659499588	2.52446988593851	6.20557478214198	1.6813164063236
ENSG00000073464.13	CLCN4	protein_coding	X	NA	NA	37.8044751587594	2383.58517069636	0.335424209854345	1.06748249785374	0.936783508873053	NA	NA	Slow_fibers	0.531909288142606	0.324615568617361	0.321413524984379	0.143550831398343	0.0615946754179487	0	0	0.128481509109932
ENSG00000073536.18	NLE1	protein_coding	17	NA	NA	1.92710721559625	84.0127932521372	0.804491049587274	1.05497736204643	0.947887638138708	NA	NA	Satellite_cells	0.00512080493126512	0.00956744639683566	0.0280183464132314	0.0163782693239113	0.0100631968763837	0	0	0
ENSG00000073578.18	SDHA	protein_coding	5	NA	NA	9.02129855345869	636.039378617626	0.839327415595441	0.975507569670921	1.02510737086063	NA	NA	Slow_fibers	0.296151479965677	0.193063670837916	0.119993723405237	0.243852165898066	0.0798107070659513	0.107338174284994	0.185306785113098	0.0962741888899586
ENSG00000073584.20	SMARCE1	protein_coding	17	HMG	NA	1.31741472361436	209.077821294488	0.075237741636673	1.17687828094098	0.84970554406055	NA	NA	Endothelial	0.310985913642299	0.218205596528389	0.313925710966562	0.355741677388939	0.733036275797722	0.503951580222906	0.474167551004968	0.476454212458605
ENSG00000073598.6	FNDC8	protein_coding	17	NA	NA	0	0.318572430061753	NA	0.672015785207598	1.4880602837195	NA	NA	NA	NA	NA	NA	NA	NA	NA	NA	NA
ENSG00000073605.19	GSDMB	protein_coding	17	NA	NA	2.84049032530621	131.854544677956	0.852698028348496	1.0347785246889	0.966390368702945	NA	NA	Smooth_muscle	0.0668217269933276	0.0803715613732708	0.193178278744446	0.051507139943497	0.0907412358005891	0.27715939694862	0.0297364164049862	0.196626294842089
ENSG00000073614.13	KDM5A	protein_coding	12	NA	NA	14.5732600924183	1476.00761290447	0.869987354202419	1.0135066850833	0.986673314264139	NA	NA	Immune	0.81992414697617	0.825752065588829	0.916410504641095	1.22718496780043	0.895365207818303	0.841423957257117	1.42333354227291	1.75289993544684
ENSG00000073670.14	ADAM11	protein_coding	17	NA	NA	0.247763065135655	10.3649485758043	0.752299787227651	0.838010693725686	1.19330219469412	NA	NA	Smooth_muscle	0.0034137009570652	0.00484811079661627	0	0.0413728837558326	0	0.0670030218362848	0.0262005072418202	0
ENSG00000073711.11	PPP2R3A	protein_coding	3	NA	NA	84.4125670455991	5618.50617009793	0.00484764237410821	1.15712422207469	0.864211448453678	NA	NA	Fast_fibers	8.65999513052914	8.99105538847938	1.91147234337675	1.90146040255693	0.782127019785938	1.59318148420877	1.40796874772795	1.0101452905519
ENSG00000073712.15	FERMT2	protein_coding	14	NA	NA	12.3038811391249	932.07810100854	0.391272537575735	1.07172172699479	0.933078032115761	NA	NA	Pericytes	0.484717784348454	0.645448607484225	0.993798659649109	2.08426096662734	2.79543247991478	1.87558388549618	3.57425759047002	0.341580442712898
ENSG00000073734.10	ABCB11	protein_coding	2	NA	NA	0	1.10394444029541	NA	2.7190041981546	0.367781705036977	NA	NA	Fibroblasts	0.00364208491055543	0.0106731419550937	0.0484590036828843	0.167141384572448	0.0162744523646779	0	0	0
ENSG00000073737.17	DHRS9	protein_coding	2	NA	NA	0.0972547826084322	4.01616851431539	NA	0.830619519308367	1.20392066012688	NA	NA	Immune	0	0	0	0	0	0	0	0.246074946965289
ENSG00000073754.6	CD5L	protein_coding	1	NA	NA	0	0.0511075575851401	NA	1.13064919604903	0.884447628401828	NA	NA	Fast_fibers	0.00700718042543414	0.00927062829598051	0	0	0	0	0	0
ENSG00000073756.13	PTGS2	protein_coding	1	NA	NA	0.129996254526552	8.17651189476467	0.252259677389256	0.525952992628551	1.90131060002588	NA	NA	NA	NA	NA	NA	NA	NA	NA	NA	NA
ENSG00000073792.16	IGF2BP2	protein_coding	3	NA	NA	1.70956250931647	84.4205764841426	1.25420765896589e-05	0.564603827728103	1.77115341924598	NA	NA	Endothelial	0.168039779661963	0.154309505146103	0	0.246534465516455	0.462026237396604	0.252650254065729	0	0.106788039495526
ENSG00000073803.14	MAP3K13	protein_coding	3	NA	NA	1.80012073952912	197.625564323945	0.31750287141446	0.88261744505794	1.13299369460611	NA	NA	Satellite_cells	0.600090005662094	0.519884284581402	1.56181780151361	0.745241205512409	0.776448664932845	1.31045631863537	0.614675283703182	0.22321286592655
ENSG00000073849.16	ST6GAL1	protein_coding	3	NA	NA	8.78990493215273	821.115391578514	1.66694932554159e-07	0.681204003005758	1.46798902470858	NA	NA	Endothelial	0.542190311858162	0.127759256477978	0.399705104412899	0.143104275959251	4.81771013543818	0.69792471106279	0.0345331248849624	4.52714067480615
ENSG00000073861.3	TBX21	protein_coding	17	T-box	NA	0.36668641294586	9.5850831099877	0.912929639126442	0.92573293080115	1.08022515644396	NA	NA	NA	NA	NA	NA	NA	NA	NA	NA	NA
ENSG00000073905.8	VDAC1P1	processed_pseudogene	X	NA	NA	9.38111949551979	53.0323481049476	0.68851693125257	0.905008440657819	1.10496207004781	NA	NA	NA	NA	NA	NA	NA	NA	NA	NA	NA
ENSG00000073910.23	FRY	protein_coding	13	NA	NA	17.6855329509139	2793.90479068245	0.147963400339996	1.09235158628191	0.91545617048422	NA	NA	Smooth_muscle	1.58204254298227	2.46329244494719	2.75835035860297	2.9579352486261	9.64127549186964	22.2456051323478	13.0522772722538	2.85056616620135
ENSG00000073921.18	PICALM	protein_coding	11	NA	NA	27.7032814389874	1564.9888385621	0.835026064366668	1.01905674795817	0.981299620461419	NA	NA	Smooth_muscle	1.74150995984537	2.14861324822981	2.14841326185841	2.24158013189077	6.50590008879838	10.088472386315	4.31554071394239	5.83862854353355
ENSG00000073969.18	NSF	protein_coding	17	NA	NA	7.21395365502106	302.058954382121	0.513791151491763	1.06890572647898	0.935536198588855	NA	NA	Immune	0.64110024361606	0.492652289917106	0.246712846592293	0.339086157193965	0.499553265092951	0.309181348720038	0.489549873407996	1.05995269717107
ENSG00000074047.22	GLI2	protein_coding	2	zf-C2H2	NA	1.29124773660992	91.4448641978427	0.529007662168028	0.895872610536049	1.11623012941722	NA	NA	Satellite_cells	0.035357335133594	0.0501957646758121	2.10529495978436	0.69708762101028	0	0.159129303661269	0.145707074904436	0
ENSG00000074054.20	CLASP1	protein_coding	2	NA	NA	44.9620668452861	4087.2649139715	0.0407003063309402	1.11081219997905	0.900242183169094	DB12010	Fostamatinib	Slow_fibers	4.54622326649303	4.41803779180298	2.81127885019583	2.53270334287041	2.96862915276331	2.79276364288066	2.23389237427892	3.08391012264746
ENSG00000074071.15	MRPS34	protein_coding	16	NA	NA	49.3459827635386	418.003180786066	0.560629485415115	1.06356752098145	0.940231795605427	NA	NA	Smooth_muscle	0.066331335773059	0.0684464325935946	0.17221874903544	0.0965811456967662	0.0568597943025772	0.280284222607104	0.168144527190469	0
ENSG00000074181.9	NOTCH3	protein_coding	19	NA	NA	57.6688045111845	4008.98071281697	4.97227199648595e-05	0.778764430194833	1.28408535524641	NA	NA	Pericytes	0.0754110867911722	0.0765292822359239	5.40983416513395	0.585658783292159	0.176955308371392	8.73406119749898	21.5358184302127	0.0853752241099633
ENSG00000074201.9	CLNS1A	protein_coding	11	NA	NA	16.3878401529661	638.351098692924	0.212334136840376	1.08466455402081	0.921944020658773	NA	NA	Immune	0.342051283848761	0.320659379013995	0.996022888224621	1.01953995380353	0.736951322776057	0.878456310222896	0.701795600219854	1.15407586663186
ENSG00000074211.14	PPP2R2C	protein_coding	4	NA	NA	0.202727851024042	19.7472594704709	0.0539842453293352	0.483632427826227	2.06768599966441	NA	NA	Smooth_muscle	0	0.0176545780440286	0	0.0235684522126063	0	0.0983661384405033	0	0
ENSG00000074219.14	TEAD2	protein_coding	19	TEA	NA	8.41655935119013	195.536177988246	0.00379554716929969	0.765816717161369	1.30579546984384	NA	NA	Pericytes	0.00388010777387353	0.0143646654861991	0.103081856348123	0.179903564215473	0.214474250374056	0.0466990758252894	0.426509001504332	0
ENSG00000074266.22	EED	protein_coding	11	NA	NA	2.94669651397359	164.467240249944	0.624274946910922	1.07206245251644	0.932781478963943	NA	NA	Smooth_muscle	0.0871042145955583	0.123008760525787	0.188232378086483	0.285376346550893	0.239780042893878	0.581317185151544	0.171615202053486	0.396154428570928
ENSG00000074276.11	CDHR2	protein_coding	5	NA	NA	0.343438687333963	14.4794898522461	0.762825358224426	1.14261087988562	0.875188585724045	NA	NA	Endothelial	0.0358999379767683	0.0296116793692903	0.0501693214599273	0.0304687886473199	0.0621194889249451	0	0.0206464826652132	0.0462667369921069
ENSG00000074317.11	SNCB	protein_coding	5	NA	NA	0.692600199734972	16.3217338028438	0.0156781858479448	0.48052391926578	2.08106185749912	NA	NA	NA	NA	NA	NA	NA	NA	NA	NA	NA
ENSG00000074319.13	TSG101	protein_coding	11	NA	NA	21.4744916468958	644.385100880658	0.624349149710959	1.04243579455725	0.959291694722287	NA	NA	Immune	0.461694433817402	0.495626452748538	0.618278372332845	0.654771345749013	0.922822483211575	0.257730896636172	0.807099673936118	1.25513216634659
ENSG00000074356.17	NCBP3	protein_coding	17	NA	NA	5.83224051082361	707.157319201309	0.164724977115638	0.914690002750312	1.09326656790079	NA	NA	Endothelial	0.302748729553211	0.185602417995604	0.904951073616824	0.686120025465456	0.991284899888773	0.604576481171364	0.669728356951635	0.65367815958575
ENSG00000074370.18	ATP2A3	protein_coding	17	NA	NA	3.17644113750222	179.938609145292	0.00157583944915151	0.649018010382139	1.54078929090304	NA	NA	Immune	0.016372555870716	0.0114093288957621	0.254888930388253	0.15294473951824	0.506886117537078	0.124833552396559	0.0324658459300816	1.00555056865499
ENSG00000074410.14	CA12	protein_coding	15	NA	NA	0.101498251186574	6.44874579366607	NA	1.1795441094317	0.847785167170893	NA	NA	Fibroblasts	0.00291431675592247	0.00183736119654841	0	0.0393910235402458	0.0201861159894225	0	0	0
ENSG00000074416.16	MGLL	protein_coding	3	NA	NA	28.9898140753748	2395.79014180453	1.02457547392002e-06	0.826042649607723	1.21059124547006	NA	NA	Endothelial	0.947509098478216	0.980096296272424	0.418650729090999	1.17085708017335	8.50675408327542	2.26419656778541	2.84642627282479	0.589876493295704
ENSG00000074527.13	NTN4	protein_coding	12	NA	NA	9.57065483291266	347.569956830415	0.177902629419869	0.869172615633544	1.15051945035233	NA	NA	Smooth_muscle	0.048002564781098	0.0530110594029465	7.39823407882166	1.93336617717632	0.788188876311712	11.5751871864818	5.75979440884745	0.238978885019953
ENSG00000074582.15	BCS1L	protein_coding	2	NA	NA	13.7558581771233	330.179076435474	0.611396839694714	0.946298566394721	1.05674893264382	NA	NA	Smooth_muscle	0.139685734223253	0.140170162641567	0.247233491758452	0.0308521776165673	0.154789420228826	0.249556046949421	0.172325195774782	0
ENSG00000074590.14	NUAK1	protein_coding	12	NA	NA	19.0164319157002	850.148951851999	0.00726921382824893	0.840392810723157	1.18991974614764	DB12010	Fostamatinib	Endothelial	0.113374716795193	0.0581863148863961	0.0612700046565203	0.436795121561697	2.5005436226424	0.898121180745694	1.18254026943042	0.0457984501804459
ENSG00000074603.19	DPP8	protein_coding	15	NA	NA	20.3513681006642	1946.94835723344	0.223982150227102	1.06748435919408	0.936781875431851	NA	NA	Endothelial	0.454398687475498	0.543803975204994	0.644252061374373	0.985984304521392	1.24660172084111	0.541263890743236	0.636800919051342	1.19982576300702
ENSG00000074621.14	SLC24A1	protein_coding	15	NA	NA	1.41796916694174	105.823299853129	0.302694413446486	0.864386675596534	1.15688965162481	NA	NA	Immune	0.0537539170341483	0.0250528788038937	0.187187494149886	0.133249584660394	0.27857436740974	0.0600416689182293	0.244050969261404	1.05750917959828
ENSG00000074657.14	ZNF532	protein_coding	18	zf-C2H2	NA	25.6264454898278	2549.96756780491	0.215992351547227	1.07617009960197	0.929221133694252	NA	NA	Smooth_muscle	0.962264103617055	1.05393915003538	0.381912774420449	0.751332449417643	1.08458766876649	1.82272172271941	0.840743157209839	0.777964193466994
ENSG00000074660.17	SCARF1	protein_coding	17	NA	NA	9.24410476887122	388.500356886246	0.0198545733040043	0.820025472363128	1.21947431354568	NA	NA	Endothelial	0.243460467885259	0.128963839107711	0	0.0564984809871421	0.777639418522798	0.238416672900148	0.0748050437946367	0.325291731809563
ENSG00000074695.6	LMAN1	protein_coding	18	NA	NA	25.1817595947518	1400.75945937273	0.824566940509648	0.981807913639398	1.01852917063295	NA	NA	Fibroblasts	0.538785264527602	0.432286771881806	0.639975359941909	0.819051580315113	0.592559596470126	0.65273762117252	0.507282310390204	0.332862605339798
ENSG00000074696.13	HACD3	protein_coding	15	NA	NA	3.50427303730317	213.717156953935	0.65520113347134	1.05669773580455	0.946344414411579	NA	NA	Endothelial	0.535256833684425	0.453171041926168	0.473947587449387	0.382389557311125	0.586559022225671	0.275214353251475	0.412895167587002	0.523403434806436
ENSG00000074706.14	IPCEF1	protein_coding	6	NA	NA	0.113473285976252	9.73809620416206	0.778421489896514	0.823543685499119	1.21426466817475	NA	NA	Immune	0	0	0	0	0	0	0	0.253406507785998
ENSG00000074755.15	ZZEF1	protein_coding	17	NA	NA	19.3607794977315	2466.401995874	0.242454487448598	1.06356789922017	0.940231461228968	NA	NA	Satellite_cells	0.719731649653345	0.789711007272944	1.55153561529612	1.12711840774509	1.17170536131084	0.918912351029928	1.39147275709101	1.4087010085216
ENSG00000074771.4	NOX3	protein_coding	6	NA	NA	0	0	NA	NA	NA	NA	NA	Endothelial	0.00494354471930553	0	0	0.0151792747275894	0.0243439495775944	0	0	0
ENSG00000074800.16	ENO1	protein_coding	1	NA	NA	29.5253567905442	1263.44867433725	0.918618940099744	1.0138938671694	0.986296527063345	NA	NA	Immune	0.147774462180112	0.167846470726775	0.250620917742185	0.234720882107939	0.266970566762366	0.225414458743989	0.228766786184047	0.376004487734495
ENSG00000074803.21	SLC12A1	protein_coding	15	NA	NA	0.0591471164684059	15.8787446855216	0.802130051094261	0.815978323085303	1.22552275190215	NA	NA	Smooth_muscle	0.0186155880286271	0.0154168766937185	0.117995891406004	0.140466814501379	0.0557742855380181	0.215654043549199	0.0961236758456823	0
ENSG00000074842.8	MYDGF	protein_coding	19	NA	NA	9.43196107839772	122.519028824942	0.592808602606361	0.923753624589717	1.08253973070379	NA	NA	Endothelial	0.125420887691283	0.103031359374008	0.585005258720607	0.4283890619056	0.645148998075342	0	0.461380096940872	0.564835197286056
ENSG00000074855.11	ANO8	protein_coding	19	NA	NA	11.8000486898634	412.597497874281	0.829553649164187	0.973712227826379	1.02699747566312	NA	NA	Smooth_muscle	0.0607922765135529	0.0640472395457678	0	0.0238164991944892	0.0542450609197471	0.196302511846349	0.106116594797426	0.115726764078412
ENSG00000074935.14	TUBE1	protein_coding	6	NA	NA	3.64355392083701	211.695417889259	0.376471592025692	1.11062559471441	0.90039344020083	NA	NA	Endothelial	0.186000405922986	0.220463644227212	0.222965974812089	0.25428979347418	0.256514484007388	0.203182515467269	0.0703676140615367	0.0260050969990118
ENSG00000074964.17	ARHGEF10L	protein_coding	1	NA	NA	39.210973424667	2310.28904188303	0.827714238069196	1.01929902134226	0.981066379013254	NA	NA	Smooth_muscle	0.704566942377022	0.87242070602474	0.661546233321775	0.498551589231036	0	2.69710993945469	0.278134391374845	0.546048306636542
ENSG00000074966.11	TXK	protein_coding	4	NA	NA	0.451226989363595	15.2304315272591	0.204747946164276	1.57320097438464	0.635646695039169	NA	NA	Immune	0.100976015069268	0.161528429222442	0.184703780476828	0.0326132146202632	0.0281104177208073	0.0765069965648359	0.0439423038704869	3.95124237701205
ENSG00000075035.10	WSCD2	protein_coding	12	NA	NA	0.211542866416502	17.743885199559	0.285820733304359	0.697179498153481	1.43435084171086	NA	NA	Fibroblasts	0	0.000894182448986891	0	0.138782846516849	0.0200080032012805	0.134113329819113	0	0.0300856840281121
ENSG00000075043.20	KCNQ2	protein_coding	20	NA	NA	0.0193188679656349	4.57756465539307	NA	0.364605171078788	2.74269286154449	NA	NA	NA	NA	NA	NA	NA	NA	NA	NA	NA
ENSG00000075073.16	TACR2	protein_coding	10	NA	NA	2.7183801413229	67.6368861800697	0.981295860209726	1.00672074736853	0.993324119537523	NA	NA	NA	NA	NA	NA	NA	NA	NA	NA	NA
ENSG00000075089.10	ACTR6	protein_coding	12	NA	NA	3.3693882259102	132.010207360134	0.141660353279054	1.15770178101162	0.863780307158363	NA	NA	Satellite_cells	0.0818108852851698	0.112201042978587	0.711719916109425	0.279975058596316	0.270815731779997	0.536509864228756	0.319618600712215	0.0484463263150755
ENSG00000075131.10	TIPIN	protein_coding	15	NA	NA	1.74258331892461	42.6192688090267	0.407232309974996	1.19450342154431	0.837167966172211	NA	NA	Satellite_cells	0.166753356541929	0.193064072749128	0.372688979080182	0.193190280855046	0.166112904389203	0.147526374295286	0.126057290283407	0.146520377297241
ENSG00000075142.14	SRI	protein_coding	7	NA	NA	4.40131972878908	163.700514993207	0.784067999474529	1.03992916236045	0.961603959379484	NA	NA	Fibroblasts	0.0679266997691137	0.0192718640279676	0.298638306089274	0.56711267290198	0.358992211839689	0.187420145917144	0.442631890496596	0.270253163491233
ENSG00000075151.24	EIF4G3	protein_coding	1	NA	NA	23.8443638822605	2240.21865974404	0.932207247197694	0.98751740777067	1.01264037689979	NA	NA	Endothelial	2.84928378551242	3.02541393034636	3.2742911609426	3.3966087822632	4.65627432490436	2.90256564411613	4.40511013273862	4.23486433333197
ENSG00000075188.9	NUP37	protein_coding	12	NA	NA	3.88142686120738	115.705537536837	0.988078361395578	0.996788473134486	1.00322187400042	NA	NA	Satellite_cells	0.270710075643602	0.223838253011595	0.585623337375468	0.196847688536713	0.182965268778592	0.275066808649296	0.16070341991702	0.191361181116242
ENSG00000075213.11	SEMA3A	protein_coding	7	NA	NA	0.0626652612286595	6.57755735136548	NA	0.695127603418225	1.43858479375958	NA	NA	Fibroblasts	0.0422011612005584	0.0324501989995731	0.236789298725992	0.547266534233629	0.077392786656944	0	0.0291558789914398	0
ENSG00000075218.19	GTSE1	protein_coding	22	NA	NA	0.052020467974633	2.80958843832363	NA	0.358229611323551	2.79150569464456	NA	NA	Satellite_cells	0.008129175444744	0.00679123172034931	0.0422217061791467	0	0.0194363459669582	0	0	0
ENSG00000075223.14	SEMA3C	protein_coding	7	NA	NA	25.2224946468086	1363.02550690177	0.213054266894442	0.874079029904058	1.14406131000507	NA	NA	Satellite_cells	2.55941844196866	2.10633900134762	3.39267404868991	3.15330064283168	0.0633712910239056	0.0949045734513946	0.105007389469737	0.468675577072264
ENSG00000075234.17	TTC38	protein_coding	22	NA	NA	11.7743137525392	347.671655030558	0.213243182999571	0.901700949098325	1.10901513522856	NA	NA	Fibroblasts	0.177624469622638	0.142351794725939	0.315669023143447	0.350394799978265	0.16472422018204	0.271458662582102	0.129312695684997	0.264128452912787
ENSG00000075239.14	ACAT1	protein_coding	11	NA	NA	58.2690263884191	2940.65953367646	0.125225830522044	0.882900106282913	1.1326309657047	NA	NA	Slow_fibers	1.70790960524405	1.1572025859426	0.513870409526043	0.630600196743333	0.756600548931072	0.422418854608719	0.475764969348292	0.542143961283191
ENSG00000075240.17	GRAMD4	protein_coding	22	NA	NA	11.2128604359585	406.425692029568	0.184749757511839	0.895518570202855	1.11667142734235	NA	NA	Immune	0.112846733865909	0.121642334910487	0.0787841422664362	0.145198988938323	0.260382054509706	0	0.297945351319616	0.391841519851733
ENSG00000075275.18	CELSR1	protein_coding	22	NA	NA	0.150512196331093	28.9301077614784	0.0452746989622264	0.521685866049933	1.91686235928095	NA	NA	Endothelial	0.0154235895972691	0.037473460117684	0.0559631538594989	0.0187243671974452	0.104203468306592	0	0	0
ENSG00000075290.8	WNT8B	protein_coding	10	NA	NA	0.798358898431587	15.3383281351146	0.0570185848577999	0.576790579468296	1.73373150602049	NA	NA	Fast_fibers	0	0.00165930763729526	0	0	0	0	0	0
ENSG00000075292.19	ZNF638	protein_coding	2	NA	NA	24.7895268081691	2902.42352486678	0.66874166547359	0.967643088993612	1.03343889020077	NA	NA	Satellite_cells	5.62851460874091	5.09152951269667	6.01800643614222	4.12754184984759	3.4207982639415	2.45813693434304	4.04762010275569	3.5254833612155
ENSG00000075303.13	SLC25A40	protein_coding	7	NA	NA	4.32753437780321	190.047956475576	0.70530051847583	1.05380324870377	0.948943743749173	NA	NA	Satellite_cells	0.329827564837945	0.254204457755323	0.389249564168803	0.188661955081593	0.189231873521579	0.354584048583347	0.281006028587861	0.330936239555551
ENSG00000075336.12	TIMM21	protein_coding	18	NA	NA	15.5944559259932	680.857553557047	0.839327415595441	1.02176467923684	0.978698931682491	NA	NA	Pericytes	0.183342998412721	0.180360741335716	0.130926608516664	0.0645702510433787	0.170756562248445	0.213285793542173	0.219084347483926	0.0828612555213534
ENSG00000075340.23	ADD2	protein_coding	2	NA	NA	0.672726197505818	67.1458418656265	0.835220987800128	1.05736816533608	0.945744380040185	NA	NA	Endothelial	0.0232672217085277	0.00755853373327456	0.0299886942622631	0	0.178040996560138	0	0	0
ENSG00000075388.4	FGF4	protein_coding	11	NA	NA	0	0.198848622270863	NA	0.786059550589629	1.27216824634965	NA	NA	NA	NA	NA	NA	NA	NA	NA	NA	NA
ENSG00000075391.17	RASAL2	protein_coding	1	NA	NA	7.61476854268688	1044.67843047959	0.543881678075054	0.950054254855807	1.05257146619671	NA	NA	Pericytes	1.08453919208892	0.493258523022254	1.59390573352397	1.16097979001005	15.1496046169767	15.5431023651911	17.4314616180002	2.47836351518965
ENSG00000075399.14	VPS9D1	protein_coding	16	NA	NA	5.59174411440206	131.79320326674	0.973118152873615	1.00738248177073	0.992671619862044	NA	NA	Satellite_cells	0.239113284035038	0.208232552318227	0.573914404307724	0.14907536997605	0.107449054950268	0.185831166536912	0.116615692384635	0.456642340127737
ENSG00000075407.19	ZNF37A	protein_coding	10	zf-C2H2	NA	2.91903512959176	386.736187397425	0.816222016752587	1.02606366319247	0.974598395667407	NA	NA	Fibroblasts	0.242937795512449	0.374230905684033	0.583530732369362	0.675350542347469	0.368836524234897	0.50155240833709	0.579155064571198	0.524929466078336
ENSG00000075413.19	MARK3	protein_coding	14	NA	NA	11.2321925503387	1972.6542328419	9.76563898729665e-05	1.17643195137453	0.850027916048701	DB12010	Fostamatinib	Smooth_muscle	1.70945190451046	1.63868128003987	2.37713358445229	2.90846423546674	2.58536482598513	3.08257729206725	2.58934531216078	2.41987204679938
ENSG00000075415.15	SLC25A3	protein_coding	12	NA	NA	137.010864574533	9721.76659970005	0.727650879518574	1.02670906909935	0.97398574737167	NA	NA	Satellite_cells	0.638496102295975	0.448204084634994	0.947936926032403	0.447192576327941	0.373141880819805	0.314596783146636	0.59600422664557	0.5994024171879
ENSG00000075420.13	FNDC3B	protein_coding	3	NA	NA	12.189947598767	1367.58071294314	0.420492902601064	0.944792809459413	1.0584331188678	NA	NA	Fibroblasts	1.98184547029329	1.69113896434082	5.28615704534882	9.7885553420938	4.31781419142104	4.45108042249884	4.81656174294046	4.00848588315366
ENSG00000075426.12	FOSL2	protein_coding	2	TF_bZIP	NA	30.0574577561007	1734.12160429191	0.0241625127448479	0.879088397315365	1.13754202996409	NA	NA	Endothelial	0.119256127269667	0.0975977278749107	0.0751590412245972	0.217993939814167	0.239317738910435	0.0390379487900188	0.0905690466498258	0.0998260175123357
ENSG00000075429.9	CACNG5	protein_coding	17	NA	NA	0	0.306026982410074	NA	1.68807198676622	0.592391798359065	NA	NA	Fibroblasts	0.0104412912331686	0.0144649200286382	0	0.0463335071895386	0.0249575721273834	0	0	0
ENSG00000075461.6	CACNG4	protein_coding	17	NA	NA	0.12110054323534	3.91770554399271	NA	0.702899621348733	1.42267824541033	NA	NA	NA	NA	NA	NA	NA	NA	NA	NA	NA
ENSG00000075539.15	FRYL	protein_coding	4	NA	NA	7.21446845939237	1124.96915929094	0.935550539698197	1.00939440585664	0.990693027619206	NA	NA	Endothelial	1.11296968499353	1.20046186034048	2.16820502607959	2.01359632934137	9.65846643953627	3.85458430933298	3.3819676947899	2.87709363019128
ENSG00000075568.17	TMEM131	protein_coding	2	NA	NA	20.8446746157083	2236.67803067373	0.76443469919628	1.02772897299126	0.973019177506932	NA	NA	Slow_fibers	3.17846099080068	2.62653032777234	1.64215147544454	1.59964005365179	1.45093385474192	3.0276218365863	1.62124541999543	2.06808282380162
ENSG00000075618.18	FSCN1	protein_coding	7	NA	NA	6.43952081203096	204.439557553974	0.0267347138627274	0.776599051562468	1.2876657497689	NA	NA	Endothelial	0.00363694025670979	0.00469090362615966	0.151442293286333	0.0707681946278569	0.200516481235931	0	0.147148276986994	0.160909451862997
ENSG00000075624.17	ACTB	protein_coding	7	NA	NA	244.240810536503	8832.94687130617	0.119886258404003	0.871053275008106	1.14803540574564	NA	NA	Smooth_muscle	1.21555557345225	2.22361179955306	1.86742345694741	1.67867317381351	1.82155026216002	5.79529929262809	3.40832304291686	3.80780075244865
ENSG00000075643.6	MOCOS	protein_coding	18	NA	NA	0.554326347213089	30.3523444591448	0.475516157528958	0.802970304063433	1.24537606800588	NA	NA	Satellite_cells	0.042795855129614	0.025465057393177	0.613965246538698	0.0791518427023454	0.0198909973346064	0	0	0
ENSG00000075651.17	PLD1	protein_coding	3	NA	NA	2.17391894016236	173.971616739621	0.617699901007236	0.91154293962941	1.09704102409762	NA	NA	Fibroblasts	0.040271551760419	0.0769381758042797	0.0895880740355844	4.20743359104658	0.564203567959607	1.39173298467282	2.84288025050141	1.41721204869246
ENSG00000075673.12	ATP12A	protein_coding	13	NA	NA	0	0.0255537787925701	NA	1.13068454831117	0.884419975043998	NA	NA	Pericytes	0	0.00784452602365036	0	0.0194764365081999	0	0	0.0433576135969476	0
ENSG00000075702.19	WDR62	protein_coding	19	NA	NA	15.6787930721612	1554.56238051418	0.000219123624748168	0.745324929585965	1.34169670207531	NA	NA	Slow_fibers	0.079758206615714	0.0749733826772413	0.0263885663619667	0.0339611478798154	0.0536419087509131	0	0	0
ENSG00000075711.21	DLG1	protein_coding	3	NA	NA	7.09404506028952	1033.45282114985	0.926443254856453	0.990011495205733	1.01008928163222	NA	NA	Fibroblasts	1.81828099041408	1.5651080475498	3.02410218308055	3.85602872536392	2.32378942983826	2.07327846729793	2.8797968260518	2.49185878103171
ENSG00000075785.14	RAB7A	protein_coding	3	NA	NA	65.4147259997806	3811.31412452563	0.0364055646128395	1.10240915737264	0.907104221070958	DB04315	Guanosine-5'-Diphosphate	Immune	2.30751628915087	2.44187332045572	2.02775762484894	1.84167514078396	1.88268820850837	1.01651368261044	1.51264524902544	3.44797741807261
ENSG00000075790.12	BCAP29	protein_coding	7	NA	NA	0.981219615206979	47.1229740822313	0.373106914946957	1.18842622221745	0.841448952661217	NA	NA	Satellite_cells	0.0605218037209702	0.0881541468984882	0.180467094558072	0.0663985482370384	0.11486522501771	0.137083962042386	0.125577621457189	0
ENSG00000075826.17	SEC31B	protein_coding	10	NA	NA	8.68369294434019	574.697181219618	3.30418485029101e-06	0.721330837796347	1.38632642277569	NA	NA	Pericytes	0.359529487796042	0.188693355356304	0.108018203630368	0.359286246148376	0.166637551683	0	0.446875632544962	0.0889697256479264
ENSG00000075856.12	SART3	protein_coding	12	NA	NA	8.02291269247432	501.621756082085	0.942915775644507	1.0086614714123	0.991412905461559	NA	NA	Satellite_cells	0.14951974204356	0.146355334194779	0.532986907899024	0.185696372003808	0.152644733078722	0	0.248128561177422	0.0450685944006778
ENSG00000075884.14	ARHGAP15	protein_coding	2	NA	NA	0.690043498485371	44.8112559627215	0.0386274891986342	0.656368319048833	1.52353483703957	NA	NA	Immune	0.031430813079657	0.0507394113427001	0.139721997889763	0.58253244008474	0.0951829400390565	3.00460622757714	5.95613942319076	19.4799143116513
ENSG00000075886.11	TUBA3D	protein_coding	2	NA	NA	0.722936144329406	8.94975626098786	0.729569221744002	1.211626008386	0.825337185797205	NA	NA	Fibroblasts	0	0.00223856524085731	0	0.0361705300586983	0	0	0	0
ENSG00000075891.23	PAX2	protein_coding	10	PAX	NA	0	0	NA	NA	NA	NA	NA	NA	NA	NA	NA	NA	NA	NA	NA	NA
ENSG00000075914.13	EXOSC7	protein_coding	3	NA	NA	9.48961773644469	387.832251115631	1.49742846005546e-10	0.593682823906988	1.68440109723752	NA	NA	Slow_fibers	0.328449210742947	0.243164282211029	0.117945994177716	0.182720064789541	0.152503549997422	0.192685216779665	0.258903458879965	0.133201947036667
ENSG00000075945.13	KIFAP3	protein_coding	1	NA	NA	9.92217681448684	422.179339873446	0.118574650522991	1.11949248148254	0.893261916931947	NA	NA	Pericytes	0.63912382140717	0.63905701804101	2.06331785508133	2.26163062700812	1.58706749003278	2.0714170585051	3.01718145461566	1.26546340621446
ENSG00000075975.17	MKRN2	protein_coding	3	NA	NA	5.4353802702498	426.995870414853	0.660180774416689	0.952415409302085	1.04996201261883	NA	NA	Slow_fibers	0.410388497551241	0.347783713457695	0.0818512852347699	0.0905398313589559	0.163172246348421	0.0437330534417913	0.151684616775077	0.163140213084226
ENSG00000076003.5	MCM6	protein_coding	2	NA	NA	6.29157299824803	213.760384388179	0.646438008059654	1.05965064088188	0.943707257297332	NA	NA	Endothelial	0.0520065216975871	0.0514133735015887	0.061446575275127	0.0667599250441559	0.112414607780299	0	0.071512147175042	0.046841479066543
ENSG00000076043.11	REXO2	protein_coding	11	NA	NA	6.35879577070491	199.867890232582	0.73899809372805	0.947705818301405	1.05517976220967	NA	NA	Satellite_cells	0.274470773014887	0.246808698684103	0.72389209806031	0.349500729152627	0.10834093942534	0.0520296777281761	0.0856815323078384	0.0492907067301531
ENSG00000076053.12	RBM7	protein_coding	11	NA	NA	1.91217995777044	134.311845389939	0.941776939125752	0.985839092842247	1.01436431894471	NA	NA	Immune	0.038641083912077	0.0477228659627659	0.0576269232985651	0.0552078780906757	0.0605854545903373	0	0.0876659030065193	0.12569130216189
ENSG00000076067.13	RBMS2	protein_coding	12	NA	NA	13.8110145155463	1026.74161104426	0.000272243066829448	0.796661383317088	1.25523845003791	NA	NA	Endothelial	0.124125234168482	0.125953205024869	1.10039431724754	1.3191011724338	3.71934102864866	0.665551377795393	1.40757586445646	0.676864943921122
ENSG00000076108.12	BAZ2A	protein_coding	12	MBD	NA	22.7005679193008	1842.47340196957	0.0542287645257194	0.906671843529318	1.10293487896061	NA	NA	Satellite_cells	0.368869519917421	0.352011756840085	1.81173541318356	0.983006422037622	0.768232036052853	0.730662696594225	0.984334365872124	0.768123583439174
ENSG00000076201.16	PTPN23	protein_coding	3	NA	NA	22.9256975662284	1085.9708272197	0.0869113939627137	0.893236053439705	1.11952489618972	NA	NA	Satellite_cells	0.115613585998144	0.149480475067197	0.313487507793492	0.165166711429478	0.194127717172306	0.209015331929278	0.256106853133539	0.0259752404008499
ENSG00000076242.16	MLH1	protein_coding	3	NA	NA	13.686442997073	899.28587681044	0.661369677381818	1.03580735521804	0.965430487592453	NA	NA	Smooth_muscle	0.359373030087388	0.386049016604238	0.2633492160163	0.339734168860041	0.254803040208141	0.436998178437608	0.33031600384263	0.247423059693712
ENSG00000076248.11	UNG	protein_coding	12	NA	NA	25.9105624474158	508.133235269403	0.48412765347496	1.06332109385843	0.940449696498866	NA	NA	Endothelial	0.0556062724436014	0.0371286492796888	0.0412417052620292	0.0605027326411793	0.206830400733832	0.0806951155638468	0.0447813128926596	0.0392785319255908
ENSG00000076258.10	FMO4	protein_coding	1	NA	NA	0.861931261726822	20.5879532422998	0.627166610509091	0.841974812520982	1.18768398428199	NA	NA	Smooth_muscle	0.0299815831295583	0.0169779463079798	0.276069666289586	0.482973516180383	0.215713957106234	0.683157499393168	0.196726124558585	0.254844665795703
ENSG00000076321.11	KLHL20	protein_coding	1	NA	NA	11.46684728801	401.209361581417	0.930700183254371	0.988595530233202	1.01153603209607	NA	NA	Smooth_muscle	0.658201430380058	0.652796661717147	1.34107794721446	1.13819689853097	1.46509899194721	1.53708862158431	0.929898347486288	1.22814269437038
ENSG00000076344.16	RGS11	protein_coding	16	NA	NA	1.58996859580523	59.4454116315562	0.779230039956599	0.919301971733929	1.08778185052063	NA	NA	Fibroblasts	0	0.0126204409254642	0	0.35913982040762	0.0255770468924386	0.169038971749977	0.0177554296103749	0
ENSG00000076351.13	SLC46A1	protein_coding	17	NA	NA	0.787823819478817	54.2287618582705	0.961667119726039	1.01575653669561	0.984487880583205	NA	NA	Immune	0.0719873987978522	0.0372240632598286	0.0438723490133109	0.025102448637419	0	0.0532277295179697	0.0268280643015045	0.399297815977176
ENSG00000076356.7	PLXNA2	protein_coding	1	NA	NA	11.0905827523502	1354.942719462	3.49073476207209e-05	0.769525515217631	1.29950207007391	NA	NA	Endothelial	0.373793559039056	0.300706371518468	1.86703146192752	1.52004069691612	4.96789992463729	0.92247036264215	0.131247091117245	1.95479480409123
ENSG00000076382.17	SPAG5	protein_coding	17	NA	NA	0.300570872290523	13.6713902144717	0.039296029254655	0.552233781691705	1.81082728574955	NA	NA	Immune	0.00202542803370636	0.000997229497011403	0	0	0	0	0	0.142133741336134
ENSG00000076513.17	ANKRD13A	protein_coding	12	NA	NA	5.28350660374275	328.768650068924	0.991735706859181	1.00191675341399	0.998086913501086	NA	NA	Satellite_cells	0.24695225395707	0.188816321077313	1.26977705022153	0.272384505755005	0.363082863500533	0.608887427598395	0.353597775823832	0.640813671061828
ENSG00000076554.16	TPD52	protein_coding	8	NA	NA	1.29662686266625	86.4949556723507	0.528162515617457	1.11605189557565	0.896015681675993	NA	NA	Satellite_cells	0.109182639213751	0.405004705144423	0.827543636191916	0.181229223117592	0.501844079268334	0.150523067660119	0	0.68847724427786
ENSG00000076555.16	ACACB	protein_coding	12	NA	NA	63.2094690898522	6971.87866765177	0.30940602130081	1.07918112314089	0.926628513561802	NA	NA	Slow_fibers	3.34131931946473	3.17247744011048	2.08528939525245	1.48831316358124	2.41016032683191	1.74815618176896	1.0600357993914	0.311110421004175
ENSG00000076604.16	TRAF4	protein_coding	17	NA	NA	0.737713191647148	32.2686209713676	0.00593283593627939	0.6278449518825	1.59274992496419	NA	NA	Satellite_cells	0.0301498994512398	0.0057005623416721	0.0775149052875111	0.0278159043425067	0.0364093384568788	0.0569761611741647	0.0503913710948528	0
ENSG00000076641.4	PAG1	protein_coding	8	NA	NA	2.0062733378108	200.17586950072	0.428822228581445	0.907552029473015	1.1018652016906	NA	NA	Pericytes	0.0310912600355427	0.030325806909588	0.747504177153721	0.603784160217986	0.0197027299161546	0.750102772669041	4.32025449752914	3.15051906814559
ENSG00000076650.7	GPATCH1	protein_coding	19	NA	NA	4.75564642938083	184.541806957831	0.83154391916649	1.03507773809998	0.966111010981289	NA	NA	Satellite_cells	0.0966252813715012	0.103006340852094	0.497419526523376	0.211302739489186	0.169912045318541	0.0615255884922539	0.16122311611128	0.154074791985972
ENSG00000076662.10	ICAM3	protein_coding	19	NA	NA	0.132803358678399	4.50933625295573	NA	1.08197822459497	0.924233018066828	NA	NA	Immune	0.00338341463678706	0.00239514744778414	0	0	0.0559611930167773	0	0	0.15491169510029
ENSG00000076685.19	NT5C2	protein_coding	10	NA	NA	16.02102797894	1301.15808061826	0.255969993149908	1.09979706838303	0.909258652116832	NA	NA	Slow_fibers	4.42815960968967	2.94371392845539	1.78135966974811	2.15835877505479	2.40251592600729	2.24785854283797	1.97135728137799	2.6294525354731
ENSG00000076706.17	MCAM	protein_coding	11	NA	NA	12.205665347177	981.76895802056	0.000210720967254007	0.556779439811905	1.7960433315171	NA	NA	Smooth_muscle	0.0285763775994687	0.0229302640078666	0.302527398768117	0.088543432872274	1.03364925442824	7.55789269623544	4.69737423466747	0.0637308010961698
ENSG00000076716.9	GPC4	protein_coding	X	NA	NA	21.0989708105531	884.473731885781	0.402488690939738	1.11750108756617	0.894853715245971	NA	NA	Fibroblasts	0.198226540269139	0.165396878392309	0.293301780665847	0.777372796481492	0.0341269710964492	0.124126786503403	0.0374397220475035	0.0600117623054119
ENSG00000076770.15	MBNL3	protein_coding	X	NA	NA	1.64560817189003	196.42608811491	0.692063186903974	0.940533663360129	1.06322616505551	NA	NA	Fibroblasts	0.111820323620911	0.0881050431592786	0.182491965890532	0.986740823098426	0.164219499866589	0.263153339714833	0.239436414634411	0.593515653009762
ENSG00000076826.10	CAMSAP3	protein_coding	19	NA	NA	0.244161267915215	8.58949718555393	0.517278536850295	0.690762286877093	1.44767602255902	NA	NA	Fibroblasts	0.00428224347114588	0.0119531937867258	0	0.0133070386250103	0	0	0	0
ENSG00000076864.21	RAP1GAP	protein_coding	1	NA	NA	0.0621407573732061	4.50098861944482	NA	0.792495913806346	1.26183615912543	NA	NA	Satellite_cells	0	0.00858851795646769	0.0508877365643654	0.0262487859936478	0.0233355438728727	0	0	0
ENSG00000076924.12	XAB2	protein_coding	19	NA	NA	14.5620183506866	476.453719649807	0.295536759232922	1.07834730083236	0.927345020688712	NA	NA	Smooth_muscle	0.0521203706435455	0.0576090862914795	0.0628966419482864	0.0967979822843749	0.128656263133467	0.409602700211896	0.0908889611991667	0
ENSG00000076928.18	ARHGEF1	protein_coding	19	NA	NA	9.9829221027003	620.614768070923	0.0449609831346785	0.854159423980525	1.17074163431908	NA	NA	Immune	0.0648352592596429	0.100282689330524	0.338748554723462	0.341755558492803	0.449340381267031	0.295937355645294	0.18610153839254	2.27265388732038
ENSG00000076944.17	STXBP2	protein_coding	19	NA	NA	0.290509354580701	16.3697254464948	0.473433891281937	0.697861999765348	1.43294806184639	NA	NA	Immune	0	0.00383221049565811	0	0	0.0107298439880684	0	0	0.210466759767883
ENSG00000076984.18	MAP2K7	protein_coding	19	NA	NA	27.2172483257481	1029.74339452193	0.350812036390775	1.07093867908984	0.933760279206528	NA	NA	Satellite_cells	0.139308834480327	0.150145875290159	0.453179276801467	0.248098832859276	0.172889797235579	0.115027611790755	0.325029417536336	0.255501615109962
ENSG00000077009.14	NMRK2	protein_coding	19	NA	NA	286.099183113083	3123.3466035127	0.0112942981001486	0.708675972825088	1.41108212828716	NA	NA	Fast_fibers	0.982829853316016	1.38060937638272	0.061982446571131	0.0804025695668929	0.089921724135108	0.131549832470755	0.0294755706470477	0.195913528296754
ENSG00000077044.11	DGKD	protein_coding	2	NA	NA	41.3411735585198	3119.96366093213	0.862934122938842	0.979274680814139	1.02116394877955	NA	NA	Immune	1.69831213545902	1.82704542698537	0.92373749103166	0.282014549104579	0.601159475124629	1.2476554119431	1.20683168444451	1.89837212917737
ENSG00000077063.11	CTTNBP2	protein_coding	7	NA	NA	0.583480719952501	35.9754954917308	0.585612105156109	0.834490921119041	1.1983353859129	NA	NA	Immune	0.0372075152627628	0.0214183119820715	0.0648083939831887	0.716306192907896	0.114575811036266	1.3347386741962	0	2.84693978687287
ENSG00000077080.10	ACTL6B	protein_coding	7	NA	NA	0	0.0650053461207457	NA	0.848648797323557	1.17834374261034	NA	NA	NA	NA	NA	NA	NA	NA	NA	NA	NA
ENSG00000077092.20	RARB	protein_coding	3	THR-like	NA	1.8646730804345	141.972556967843	0.45990839989661	1.11663828554764	0.895545149170275	NA	NA	Endothelial	0.644939990905402	0.288774227860046	0.241408681969098	0.300508639778695	1.90571273656143	1.38012727927857	0.458492834321285	0.260141745805272
ENSG00000077097.16	TOP2B	protein_coding	3	NA	NA	36.2043714559518	2130.32359874989	0.00913255542589004	1.14835853638754	0.870808173852877	DB00380; DB00694; DB00773; DB04395; DB05022; DB05488; DB06042; DB06362; DB06421; DB08651; DB00970	Dexrazoxane; Daunorubicin; Etoposide; Phosphoaminophosphonic Acid-Adenylate Ester; Amonafide; Technetium Tc-99m ciprofloxacin; ZEN-012; Becatecarin; Declopramide; 3'-THIO-THYMIDINE-5'-PHOSPHATE; Dactinomycin	Satellite_cells	0.880064149921012	0.902831592951965	2.11207763471702	0.945309509620195	1.01926596680001	0.662153141897675	0.947804339923288	1.45422671201639
ENSG00000077147.16	TM9SF3	protein_coding	10	NA	NA	17.8166023015459	1170.1358943974	0.543075741478756	0.949099229781852	1.05363060955159	NA	NA	Satellite_cells	0.363409151317364	0.381882377896078	1.15333723047178	0.76307948734161	1.00629328114041	0.76104287846417	0.947229010380444	1.03634926292583
ENSG00000077150.20	NFKB2	protein_coding	10	RHD	NA	6.42473206799652	237.063854912309	0.40427311628717	0.902377209497093	1.10818401603617	NA	NA	Endothelial	0.0405173509033195	0.0355141795160959	0.161565836186744	0.184851823488358	0.212508812298933	0.210201236631619	0.0804825929013275	0.179335783068608
ENSG00000077152.11	UBE2T	protein_coding	1	NA	NA	5.67498392715658	77.7975063740497	0.0849065647455843	0.786774994121957	1.27101141682318	NA	NA	Slow_fibers	0.0730885015128446	0.0416737786651878	0	0	0.0542626410458438	0	0	0.0560010752206443
ENSG00000077157.22	PPP1R12B	protein_coding	1	NA	NA	82.06072250991	14149.5775276427	0.56156076505368	1.05508590161263	0.947790126350441	NA	NA	Smooth_muscle	9.04300077521562	7.90376125747338	2.87389107776641	4.39118393632934	2.05123358036946	19.0896620302798	4.64860271549922	2.14139267952448
ENSG00000077232.19	DNAJC10	protein_coding	2	NA	NA	2.87360775838486	644.642611007915	0.828239259928341	0.97816228647029	1.02232524585313	NA	NA	Smooth_muscle	0.167768810206349	0.185299223180199	0.339276042016009	0.795406854765295	0.632539704433914	1.64841335037009	0.390690079203142	0.858133426341357
ENSG00000077235.18	GTF3C1	protein_coding	16	NA	NA	25.6602419890243	2323.37937689717	0.294788015771535	1.07670133857439	0.928762660705942	NA	NA	Immune	0.440893780861904	0.449315631498718	0.125875512178008	0.447194874442336	0.346534816181612	0.197308639161382	0.304989086191654	0.477265635223433
ENSG00000077238.14	IL4R	protein_coding	16	NA	NA	4.00734956921561	196.056513951096	3.73991685479124e-05	0.63569256251096	1.57308746235765	DB05078; DB12159	AER001; Dupilumab	Immune	0.034936724505992	0.00848258138458249	0.283945652579622	0.32779709373096	0.306608482673714	1.51710792112495	0.188619864210012	2.33819589102695
ENSG00000077254.14	USP33	protein_coding	1	NA	NA	10.3288012485467	684.196712194976	0.830371646177396	1.02085374890741	0.979572246338197	NA	NA	Immune	0.945360746190001	0.88679463535176	1.44873347669594	2.09686691018152	1.67388763231299	2.11911066335357	1.55149814519748	2.21816165437528
ENSG00000077264.16	PAK3	protein_coding	X	NA	NA	0.411029163076735	36.1746320154929	0.22394275350121	0.698820817109862	1.43098198496109	NA	NA	Fibroblasts	0.0197555281598589	0.0137414325489126	0.180668694179389	3.36627869984515	0.17658051801207	0	0	0.0689769341132325
ENSG00000077274.9	CAPN6	protein_coding	X	NA	NA	3.70956855161817	114.235207991206	0.597428697903187	0.890042880461993	1.12354137306388	NA	NA	Fibroblasts	0.00128837555425916	0	0	0.34410913618975	0	0.0595993730145959	0	0
ENSG00000077279.20	DCX	protein_coding	X	NA	NA	0.0953197908540941	10.566747350411	0.975015156453847	1.02503576211213	0.97557571839197	NA	NA	Fibroblasts	0	0.00315900551622552	0	0.0278674642487633	0	0	0	0
ENSG00000077312.9	SNRPA	protein_coding	19	NA	NA	15.2742919452886	270.426131691389	0.977904989470162	0.994247667650017	1.00578561311949	NA	NA	Satellite_cells	0.0592967370037617	0.104272855724072	0.359602315896973	0.176849281713629	0.275214475789432	0.133506349252078	0.2716017087813	0.22685152652564
ENSG00000077327.16	SPAG6	protein_coding	10	NA	NA	0	0.555349731428507	NA	1.80667547520552	0.553502836410752	NA	NA	Satellite_cells	0.00964838058038184	0.0102804612213942	0.0858988191201982	0.0818374623005561	0.0724372038555254	0	0.0690867854625254	0.0828733860408068
ENSG00000077348.10	EXOSC5	protein_coding	19	NA	NA	6.39179423932396	174.252977816243	0.864572515182668	0.970511105095948	1.03038491239226	NA	NA	Satellite_cells	0.0995933270892161	0.0883809962607953	0.265628720746209	0.0803379066270459	0.114812320783583	0.0927291104496434	0	0.155634635844525
ENSG00000077380.16	DYNC1I2	protein_coding	2	NA	NA	12.9442060192145	701.824236416697	0.635772259685094	1.04441103687814	0.957477434352968	NA	NA	Smooth_muscle	0.541590538613957	0.791781922595796	1.02353622768908	1.56496821669281	1.22248727976501	2.07876816887609	1.06623686751557	1.68971879348508
ENSG00000077420.16	APBB1IP	protein_coding	10	NA	NA	1.44163964144377	57.1440544276526	0.722897243791313	0.892406479977549	1.12056559699696	NA	NA	Immune	0.0186028623900536	0.0290973537983073	0	0.624429983574591	0.0493342287612286	0	0.0560591771433844	4.17273810620865
ENSG00000077454.17	LRCH4	protein_coding	7	NA	NA	4.32107253154806	215.591849558658	0.846521286739798	0.967333184683996	1.03376997278004	NA	NA	Fibroblasts	0.0283960980713416	0.0162750767873727	0	0.0571881784002556	0.019216726238518	0	0	0.0256512861554878
ENSG00000077458.13	FAM76B	protein_coding	11	NA	NA	2.34523160961111	120.93572055182	0.88910968110508	0.969846884102852	1.03109059418698	NA	NA	Endothelial	0.0666934990979746	0.128509243840007	0.375238228843921	0.347245237210852	0.425428400358396	0	0.208303591306997	0.248458364744543
ENSG00000077463.15	SIRT6	protein_coding	19	NA	NA	4.63023615212714	89.5692074312906	0.954766041305104	0.985690457315104	1.01451727829838	NA	NA	Pericytes	0.0931787393420593	0.0679048510785476	0.0728092522942537	0.0525017228304972	0.114118326911251	0.128172679919671	0.246140447565693	0
ENSG00000077498.9	TYR	protein_coding	11	NA	NA	0	0.288441187796175	NA	1.77812536957333	0.562390041282608	NA	NA	Fibroblasts	0	0	0	0.10516516805776	0.02601673867195	0	0	0
ENSG00000077514.9	POLD3	protein_coding	11	NA	NA	2.50847887492828	109.885414758935	0.960059516268315	1.01250738762415	0.987647114700566	NA	NA	Immune	0.502479771133936	0.538257367052437	0.196708343999616	0.268450179417373	0.205857830271859	0.17753607381817	0.137478588179093	0.641249933522756
ENSG00000077522.15	ACTN2	protein_coding	1	NA	NA	690.639338103454	102488.981157747	0.719113151498477	0.962408682527596	1.03905962005006	NA	NA	Slow_fibers	13.3232751047659	8.24931451865409	0.234452459058393	0.270967656399802	0.271719899557704	0.30926577584348	0.799659896271976	0.175100789629304
ENSG00000077549.19	CAPZB	protein_coding	1	NA	NA	21.2915485946854	3052.61408616724	0.992468735309245	0.999115555095927	1.00088522783932	NA	NA	Immune	0.84113037489337	0.807684253693833	1.39394519770488	0.894858462649324	1.58424812903639	1.09999964595659	1.54711012713898	3.01068499120126
ENSG00000077585.14	GPR137B	protein_coding	1	NA	NA	1.8108223262923	36.7774397897723	0.407574599479027	0.825750207589939	1.21101998014464	NA	NA	Immune	0.0540092031517738	0.0370825662798614	0.0753426205670285	0.181782691407986	0.144214458845398	0	0.0747128514957184	1.05275844205398
ENSG00000077616.11	NAALAD2	protein_coding	11	NA	NA	1.04728978468809	61.1902901082535	0.994101348767296	0.997513491697269	1.00249270643798	NA	NA	Fibroblasts	0.0132343827728042	0.00103174897960026	0.784002296516055	1.07649852098604	0.0580684741782809	1.03710204283864	0.425048339827171	0.0320913962966529
ENSG00000077684.16	JADE1	protein_coding	4	NA	NA	5.91810269395926	470.709972736565	0.166926388396257	1.12950131423696	0.885346468742763	NA	NA	Smooth_muscle	0.0748029726877395	0.169095099674246	0.633825552264058	0.293619429426363	0.435258448997461	0.66863994333277	0.536075835816983	0.13296312591633
ENSG00000077713.19	SLC25A43	protein_coding	X	NA	NA	2.14128068563066	52.8637524848478	0.474506091753374	0.85708518984543	1.1667451635471	NA	NA	Fibroblasts	0.0111606628549599	0.028318420153041	1.07034377627037	1.43842302462605	0.724478381613829	0.705354825720968	0.888939890137585	0.799751881563045
ENSG00000077721.16	UBE2A	protein_coding	X	NA	NA	17.2036198011476	763.490507050807	0.98683533115956	0.997741847368393	1.00226326342587	NA	NA	Satellite_cells	0.161335221556825	0.202140986955378	0.413902729493124	0.198993185922246	0.170020587755365	0.0914568548755379	0.210737038052033	0.167064770975812
ENSG00000077782.22	FGFR1	protein_coding	8	NA	NA	7.41903493927132	1045.3949110926	0.00173862159997768	0.808030216680682	1.23757748083718	DB00039; DB00398; DB01109; DB02058; DB05014; DB07525; DB07840; DB08577; DB08896; DB08901; DB09078; DB09079; DB11800; DB11886; DB12010; DB12147; DB15102; DB15685; DB15822	Palifermin; Sorafenib; Heparin; 3-[4-(1-formylpiperazin-4-yl)-benzylidenyl]-2-indolinone; XL999; 3-(3-methoxybenzyl)-1H-pyrrolo[2,3-b]pyridine; (E)-[4-(3,5-Difluorophenyl)-3H-pyrrolo[2,3-b]pyridin-3-ylidene](3-methoxyphenyl)methanol; 3-[(3-(2-CARBOXYETHYL)-4-METHYLPYRROL-2-YL)METHYLENE]-2-INDOLINONE; Regorafenib; Ponatinib; Lenvatinib; Nintedanib; Tivozanib; Infigratinib; Fostamatinib; Erdafitini…	Fibroblasts	0.159079946765651	0.087164654822452	1.00547218528267	4.78916477500142	0.821610563911703	0.308568710443524	0.286997908915449	0.744767563885789
ENSG00000077800.13	FKBP6	protein_coding	7	NA	NA	0	0.666464050511539	NA	0.366996363595808	2.72482263911844	NA	NA	Immune	0	0.00716079062905323	0	0	0.0116285830571545	0	0.0401978027778415	0.0486546976110543
ENSG00000077935.17	SMC1B	protein_coding	22	NA	NA	0.554279012366353	19.0718953630747	0.925859747029206	1.05064341323248	0.951797715005258	NA	NA	Satellite_cells	0.0991509626603787	0.057650105631229	0.505616002192474	0.173781101177808	0.0581219627820156	0.0363623140976692	0.138758558846424	0.352051784531325
ENSG00000077942.19	FBLN1	protein_coding	22	NA	NA	11.3372820887643	817.93105954026	0.361674554180885	0.716003907758597	1.39664042215975	NA	NA	Fibroblasts	0.0173815244220198	0.0226902809684785	0.563733564504743	4.760139038441	0	0.109332633604478	2.1774309491345	0.278342709617987
ENSG00000077943.8	ITGA8	protein_coding	10	NA	NA	3.8612401022259	271.334050134465	0.706428554161359	0.878359869868926	1.13848552774756	NA	NA	Smooth_muscle	0.0292976792515872	0.0386972896395881	0.504671409094158	4.73052101082713	0.0595696479612663	16.5898303060405	0.126042995974196	0.0336673130790778
ENSG00000077984.6	CST7	protein_coding	20	NA	NA	2.0802902306862	15.012494465993	0.959160685986338	0.967348853850916	1.03375322772039	NA	NA	Immune	0	0	0	0	0	0	0	0.218797305549461
ENSG00000078018.21	MAP2	protein_coding	2	NA	NA	1.3498640739566	148.348037680773	0.033884293319701	0.760194407316001	1.31545298199532	DB01196; DB01229; DB01248	Estramustine; Paclitaxel; Docetaxel	Smooth_muscle	0.026009400514631	0.0351766447774128	1.03717772969958	0.556105266060316	3.18124343443463	5.5172558871025	2.92508953391468	0.173237093143612
ENSG00000078043.16	PIAS2	protein_coding	18	zf-MIZ	NA	9.37171415308054	1410.91355339775	0.348693768179593	1.07533853958633	0.929939701021679	NA	NA	Immune	1.15059587771539	1.0869336132409	0.871042652141964	0.497700610698288	1.16418134803519	0.934094826947785	0.49596248851748	2.82627721336422
ENSG00000078053.17	AMPH	protein_coding	7	NA	NA	1.63646077496403	72.628046120373	0.12243997218169	0.798205808232263	1.25280972612143	NA	NA	Fibroblasts	0.0205167553607911	0.00415470051818891	0.200825969998891	2.76855368175108	0.0215275983811246	0.664884547542063	0.236330150307087	0.0720523388189181
ENSG00000078061.14	ARAF	protein_coding	X	NA	NA	82.0929821295124	2060.00366982477	0.606083452184157	1.04960930804053	0.952735453410615	NA	NA	Fibroblasts	0.178977042120106	0.191703603798213	0.278035117184553	0.328831634889406	0.294065276431147	0.264081411539779	0.188609499315904	0.232470315255711
ENSG00000078070.14	MCCC1	protein_coding	3	NA	NA	11.2405934865685	407.794797762261	0.555727827027594	0.943097441732495	1.06033582082778	NA	NA	Satellite_cells	0.72371873640981	0.594800126871687	0.857147869385566	0.832059082150067	0.498514389371831	0.649207007415282	0.525552257080125	0.559853809052871
ENSG00000078081.8	LAMP3	protein_coding	3	NA	NA	0	1.59514170087907	NA	2.81942986573148	0.354681636934621	NA	NA	Immune	0.0032515397666565	0.00403859880425033	0	0	0.00909454690967296	0	0	0.146535997562799
ENSG00000078098.15	FAP	protein_coding	2	NA	NA	1.56980271695983	94.7450058642758	0.775543928119917	1.05782375723545	0.94533705937313	NA	NA	Fibroblasts	0.00364190197602317	0.0143545740996836	0.302839002396816	4.95700279045271	0.108425061457222	0.0355631423592589	0	0
ENSG00000078114.19	NEBL	protein_coding	10	NA	NA	0.578255041025478	88.0622912190576	0.416689649081864	0.867494915756591	1.15274450816561	NA	NA	Endothelial	0.0525534731433776	0.0544162283096584	0.0360168270616032	0.561300196373686	5.84165265656399	0.0356807712755519	0.0517835897911937	0.0657687046195938
ENSG00000078124.13	ACER3	protein_coding	11	NA	NA	0.924188914919706	191.624104253829	0.0357748068310722	0.816409555430863	1.22487542355166	NA	NA	Endothelial	0.143929559336378	0.162953580414544	0.571313331121048	0.813184472169308	2.65876482488294	0.919739831237685	0.982624213580773	2.11158062275925
ENSG00000078140.14	UBE2K	protein_coding	4	NA	NA	21.2103032639965	1005.85175587679	0.26536860758629	1.08200858209923	0.924207087211711	NA	NA	Immune	1.6053072468029	1.70629309698423	1.75937673738889	2.35440642497025	1.94656891821189	1.13155801626946	2.23549987415804	3.47957007917457
ENSG00000078142.14	PIK3C3	protein_coding	18	NA	NA	5.07389338280584	706.244228361937	0.112940959775028	1.10873435820849	0.90192929676664	NA	NA	Immune	0.59650785198871	0.619282190605012	1.01371640844137	0.996231423702531	0.975177692509029	1.01005315095466	0.547065710041537	1.40198316222658
ENSG00000078177.14	N4BP2	protein_coding	4	NA	NA	2.36004379780971	201.998596394335	0.835026064366668	1.03118663687139	0.969756554481724	NA	NA	Fibroblasts	0.0974147223377236	0.111322444786936	0.244534637337162	0.355359371951369	0.319869943009533	0.112921115505179	0.0624577707397586	0.341766530531558
ENSG00000078237.7	TIGAR	protein_coding	12	NA	NA	1.56212519885808	116.33996338268	0.000692422833273397	0.61754085862983	1.61932605110332	NA	NA	Slow_fibers	0.0299695120415984	0.0111588503449253	0	0.015422673798111	0	0	0	0
ENSG00000078246.17	TULP3	protein_coding	12	Tub	NA	7.19912172633549	188.623299921962	0.0392435461352222	1.2409619420351	0.80582648518621	NA	NA	Fibroblasts	0.200668915394495	0.30331613609297	0.340184512085557	1.15666534444582	0.392201524027339	0.765495516564842	0.736691420085803	0.523034944517684
ENSG00000078269.15	SYNJ2	protein_coding	6	NA	NA	3.07793019147982	335.528029436443	0.000193353791977475	0.68709884194132	1.45539468117078	NA	NA	Endothelial	0.318279042000512	0.184581846716131	0.118377899939428	0.384656147060058	0.698156033657215	0.108723208189206	0.0344637441411635	0.0921862200002157
ENSG00000078295.17	ADCY2	protein_coding	5	NA	NA	22.6548530290663	3356.4171489969	0.470356959490488	1.07476957165531	0.930431998051306	NA	NA	Fast_fibers	15.1171078863004	15.2974702562592	1.05768881898394	1.06137559847591	0.322929663938221	0.434817113363775	0.324286614343234	0.622475341181585
ENSG00000078304.19	PPP2R5C	protein_coding	14	NA	NA	12.0402153546398	1437.63117229103	0.559406656906887	1.04150206099798	0.960151724559999	NA	NA	Immune	0.731188078226576	0.746643191101957	1.04741292843768	1.29438598850266	1.12352225149831	0.905381220452958	1.14315405898584	2.79078273194021
ENSG00000078319.11	PMS2P1	transcribed_unprocessed_pseudogene	7	NA	NA	2.1382102070085	127.951239201396	0.809998122624071	0.958940823658487	1.04281721596216	NA	NA	Satellite_cells	0.17453396011126	0.160470066698823	0.633176329433846	0.379563174423921	0.339689648523276	0.569226040209571	0.411843981283446	0.377110981531247
ENSG00000078328.23	RBFOX1	protein_coding	16	NA	Fox-1	22.4141786848655	2915.88861644223	0.996115757736766	0.999498267857467	1.00050198400404	NA	NA	Slow_fibers	17.2150390784616	16.7948836816358	5.60431765574815	1.06045493479046	0.420718369675373	0.306888046764805	0.388259466753828	0.600236799289582
ENSG00000078369.18	GNB1	protein_coding	1	NA	NA	23.1897700097805	1189.64515552934	0.0755719906236693	0.881904267426548	1.13390992303287	NA	NA	Endothelial	0.459469387161744	0.42096654537263	1.72122742810044	1.49953952937927	3.29023929361808	1.50631768021864	1.99222488374917	2.96009418929573
ENSG00000078399.19	HOXA9	protein_coding	7	Homeobox	NA	6.60465705284762	167.271111787567	0.914918858319422	1.01712095172666	0.983167241125453	NA	NA	Slow_fibers	0.0913871638873368	0.085481046177992	0	0.0413724206306253	0	0	0.0345741961400372	0
ENSG00000078401.7	EDN1	protein_coding	6	NA	NA	1.71071544093216	29.7220219050909	0.113033542903086	0.686457793403498	1.45675380133998	NA	NA	Endothelial	0	0.00102976865526321	0	0.0183605792486572	0.28009115577872	0	0	0
ENSG00000078403.17	MLLT10	protein_coding	10	Others	NA	9.86498906679371	763.699108867706	0.822363612800506	1.02340569159217	0.977129605801046	NA	NA	Immune	1.80159353736349	1.58344795432845	1.74160498215893	1.93098598954805	2.09043229851496	1.6415734251224	1.4510339730789	2.45383134164042
ENSG00000078487.18	ZCWPW1	protein_coding	7	NA	NA	2.83288908686009	80.6544076584622	0.669520360877722	1.08565316952253	0.921104481682489	NA	NA	Immune	0.156869173290633	0.123610377685688	0.110740913288699	0.20609530215452	0.0351830708973566	0.0865627564797016	0.0590624980635246	0.509024162326805
ENSG00000078549.15	ADCYAP1R1	protein_coding	7	NA	NA	1.87104361019141	102.957211071769	0.321373614150732	0.807229894871692	1.23880446741749	NA	NA	Pericytes	0.00569463741106367	0	0	0.0148413313267853	0.0158202816010125	0	0.434307213976964	0
ENSG00000078579.9	FGF20	protein_coding	8	NA	NA	0	0.0419001553448583	NA	1.31435863723636	0.7608273508231	NA	NA	NA	NA	NA	NA	NA	NA	NA	NA	NA
ENSG00000078589.13	P2RY10	protein_coding	X	NA	NA	0.125869274626045	6.07828822642374	NA	0.98409046842234	1.01616673678708	NA	NA	NA	NA	NA	NA	NA	NA	NA	NA	NA
ENSG00000078596.11	ITM2A	protein_coding	X	NA	NA	20.1421243025795	360.238173391905	0.0684060792245822	0.813055497055821	1.2299283426791	NA	NA	Endothelial	0.0127996169256419	0.00792902966464146	0.112670347539117	0.618198290816	1.21277301721747	0	0.105613045323358	0.116543579868843
ENSG00000078618.23	NRDC	protein_coding	1	NA	NA	105.294900867096	5708.40027612247	0.00295211624233623	1.18216251571687	0.845907383041657	NA	NA	Fast_fibers	2.20910461226875	2.49305183674833	2.4613055164088	1.7783513247952	1.57158702705722	1.75959105826513	1.80152422508655	1.94608098312246
[truncated: 60,155 more rows]
